# Supplementary material for: Improving the profiling of wheat bacterial and fungal endophytic communities—a PCR clamping approach
Source: Front Microbiol. 2025 Oct 31;16:1690976. doi: 10.3389/fmicb.2025.1690976 (PMC12615186; doi:10.3389/fmicb.2025.1690976)
Supplement: Supplementary file 1 [file Table_1.XLSX]

## Sheet: Sheet1
Collection_number	Kingdom	Phylum	Class	Order	Family	Genus	species	qPCR_factor1	CC_factor²	Genome_factor³	Final_factor	Expected proportion in balanced mock community (%)	Expected proportion in unbalanced mock community (%)
UPB 1356	Bacteria	Bacillota	Bacilli	Bacillales	Bacillaceae	Bacillus	subtilis	1.18376	0.698646	0.810259	0.670105	5.88235	5.58333
LMG 22950	Bacteria	Pseudomonadota	Betaproteobacteria	Burkholderiales	Burkholderiaceae	Burkholderia	anthina	1.61436	0.65207	1.46039	1.53732	5.88235	1
UPB 1352	Bacteria	Pseudomonadota	Gammaproteobacteria	Enterobacterales	Enterobacteriaceae	Enterobacter	kobei	1.02346	0.590801	0.906718	0.548259	5.88235	1
UPB 1350	Bacteria	Actinomycetota	Actinomycetes	Micrococcales	Micrococcaceae	Glutamicibacter	creatinolyticus	1.1143	0.846437	0.954948	0.900688	5.88235	1
LMG 24788	Bacteria	Pseudomonadota	Alphaproteobacteria	Hyphomicrobiales	Methylobacteriaceae	Methylobacterium	bullatum	1.46335	4.89052	1.15751	8.28378	5.88235	15
UPB 460	Bacteria	Actinomycetota	Actinomycetes	Micrococcales	Microbacteriaceae	Microbacterium	oxydans	3.22082	1.29455	0.92601	3.86101	5.88235	5.58333
UPB 1357	Bacteria	Pseudomonadota	Gammaproteobacteria	Enterobacterales	Erwiniaceae	Pantoea	agglomerans	0.301392	13.543	0.92601	3.77973	5.88235	5.58333
LMG 31463	Bacteria	Bacteroidota	Sphingobacteriia	Sphingobacteriales	Sphingobactericeae	Pedobacter	foliorum	1.36668	2.37917	0.848842	2.76007	5.88235	5.58333
UPB 526	Bacteria	Pseudomonadota	Gammaproteobacteria	Pseudomonadales	Pseudomonadaceae	Pseudomonas	asplenii	0.817001	0.768816	1.1961	0.751296	5.88235	5.58333
UPB 461	Bacteria	Pseudomonadota	Gammaproteobacteria	Pseudomonadales	Pseudomonadaceae	Pseudomonas	cichorii	0.686881	0.712789	1.21539	0.595055	5.88235	5.58333
UPB 1355	Bacteria	Pseudomonadota	Gammaproteobacteria	Pseudomonadales	Pseudomonadaceae	Pseudomonas	lurida	1.01643	0.779021	1.1961	0.94709	5.88235	5.58333
UPB 1354	Bacteria	Pseudomonadota	Gammaproteobacteria	Pseudomonadales	Pseudomonadaceae	Pseudomonas	sivasensis	0.683347	1.08012	1.1768	0.868592	5.88235	5.58333
UPB 463	Bacteria	Pseudomonadota	Gammaproteobacteria	Pseudomonadales	Pseudomonadaceae	Pseudomonas	syringae	1.08411	0.803922	1.06105	0.924746	5.88235	5.58333
UPB 1353	Bacteria	Bacteroidota	Sphingobacteriia	Sphingobacteriales	Sphingobactericeae	Sphingobacterium	thalpophilum	1.35509	5.03025	0.771675	5.26009	5.88235	5.58333
LMG 32139	Bacteria	Pseudomonadota	Alphaproteobacteria	Sphingomonadales	Sphingomonadaceae	Sphingomonas	albertensis	3.03009	0.65207	0.848842	1.67717	5.88235	15
UPB 1351	Bacteria	Bacillota	Bacilli	Bacillales	Staphylococcaceae	Staphylococcus	equorum	0.868737	1.18959	0.540172	0.558235	5.88235	5.58333
UPB 513	Bacteria	Pseudomonadota	Gammaproteobacteria	Xanthomonadales	Xanthomonadaceae	Xanthomonas	translucens	2.86342	1.04177	1.00318	2.9925	5.88235	5.58333
Supplementary material 1. Bacterial species used to develop the mock community, normalization factors applied for the balanced mock and expected proportions for each species in the balanced and unbalanced mock communities.
1: Normalization factor computed from qPCR assays carried out to estimate the number of copies of the 16S rRNA gene in the genome.
²: Normalization factor taking into account the concentration of DNA extracts.
³: Normalization factor taking into account the genome size.

## Sheet: Sheet2
Species	qPCR Eub338/Eub5181	qPCR 341F/534R1	Mean qPCR1	DNA concentration (ng/µl)	Genome size (Mb)
Bacillus subtilis	26.6153	19.939	23.2771	252	4.2
Burkholderia anthina	21.4318	12.7049	17.0684	270	7.57
Enterobacter kobei	30.3868	23.4587	26.9227	298	4.7
Glutamicibacter creatinolyticus	29.9052	19.5511	24.7281	208	4.95
Methylobacterium bullatum	21.5423	16.1172	18.8297	36	6
Microbacterium oxydans	9.17758	7.93264	8.55511	136	4.8
Pantoea agglomerans	95.9817	86.8663	91.424	13	4.8
Pedobacter foliorum	21.9473	18.3759	20.1616	74	4.4
Pseudomonas asplenii	40.4327	27.0199	33.7263	229	6.2
Pseudomonas cichorii	49.0242	31.2064	40.1153	247	6.3
Pseudomonas lurida	28.0207	26.1976	27.1091	226	6.2
Pseudomonas sivasensis	49.3455	31.2999	40.3227	163	6.1
Pseudomonas syringae	30.4604	20.3731	25.4167	219	5.5
Sphingobacterium thalpophilum	22.9367	17.7313	20.334	35	4
Sphingomonas albertensis	10.7475	7.4397	9.0936	270	4.4
Staphylococcus equorum	35.1714	28.2641	31.7178	148	2.8
Xhanthomonas translucens	11.4242	7.82166	9.62292	169	5.2
			27.5544	176.059	5.18353
1: Relative quantities computed from qPCR assays.
