# Supplementary material for: Improving the profiling of wheat bacterial and fungal endophytic communities—a PCR clamping approach
Source: Front Microbiol. 2025 Oct 31;16:1690976. doi: 10.3389/fmicb.2025.1690976 (PMC12615186; doi:10.3389/fmicb.2025.1690976)
Supplement: Supplementary file 2 [file Table_2.XLSX]

## Sheet: Sheet1
Supplementary material 3. Alignment of wheat and bacterial or fungal reference sequences, and location of traditional primers and PCR clamps developed in this study.
The location of the designed clamps are presented in separated spreadsheets.
For an effective amplification of bacterial and fungal DNA, the PCR clamps were designed as follows:
Spreadsheet name	Type of clamp	Targeted sequence to block	Applicable to study …
PNA_V4chloro	PNA	V4 region of wheat chloroplast 16S rRNA gene	Bacteria
PNA_V4mito	PNA	V4 region of wheat mitochondria 18S rRNA gene	Bacteria
BL_V5V7_1S	Blocking primer	V5V7 region of wheat mitochondria 18S rRNA gene	Bacteria
BL_V5V7_1L	Blocking primer	V5V7 region of wheat mitochondria 18S rRNA gene	Bacteria
BL_V5V7_2S	Blocking primer	V5V7 region of wheat mitochondria 18S rRNA gene	Bacteria
BL_V5V7_2L	Blocking primer	V5V7 region of wheat mitochondria 18S rRNA gene	Bacteria
PNA_V5V7	PNA	V5V7 region of wheat mitochondria 18S rRNA gene	Bacteria
PNA_ITS1	PNA	ITS1 region of wheat nuclear genome	Fungi
PNA_ITS2	PNA	ITS2 region of wheat nuclear genome	Fungi
In each spreadsheet, wheat sequences are represented in green (chloroplast and nuclear sequences) or in blue (mitochondria sequences), and bacteria/fungi sequences in dark.
The SNPs between the targeted wheat sequence to block and the other sequences are shaded in grey.
The first column of each spreadsheet sums up the number of mismatches between the developed PCR clamp and its putative hybridizition site in every sequence.
This confirms (i) the perfect match between the clamp and its target wheat sequence, and (ii) the absence of unwanted hybridization on microbial sequences
In case the cell formulas are lost during file upload, the formulas are provided below for easy reproduction:
Note 1: the cells mentioned below as example refer to the PNA_V4chloro datasheet.
Formula	Location of formula	Remark
"=MID($D3;COLUMNS($E3:E3);1)"	E3	Excel formula to be extended to cell AOD73. Unsplit sequences are in the masked D column.
"=COUNTIF(BO3;BO$3)"	AOF3	Excel formula to be extended to cell AOY73.
"=20-SUM(AOF3:AOY3)"	A3	Replace "20" by the length of the tested candidate clamp. Excel formula to be extended to cell A73.
To highlight in gray nucleotides different from those in the first wheat sequence:
1. Select cell E4.
2. Go to Home > Conditional Formatting > New Rule.
3. Format only cells that contain.
4. In the lower menu, choose: "Cell Value" - "not equal to" - "=E$3".
5. Choose a format with a gray cell fill.
6. Confirm (OK) and extend the formatting to all cells containing a nucleotide (from E4 to AOD73).

## Sheet: PNA_V4chloro
Number_of_mismatch_with_PNA_V4chloro	Sequence_origin	Accession_number_and_taxonomy	Nucleotide_sequence	515F
0	16S_chloroplast_(wheat)	NC_002762.1 k__Viridiplantae; p__Streptophyta; c__Magnoliopsida; o__Poales; f__Poaceae; g__Triticum; s__Triticum aestivum	GTGCCAGCAGCCGCGGTAAGACAGAGGATGCAAGCGT-TATCCGGAATGAT-TGGGCGTAAAGCGTCTGTAGGTGGCTTTTCAAGTCCGCCGTCAAATCCCAGGGCTCAACCCTGG--ACAGGCGGTGGAAA-CTACCA-AGCTGGAGTACG----GTAGGGGCAGAG-GGAAT-TTCCG-GTGGAGCG-GTGAAATG-CATTGAGATCGGAAAGAACACCAACGGCGAAAGCACTCTGCTGGGCCGACACTGA-CACTGAGAGACGAAAGCTAGGGGAGCAAATGGGATTAGAGACCCCAGTAGTCCTAGCCGTAAACGATGGATACTAGGTGCT-GTGCGACTCGACCCGTGCAGTGCTGTAGCTAACGCGTTAAGTATCCCGCCTGGGGA-GTACG…	G	T	G	C	C	A	G	C	A	G	C	C	G	C	G	G	T	A	A	G	A	C	A	G	A	G	G	A	T	G	C	A	A	G	C	G	T	-	T	A	T	C	C	G	G	A
0	16S_chloroplast_(wheat)	LC621195.1 k__Viridiplantae; p__Streptophyta; c__Magnoliopsida; o__Poales; f__Poaceae; g__Triticum; s__Triticum aestivum	GTGCCAGCAGCCGCGGTAAGACAGAGGATGCAAGCGT-TATCCGGAATGAT-TGGGCGTAAAGCGTCTGTAGGTGGCTTTTCAAGTCCGCCGTCAAATCCCAGGGCTCAACCCTGG--ACAGGCGGTGGAAA-CTACCA-AGCTGGAGTACG----GTAGGGGCAGAG-GGAAT-TTCCG-GTGGAGCG-GTGAAATG-CATTGAGATCGGAAAGAACACCAACGGCGAAAGCACTCTGCTGGGCCGACACTGA-CACTGAGAGACGAAAGCTAGGGGAGCAAATGGGATTAGAGACCCCAGTAGTCCTAGCCGTAAACGATGGATACTAGGTGCT-GTGCGACTCGACCCGTGCAGTGCTGTAGCTAACGCGTTAAGTATCCCGCCTGGGGA-GTACG…	G	T	G	C	C	A	G	C	A	G	C	C	G	C	G	G	T	A	A	G	A	C	A	G	A	G	G	A	T	G	C	A	A	G	C	G	T	-	T	A	T	C	C	G	G	A
0	16S_chloroplast_(wheat)	MH051715.1 k__Viridiplantae; p__Streptophyta; c__Magnoliopsida; o__Poales; f__Poaceae; g__Triticum; s__Triticum aestivum	GTGCCAGCAGCCGCGGTAAGACAGAGGATGCAAGCGT-TATCCGGAATGAT-TGGGCGTAAAGCGTCTGTAGGTGGCTTTTCAAGTCCGCCGTCAAATCCCAGGGCTCAACCCTGG--ACAGGCGGTGGAAA-CTACCA-AGCTGGAGTACG----GTAGGGGCAGAG-GGAAT-TTCCG-GTGGAGCG-GTGAAATG-CATTGAGATCGGAAAGAACACCAACGGCGAAAGCACTCTGCTGGGCCGACACTGA-CACTGAGAGACGAAAGCTAGGGGAGCAAATGGGATTAGAGACCCCAGTAGTCCTAGCCGTAAACGATGGATACTAGGTGCT-GTGCGACTCGACCCGTGCAGTGCTGTAGCTAACGCGTTAAGTATCCCGCCTGGGGA-GTACG…	G	T	G	C	C	A	G	C	A	G	C	C	G	C	G	G	T	A	A	G	A	C	A	G	A	G	G	A	T	G	C	A	A	G	C	G	T	-	T	A	T	C	C	G	G	A
0	16S_chloroplast_(wheat)	AB042240.3 k__Viridiplantae; p__Streptophyta; c__Magnoliopsida; o__Poales; f__Poaceae; g__Triticum; s__Triticum aestivum	GTGCCAGCAGCCGCGGTAAGACAGAGGATGCAAGCGT-TATCCGGAATGAT-TGGGCGTAAAGCGTCTGTAGGTGGCTTTTCAAGTCCGCCGTCAAATCCCAGGGCTCAACCCTGG--ACAGGCGGTGGAAA-CTACCA-AGCTGGAGTACG----GTAGGGGCAGAG-GGAAT-TTCCG-GTGGAGCG-GTGAAATG-CATTGAGATCGGAAAGAACACCAACGGCGAAAGCACTCTGCTGGGCCGACACTGA-CACTGAGAGACGAAAGCTAGGGGAGCAAATGGGATTAGAGACCCCAGTAGTCCTAGCCGTAAACGATGGATACTAGGTGCT-GTGCGACTCGACCCGTGCAGTGCTGTAGCTAACGCGTTAAGTATCCCGCCTGGGGA-GTACG…	G	T	G	C	C	A	G	C	A	G	C	C	G	C	G	G	T	A	A	G	A	C	A	G	A	G	G	A	T	G	C	A	A	G	C	G	T	-	T	A	T	C	C	G	G	A
0	16S_chloroplast_(wheat)	MN605257.1 k__Viridiplantae; p__Streptophyta; c__Magnoliopsida; o__Poales; f__Poaceae; g__Triticum; s__Triticum aestivum	GTGCCAGCAGCCGCGGTAAGACAGAGGATGCAAGCGT-TATCCGGAATGAT-TGGGCGTAAAGCGTCTGTAGGTGGCTTTTCAAGTCCGCCGTCAAATCCCAGGGCTCAACCCTGG--ACAGGCGGTGGAAA-CTACCA-AGCTGGAGTACG----GTAGGGGCAGAG-GGAAT-TTCCG-GTGGAGCG-GTGAAATG-CATTGAGATCGGAAAGAACACCAACGGCGAAAGCACTCTGCTGGGCCGACACTGA-CACTGAGAGACGAAAGCTAGGGGAGCAAATGGGATTAGAGACCCCAGTAGTCCTAGCCGTAAACGATGGATACTAGGTGCT-GTGCGACTCGACCCGTGCAGTGCTGTAGCTAACGCGTTAAGTATCCCGCCTGGGGA-GTACG…	G	T	G	C	C	A	G	C	A	G	C	C	G	C	G	G	T	A	A	G	A	C	A	G	A	G	G	A	T	G	C	A	A	G	C	G	T	-	T	A	T	C	C	G	G	A
0	16S_chloroplast_(wheat)	MK348601.1 k__Viridiplantae; p__Streptophyta; c__Magnoliopsida; o__Poales; f__Poaceae; g__Triticum; s__Triticum aestivum	GTGCCAGCAGCCGCGGTAAGACAGAGGATGCAAGCGT-TATCCGGAATGAT-TGGGCGTAAAGCGTCTGTAGGTGGCTTTTCAAGTCCGCCGTCAAATCCCAGGGCTCAACCCTGG--ACAGGCGGTGGAAA-CTACCA-AGCTGGAGTACG----GTAGGGGCAGAG-GGAAT-TTCCG-GTGGAGCG-GTGAAATG-CATTGAGATCGGAAAGAACACCAACGGCGAAAGCACTCTGCTGGGCCGACACTGA-CACTGAGAGACGAAAGCTAGGGGAGCAAATGGGATTAGAGACCCCAGTAGTCCTAGCCGTAAACGATGGATACTAGGTGCT-GTGCGACTCGACCCGTGCAGTGCTGTAGCTAACGCGTTAAGTATCCCGCCTGGGGA-GTACG…	G	T	G	C	C	A	G	C	A	G	C	C	G	C	G	G	T	A	A	G	A	C	A	G	A	G	G	A	T	G	C	A	A	G	C	G	T	-	T	A	T	C	C	G	G	A
9	18S_mitochondria_(wheat)	NC_036024.1 k__Viridiplantae; p__Streptophyta; c__Magnoliopsida; o__Poales; f__Poaceae; g__Triticum; s__Triticum aestivum	GTGCCAGCAGCCGCGGTAAGACGGGGGGGGCAAGTGT-TCTTCGGAATGAC-TGGGCGTAAAGGGCACGTAGGCGGTGAATCGGGTTGAAAGTGAAAGTC---GCCAAAAAGTGGCGGAATGC-TCTCGAAACCAATT--CACTTGAGTGAG----ACAGAGG-AGAGTGGAA--TTTCGTGTGTAGGG-GTGAAATC-CGTAGATCTACGAAGGAACGCCAAAAGCGAAGGCAGCTCTCTGGGTCCCTACCGA-CGCTGGGGTGCGAAAGCATGGGGAGCGAACAGGATTAGATACCCTGGTAGTCCATGCCGTAAACGATGAGTGTTCGCCCTTGG----TCTACGCGGA-TCAGGGGCCCAGCTAACGCGTGAAACACTCCGCCTGGGGA-GTACG…	G	T	G	C	C	A	G	C	A	G	C	C	G	C	G	G	T	A	A	G	A	C	G	G	G	G	G	G	G	G	C	A	A	G	T	G	T	-	T	C	T	T	C	G	G	A
9	18S_mitochondria_(wheat)	AP008982.1 k__Viridiplantae; p__Streptophyta; c__Magnoliopsida; o__Poales; f__Poaceae; g__Triticum; s__Triticum aestivum	GTGCCAGCAGCCGCGGTAAGACGGGGGGGGCAAGTGT-TCTTCGGAATGAC-TGGGCGTAAAGGGCACGTAGGCGGTGAATCGGGTTGAAAGTGAAAGTC---GCCAAAAAGTGGCGGAATGC-TCTCGAAACCAATT--CACTTGAGTGAG----ACAGAGG-AGAGTGGAA--TTTCGTGTGTAGGG-GTGAAATC-CGTAGATCTACGAAGGAACGCCAAAAGCGAAGGCAGCTCTCTGGGTCCCTACCGA-CGCTGGGGTGCGAAAGCATGGGGAGCGAACAGGATTAGATACCCTGGTAGTCCATGCCGTAAACGATGAGTGTTCGCCCTTGG----TCTACGCGGA-TCAGGGGCCCAGCTAACGCGTGAAACACTCCGCCTGGGGA-GTACG…	G	T	G	C	C	A	G	C	A	G	C	C	G	C	G	G	T	A	A	G	A	C	G	G	G	G	G	G	G	G	C	A	A	G	T	G	T	-	T	C	T	T	C	G	G	A
9	18S_mitochondria_(wheat)	MH051716.1 k__Viridiplantae; p__Streptophyta; c__Magnoliopsida; o__Poales; f__Poaceae; g__Triticum; s__Triticum aestivum	GTGCCAGCAGCCGCGGTAAGACGGGGGGGGCAAGTGT-TCTTCGGAATGAC-TGGGCGTAAAGGGCACGTAGGCGGTGAATCGGGTTGAAAGTGAAAGTC---GCCAAAAAGTGGCGGAATGC-TCTCGAAACCAATT--CACTTGAGTGAG----ACAGAGG-AGAGTGGAA--TTTCGTGTGTAGGG-GTGAAATC-CGTAGATCTACGAAGGAACGCCAAAAGCGAAGGCAGCTCTCTGGGTCCCTACCGA-CGCTGGGGTGCGAAAGCATGGGGAGCGAACAGGATTAGATACCCTGGTAGTCCATGCCGTAAACGATGAGTGTTCGCCCTTGG----TCTACGCGGA-TCAGGGGCCCAGCTAACGCGTGAAACACTCCGCCTGGGGA-GTACG…	G	T	G	C	C	A	G	C	A	G	C	C	G	C	G	G	T	A	A	G	A	C	G	G	G	G	G	G	G	G	C	A	A	G	T	G	T	-	T	C	T	T	C	G	G	A
9	18S_mitochondria_(wheat)	MW846283.1 k__Viridiplantae; p__Streptophyta; c__Magnoliopsida; o__Poales; f__Poaceae; g__Triticum; s__Triticum aestivum	GTGCCAGCAGCCGCGGTAAGACGGGGGGGGCAAGTGT-TCTTCGGAATGAC-TGGGCGTAAAGGGCACGTAGGCGGTGAATCGGGTTGAAAGTGAAAGTC---GCCAAAAAGTGGCGGAATGC-TCTCGAAACCAATT--CACTTGAGTGAG----ACAGAGG-AGAGTGGAA--TTTCGTGTGTAGGG-GTGAAATC-CGTAGATCTACGAAGGAACGCCAAAAGCGAAGGCAGCTCTCTGGGTCCCTACCGA-CGCTGGGGTGCGAAAGCATGGGGAGCGAACAGGATTAGATACCCTGGTAGTCCATGCCGTAAACGATGAGTGTTCGCCCTTGG----TCTACGCGGA-TCAGGGGCCCAGCTAACGCGTGAAACACTCCGCCTGGGGA-GTACG…	G	T	G	C	C	A	G	C	A	G	C	C	G	C	G	G	T	A	A	G	A	C	G	G	G	G	G	G	G	G	C	A	A	G	T	G	T	-	T	C	T	T	C	G	G	A
9	18S_mitochondria_(wheat)	MW846284.1 k__Viridiplantae; p__Streptophyta; c__Magnoliopsida; o__Poales; f__Poaceae; g__Triticum; s__Triticum aestivum	GTGCCAGCAGCCGCGGTAAGACGGGGGGGGCAAGTGT-TCTTCGGAATGAC-TGGGCGTAAAGGGCACGTAGGCGGTGAATCGGGTTGAAAGTGAAAGTC---GCCAAAAAGTGGCGGAATGC-TCTCGAAACCAATT--CACTTGAGTGAG----ACAGAGG-AGAGTGGAA--TTTCGTGTGTAGGG-GTGAAATC-CGTAGATCTACGAAGGAACGCCAAAAGCGAAGGCAGCTCTCTGGGTCCCTACCGA-CGCTGGGGTGCGAAAGCATGGGGAGCGAACAGGATTAGATACCCTGGTAGTCCATGCCGTAAACGATGAGTGTTCGCCCTTGG----TCTACGCGGA-TCAGGGGCCCAGCTAACGCGTGAAACACTCCGCCTGGGGA-GTACG…	G	T	G	C	C	A	G	C	A	G	C	C	G	C	G	G	T	A	A	G	A	C	G	G	G	G	G	G	G	G	C	A	A	G	T	G	T	-	T	C	T	T	C	G	G	A
7	16S_bacteria	OP210299.1 k__; p__Pseudomonadota; c__Gammaproteobacteria; o__Pseudomonadales; f__Pseudomonadaceae; g__Pseudomonas; s__Pseudomonas sp.	GTGCCAGCAGCCGCGGTAATACAGAGGGTGCAAGCGT-TAATCGGAATTAC-TGGGCGTAAAGCGCGCGTAGGTGGTTCGTTAAGTTGGATGTGAAATCCCCGGGCTCAACCT-GGGAACTGC--ATCCAAAACTGGCG-AGCTAGAGTAGG----GCAGAGGGTG-GTGGAAT-TTCCT-GTGTAGCG-GTGAAATG-CGTAGATATAGGAAGGAACACCAGTGGCGAAGGCGACCACCTGGGCTCATACTGA-CACTGAGGTGCGAAAGCGTGGGGAGCAAACAGGATTAGATACCCTGGTAGTCCACGCCGTAAACGATGTCAACTAGCCGTTGGAATCCTTG--AGATTTTAGTGGCGCAGCTAACGCATTAAGTTGACCGCCTGGGGA-GTACG…	G	T	G	C	C	A	G	C	A	G	C	C	G	C	G	G	T	A	A	T	A	C	A	G	A	G	G	G	T	G	C	A	A	G	C	G	T	-	T	A	A	T	C	G	G	A
8	16S_bacteria	MZ435324.1 k__; p__Pseudomonadota; c__Gammaproteobacteria; o__Pseudomonadales; f__Pseudomonadaceae; g__Pseudomonas; s__Pseudomonas sp.	GTGCCAGCAGCCGCGGTAATACGAAGGGTGCAAGCGT-TAATCGGAATTAC-TGGGCGTAAAGCGCGCGTAGGTGGTTCAGTAAGTTGGATGTGAAATCCCCGGGCTCAACCT-GGGAACTGC--ATCCAAAACTG-CTGAACTAGAGTACA----GTAGAGGGTG-GTGGAAT-TTCCT-GTGTAGCG-GTGAAATG-CGTAGATATAGGAAGGAACACCAGTGGCGAAGGCGACCACCTGGACTGATACTGA-CACTGAGGTGCGAAAGCGTGGGGAGCAAACAGGATTAGATACCCTGGTAGTCCACGCCGTAAACGATGTCAACTAGCCGTTGGGAGTCTTGAACT--CTTAGTGGCGCAGCTAACGCATTAAGTTGACCGCCTGGGGA-GTACG…	G	T	G	C	C	A	G	C	A	G	C	C	G	C	G	G	T	A	A	T	A	C	G	A	A	G	G	G	T	G	C	A	A	G	C	G	T	-	T	A	A	T	C	G	G	A
7	16S_bacteria	ON908989.1 k__; p__Pseudomonadota; c__Betaproteobacteria; o__Burkholderiales; f__Oxalobacteraceae; g__Janthinobacterium; s__Janthinobacterium sp.	GTGCCAGCAGCCGCGGTAATACGTAGGGTGCAAGCGT-TAATCGGAATTAC-TGGGCGTAAAGCGTGCGCAGGCGGTTTTGTAAGTCTGATGTGAAATCCCCGGGCTCAACCT-GGGAATTGC-ATTGGAGA-CTG-CAAGGCTAGAATCTG----GCAGAGG-GGGGTAGAA--TTCCACGTGTAGCA-GTGAAATG-CGTAGATATGTGGAGGAACACCGATGGCGAAGGCAGCCCCCTGGGTCAAGATTGA-CGCTCATGCACGAAAGCGTGGGGAGCAAACAGGATTAGATACCCTGGTAGTCCWCGCCCTAAACGATGTCTACTAGTTGTCGGG---TCTTAATTGACTTGGTAACGCAGCTAACGCGTGAAGTAGACCGCCTGGGGA-GTACG…	G	T	G	C	C	A	G	C	A	G	C	C	G	C	G	G	T	A	A	T	A	C	G	T	A	G	G	G	T	G	C	A	A	G	C	G	T	-	T	A	A	T	C	G	G	A
7	16S_bacteria	MW928752.1 k__; p__Pseudomonadota; c__Betaproteobacteria; o__Burkholderiales; f__Oxalobacteraceae; g__Janthinobacterium; s__Janthinobacterium svalbardensis	GTGCCAGCAGCCGCGGTAATACGTAGGGTGCAAGCGT-TAATCGGAATTAC-TGGGCGTAAAGCGTGCGCAGGCGGTTTTGTAAGTCTGATGTGAAATCCCCGGGCTCAACCT-GGGAATTGC-ATTGGAGA-CTG-CAAGGCTAGAATCTG----GCAGAGG-GGGGTAGAA--TTCCACGTGTAGCA-GTGAAATG-CGTAGATATGTGGAGGAACACCGATGGCGAAGGCAGCCCCCTGGGTCAAGATTGA-CGCTCATGCACGAAAGCGTGGGGAGCAAACAGGATTAGATACCCTGGTAGTCCACGCCCTAAACGATGTCTACTAGTTGTCGGG---TCTTAATTGACTTGGTAACGCAGCTAACGCGTGAAGTAGACCGCCTGGGGA-GTACG…	G	T	G	C	C	A	G	C	A	G	C	C	G	C	G	G	T	A	A	T	A	C	G	T	A	G	G	G	T	G	C	A	A	G	C	G	T	-	T	A	A	T	C	G	G	A
7	16S_bacteria	OP185243.1 k__; p__Bacteroidota; c__Flavobacteriia; o__Flavobacteriales; f__Flavobacteriaceae; g__Flavobacterium; s__Flavobacterium branchiicola	GTGCCAGCAGCCGCGGTAATACGGAGGATCCAAGCGT-TATCCGGAATCAT-TGGGTTTAAAGGGTCCGTAGGCGGTTTAATAAGTCAGTGGTGAAAGCCCATCGCTCAACGG-TGGAACGGCCATT-GATA-CTGTTA-AACTTGAATTAT-----TAGGAAGTAACTAGAATAT--GTAGTGTAGCG-GTGAAATG-CTTAGAGATTACATGGAATACCAATTGCGAAGGCAGGTTACTACTAATGGATTGA-CGCTGATGGACGAAAGCGTGGGTAGCGAACAGGATTAGATACCCTGGTAGTCCACGCCGTAAACGATGGATACTAGCTGTTGGAAGCAAT-------TTCAGTGGCTAAGCGAAAGTGATAAGTATCCCACCTGGGGA-GTACG…	G	T	G	C	C	A	G	C	A	G	C	C	G	C	G	G	T	A	A	T	A	C	G	G	A	G	G	A	T	C	C	A	A	G	C	G	T	-	T	A	T	C	C	G	G	A
6	16S_bacteria	MZ443724.1 k__; p__Bacteroidota; c__Flavobacteriia; o__Flavobacteriales; f__Flavobacteriaceae; g__Flavobacterium; s__Flavobacterium sp.	GTGCCAGCAGCCGCGGTAATACGGAGGATCCAAGCGT-TATCCGGAATCACATTGGGTTTAAGGGTCCGTAGGCGGCCTTATAAGTCAGTGGTGAAATCTCCTAGCTCAAC-TAGGAAACTGCCATT-GATA-CTG-TAGGGCTTGAATTAT----TGTGAAG-TAACTAGAATAT--GTAGTGTAGCG-GTGAAATG-CTTAGATATTACATGGAATACCAATTGCGAAGGCAGGTTACTAACAATATATTGA-CGCTGATGGACGAAAGCGTGGGTAGCGAACAGGATTAGATACCCTGGTAGTCCACGCCGTAAACGATGGATACTAGCTGTTGGG-------CGCAAGTTCAGTGGCTAAGCGAAAGTGATAAGTATCCCACCTGGGGA-GTACG…	G	T	G	C	C	A	G	C	A	G	C	C	G	C	G	G	T	A	A	T	A	C	G	G	A	G	G	A	T	C	C	A	A	G	C	G	T	-	T	A	T	C	C	G	G	A
8	16S_bacteria	OP012837.1 k__; p__Pseudomonadota; c__Betaproteobacteria; o__Burkholderiales; f__Comamonadaceae; g__Variovorax; s__Variovorax ginsengisoli	GTGCCAGCAGCCGCGGTAATACGTAGGGTGCAAGCGT-TAATCGGAATTAC-TGGGCGTAAAGCGTGCGCAGGCGGTTATATAAGACAGTTGTGAAATCCCCGGGCTCAACCT-GGGAACTGC-ATCTGTGA-CTG-TATAGCTAGAGTACG----GTAGAGGGGGA-TGGAA--TTCCGCGTGTAGCA-GTGAAATG-CGTAGATATGCGGAGGAACACCGATGGCGAAGGCAATCCCCTGGACCTGTACTGA-CGCTCATGCACGAAAGCGTGGGGAGCAAACAGGATTAGATACCCTGGTAGTCCACGCCCTAAACGATGTCAACTGGTTGTTGGG---TCTTCACTGACTCAGTAACGAAGCTAACGCGTGAAGTTGACCGCCTGGGGA-GTACG…	G	T	G	C	C	A	G	C	A	G	C	C	G	C	G	G	T	A	A	T	A	C	G	T	A	G	G	G	T	G	C	A	A	G	C	G	T	-	T	A	A	T	C	G	G	A
9	16S_bacteria	OM866237.1 k__; p__Pseudomonadota; c__Betaproteobacteria; o__Burkholderiales; f__Comamonadaceae; g__Variovorax; s__Variovorax paradoxus	GTGCCAGCAGCCGCGGTAATACGTAGGGTGCAAGCGT-TAATCGGAATTAC-TGGGCGTAAAGCGTGCGCAGGCGGTAATGTAAGACAGTTGTGAAATCCCCGGGCTCAACCT-GGGAACTGC-ATCTGTGA-CTG-CATTGCTGGAGTACG----GTAGAGGGGGA-TGGAA--TTCCGCGTGTAGCA-GTGAAATG-CGTAGATATGCGGAGGAACACCGATGGCGAAGGCAATCCCCTGGACCTGTACTGA-CGCTCATGCACGAAAGCGTGGGGAGCAAACAGGATTAGATACCCTGGTAGTCCACGCCCTAAACGATGTCAACTGGTTGTTGGG---TCTTCACTGACTCAGTAACGAAGCTAACGCGTGAAGTTGACCGCCTGGGGA-GTACG…	G	T	G	C	C	A	G	C	A	G	C	C	G	C	G	G	T	A	A	T	A	C	G	T	A	G	G	G	T	G	C	A	A	G	C	G	T	-	T	A	A	T	C	G	G	A
7	16S_bacteria	OP210312.1 k__Bacillati; p__Bacillota; c__Bacilli; o__Bacillales; f__Paenibacillaceae; g__Paenibacillus; s__Paenibacillus peoriae	GTGCCAGCAGCCGCGGTAATACGTAGGGGGCAAGCGT-TGTCCGGAATTAT-TGGGCGTAAAGCGCGCGCAGGCGGCTCTTTAAGTCTGGTGTTTAATCCCGAGGCTCAACTTCGGG---TCGCACTGGAAA-CTGGGG-AGCTTGAGTGCA----GAAGAGG-AGAGTGGAA--TTCCACGTGTAGCG-GTGAAATG-CGTAGATATGTGGAGGAACACCAGTGGCGAAGGCGACTCTCTGGGCTGTAACTGA-CGCTGAGGCGCGAAAGCGTGGGGAGCAAACAGGATTAGATACCCTGGTAGTCCACGCCGTAAACGATGAATGCTAGGTGTTAGGG-GTTTCGATACCCTTGGTGCCGAAGTTAACACATTAAGCATTCCGCCTGGGGA-GTACG…	G	T	G	C	C	A	G	C	A	G	C	C	G	C	G	G	T	A	A	T	A	C	G	T	A	G	G	G	G	G	C	A	A	G	C	G	T	-	T	G	T	C	C	G	G	A
7	16S_bacteria	OP210275.1 k__Bacillati; p__Bacillota; c__Bacilli; o__Bacillales; f__Paenibacillaceae; g__Paenibacillus; s__Paenibacillus sp.	GTGCCAGCAGCCGCGGTAATACGTAGGGGGCAAGCGT-TGTCCGGAATTAT-TGGGCGTAAAGCGCGCGCAGGCGGCTCTTTAAGTCTGGTGTTTAATCCCGAGGCTCAACTTCGGG---TCGCACTGGAAA-CTGGGG-AGCTTGAGTGCA----GAAGAGG-AGAGTGGAA--TTCCACGTGTAGCG-GTGAAATG-CGTAGAGATGTGGAGGAACACCAGTGGCGAAGGCGACTCTCTGGGCTGTAACTGA-CGCTGAGGCGCGAAAGCGTGGGGAGCAAACAGGATTAGATACCCTGGTAGTCCACGCCGTAAACGATGAATGCTAGGTGTTAGGG-GTTTCGATACCCTTGGTGCCGAAGTTAACACATTAAGCATTCCGCCTGGGGA-GTACG…	G	T	G	C	C	A	G	C	A	G	C	C	G	C	G	G	T	A	A	T	A	C	G	T	A	G	G	G	G	G	C	A	A	G	C	G	T	-	T	G	T	C	C	G	G	A
8	16S_bacteria	OP012824.1 k__; p__Pseudomonadota; c__Betaproteobacteria; o__Burkholderiales; f__Oxalobacteraceae; g__Herbaspirillum; s__Herbaspirillum huttiense subsp. putei	GTGCCAGCAGCCGCGGTAATACGTAGGGTGCAAGCGT-TAATCGGAATTAC-TGGGCGTAAAGCGTGCGCAGGCGGTTGTGTAAGTCAGATGTGAAATCCCCGGGCTCAACCT-GGGAATTGC-ATTTGAGA-CTG-CACGGCTAGAGTGTG----TCAGAGG-GGGGTAGAA--TTCCACGTGTAGCA-GTGAAATG-CGTAGATATGTGGAGGAATACCGATGGCGAAGGCAGCCCCCTGGGATAACACTGA-CGCTCATGCACGAAAGCGTGGGGAGCAAACAGGATTAGATACCCGGGTAGTCCACGCCCTAAACAATGTCTACTAGTTGTCGGG---TCTTAATTGACTTGGTAACGCAGCTAACGCGTGAAGTAGACCGCCTGGGGA-GTACG…	G	T	G	C	C	A	G	C	A	G	C	C	G	C	G	G	T	A	A	T	A	C	G	T	A	G	G	G	T	G	C	A	A	G	C	G	T	-	T	A	A	T	C	G	G	A
8	16S_bacteria	ON398991.1 k__; p__Pseudomonadota; c__Betaproteobacteria; o__Burkholderiales; f__Oxalobacteraceae; g__Herbaspirillum; s__Herbaspirillum seropedicae	GTGCCAGCAGCCGCGGTAATACGTAGGGTGCAAGCGT-TAATCGGAATTAC-TGGGCGTAAAGCGTGCGCAGGCGGTTGTGTAAGACAGATGTGAAATCCCCGGGCTTAACCT-GGGAATTGC-ATTTGTGA-CTG-CACGGCTAGAGTGTG----TCAGAGG-GGGGTAGAA--TTCCACGTGTAGCA-GTGAAATG-CGTAGATATGTGGAGGAATACCGATGGCGAAGGCAGCCCCCTGGGATAACACTGA-CGCTCATGCACGAAAGCGTGGGGAGCAAACAGGATTAGATACCCTGGTAGTCCACGCCCTAAACGATGTCTACTAGTTGTCGGG---TCTTAATTGACTTGGTAACGCAGCTAACGCGTGAAGTAGACCGCCTGGGGA-GTACG…	G	T	G	C	C	A	G	C	A	G	C	C	G	C	G	G	T	A	A	T	A	C	G	T	A	G	G	G	T	G	C	A	A	G	C	G	T	-	T	A	A	T	C	G	G	A
9	16S_bacteria	MT853112.1 k__; p__Pseudomonadota; c__Alphaproteobacteria; o__Caulobacterales; f__Caulobacteraceae; g__Caulobacter; s__Caulobacter sp.	GTGCCAGCAGCCGCGGTAATACGAAGGGGGCTAGCGT-TGCTCGGAATTAC-TGGGCGTAAAGGGAGCGTAGGCGGACTGTTAAGTTAGAGGTGAAAGCCCAGGGCTCAACCT-TGGAATTGCC-TTTGATA-CTGGCA-GTCTTGAGTACG----GAAGAGG-TATGTGGAAC--TCCGAGTGTAGAG-GTGAAATT-CGTAGATATTCGGAAGAACACCAGTGGCGAAGGCGACATACTGGTCCGTTACTGA-CGCTGAGGCTCGAAAGCGTGGGGAGCAAACAGGATTAGATACCCTGGTAGTCCACGCCGTAAACGATGAGTGCTAGTTGTCGGCATGCATGCATG---TCGGTGACGCAGCTAACGCATTAAGCACTCCGCCTGGGGA-GTACG…	G	T	G	C	C	A	G	C	A	G	C	C	G	C	G	G	T	A	A	T	A	C	G	A	A	G	G	G	G	G	C	T	A	G	C	G	T	-	T	G	C	T	C	G	G	A
9	16S_bacteria	MT827143.1 k__; p__Pseudomonadota; c__Alphaproteobacteria; o__Caulobacterales; f__Caulobacteraceae; g__Caulobacter; s__Caulobacter sp.	GTGCCAGCAGCCGCGGTAATACGAAGGGGGCTAGCGT-TGCTCGGAATTAC-TGGGCGTAAAGGGAGCGTAGGCGGATAGTTTAGTCAGAGGTGAAAGCCCAGGGCTCAACCT-TGGAATTGCC-TTTGATA-CTGGC-TATCTTGAGTGTG----GGAGAGG-TATGTGGAAC--TCCGAGTGTAGAG-GTGAAATT-CGTAGATATTCGGAAGAACACCAGTGGCGAAGGCGACATACTGGCCCATTACTGA-CGCTGAGGCTCGAAAGCGTGGGGAGCAAACAGGATTAGATACCCTGGTAGTCCACGCTGTAAACGATGAGTGCTAGTTGTCGGCATGCATGCATG---TCGGTGACGCAGCTAACGCATTAAGCACTCCGCCTGGGGA-GTACG…	G	T	G	C	C	A	G	C	A	G	C	C	G	C	G	G	T	A	A	T	A	C	G	A	A	G	G	G	G	G	C	T	A	G	C	G	T	-	T	G	C	T	C	G	G	A
7	16S_bacteria	OP080988.1 k__Bacillati; p__Actinomycetota; c__Actinomycetes; o__Micrococcales; f__Microbacteriaceae; g__Cryobacterium; s__Cryobacterium levicorallinum	GTGCCAGCAGCCGCGGTAATACGTAGGGTGCAAGCGT-TGTCCGGAATTAT-TGGGCGTAAAGAGCTCGTAGGCGGTTTGTCGCGTCTGCTGTGAAAACCCGAGGCTCAACCTCGGGC-CTGC-AGTGGGTA-CGGGCA-GACTAGAGTGCG----GTAGGGG-AGATTGGAA--TTCCTGGTGTAGCG-GTGGAATG-CGCAGATATCAGGAGGAACACCAATGGCGAAGGCAGATCTCTGGGCCGTAACTGA-CGCTGAGGAGCGAAAGCATGGGGAGCGAACAGGATTAGATACCCTGGTAGTCCATGCCGTAAACGTTGGGAACTAGATGTGGGGACCATTCCACGGTCTCCGTGTCGCAGCTAACGCATTAAGTTCCCCGCCTGGGGA-GTACG…	G	T	G	C	C	A	G	C	A	G	C	C	G	C	G	G	T	A	A	T	A	C	G	T	A	G	G	G	T	G	C	A	A	G	C	G	T	-	T	G	T	C	C	G	G	A
7	16S_bacteria	OP080933.1 k__Bacillati; p__Actinomycetota; c__Actinomycetes; o__Micrococcales; f__Microbacteriaceae; g__Cryobacterium; s__Cryobacterium luteum	GTGCCAGCAGCCGCGGTAATACGTAGGGTGCAAGCGT-TGTCCGGAATTAT-TGGGCGTAAAGAGCTCGTAGGCGGTTTGTCGCGTCTGCTGTGAAAACCCGAGGCTCAACCTCGGGC-CTGC-AGTGGGTA-CGGGCA-GACTAGAGTGCG----GTAGGGG-AGATTGGAA--TTCCTGGTGTAGCG-GTGGAATG-CGCAGATATCAGGAGGAACACCAATGGCGAAGGCAGATCTCTGGGCCGTAACTGA-CGCTGAGGAGCGAAAGCATGGGGAGCGAACAGGATTAGATACCCTGGTAGTCCATGCCGTAAACGTTGGGAACTAGATGTGGGGACCATTCCACGGTCTCCGTGTCGCAGCTAACGCATTAAGTTCCCCGCCTGGGGA-GTACG…	G	T	G	C	C	A	G	C	A	G	C	C	G	C	G	G	T	A	A	T	A	C	G	T	A	G	G	G	T	G	C	A	A	G	C	G	T	-	T	G	T	C	C	G	G	A
9	16S_bacteria	OP080835.1 k__; p__Pseudomonadota; c__Betaproteobacteria; o__Burkholderiales; f__Comamonadaceae; g__Paracidovorax; s__Paracidovorax wautersii	GTGCCAGCAGCCGCGGTAATACGTAGGGTGCGAGCGT-TAATCGGAATTAC-TGGGCGTAAAGCGTGCGCAGGCGGTGATGTAAGACAGATGTGAAATCCCCGGGCTCAACCT-GGGAACTGC-ATTTGTGA-CTG-CATCGCTGGAGTGCG----GCAGAGGGGGA-TGGAA--TTCCGCGTGTAGCA-GTGAAATG-CGTAGATATGCGGAGGAACACCGATGGCGAAGGCAATCCCCTGGGCCTGCACTGA-CGCTCATGCACGAAAGCGTGGGGAGCAAACAGGATTAGATACCCTGGTAGTCCACGCCCTAAACGATGTCAACTGGTTGTTGGG---TCTTCACTGACTCAGTAACGAAGCTAACGCGTGAAGTTGACCGCCTGGGGA-GTACG…	G	T	G	C	C	A	G	C	A	G	C	C	G	C	G	G	T	A	A	T	A	C	G	T	A	G	G	G	T	G	C	G	A	G	C	G	T	-	T	A	A	T	C	G	G	A
9	16S_bacteria	OP080828.1 k__; p__Pseudomonadota; c__Betaproteobacteria; o__Burkholderiales; f__Comamonadaceae; g__Acidovorax; s__Acidovorax soli	GTGCCAGCAGCCGCGGTAATACGTAGGGTGCGAGCGT-TAATCGGAATTAC-TGGGCGTAAAGCGTGCGCAGGCGGTGATGTAAGACAGATGTGAAATCCCCGGGCTCAACCT-GGGAACTGC-ATTTGTGA-CTG-CATCGCTGGAGTGCG----GCAGAGGGGGA-TGGAA--TTCCGCGTGTAGCA-GTGAAATG-CGTAGATATGCGGAGGAACACCGATGGCGAAGGCAATCCCCTGGGCCTGCACTGA-CGCTCATGCACGAAAGCGTGGGGAGCAAACAGGATTAGATACCCTGGTAGTCCACGCCCTAAACGATGTCAACTGGTTGTTGGG---TCTTCACTGACTCAGTAACGAAGCTAACGCGTGAAGTTGACCGCCTGGGGA-GTACG…	G	T	G	C	C	A	G	C	A	G	C	C	G	C	G	G	T	A	A	T	A	C	G	T	A	G	G	G	T	G	C	G	A	G	C	G	T	-	T	A	A	T	C	G	G	A
8	16S_bacteria	OP216732.1 k__; p__Pseudomonadota; c__Gammaproteobacteria; o__Moraxellales; f__Moraxellaceae; g__Acinetobacter; s__Acinetobacter soli	GTGCCAGCAGCCGCGGTAATACAGAGGGTGCAAGCGT-TAATCGGATTTAC-TGGGCGTAAAGCGCGCGTAGGCGGCCAATTAAGTCAAATGTGAAATCCCCGAGCTTAACTT-GGGAATTGC-ATTCGATA-CTGGT-TGGCTAGAGTGTG----GGAGAGGATG-GTAGAA--TTCCAGGTGTAGCG-GTGAAATG-CGTAGAGATCTGGAGGAATACCGATGGCGAAGGCAGCCATCTGGCCTAACACTGA-CGCTGAGGTGCGAAAGCATGGGGAGCAAACAGGATTAGATACCCTGGTAGTCCATGCCGTAAACGATGTCTACTAGCCGTTGGGGCCTTTG--AGGCTTTAGTGGCGCAGCTAACGCGATAAGTAGACCGCCTGGGGA-GTACG…	G	T	G	C	C	A	G	C	A	G	C	C	G	C	G	G	T	A	A	T	A	C	A	G	A	G	G	G	T	G	C	A	A	G	C	G	T	-	T	A	A	T	C	G	G	A
5	16S_bacteria	OP209785.1 k__; p__Pseudomonadota; c__Gammaproteobacteria; o__Moraxellales; f__Moraxellaceae; g__Acinetobacter; s__Acinetobacter baumannii	GTGCCAGCAGCCGCGGTAATACAGAGGGTGCGAGCGT-TAATCGGATTTAC-TGGGCGTAAAGCGTGCGTAGGCGGCTTATTAAGTCGGATGTGAAATCCCCGAGCTTAACTT-GGGAATTGC-ATTCGATA-CTGGTG-AGCTAGAGTATG----GGAGAGGATG-GTAGAA--TTCCAGGTGTAGCG-GTGAAATG-CGTAGAGATCTGGAGGAATACCGATGGCGAAGGCAGCCATCTGGCCTAATACTGA-CGCTGAGGTACGAAAGCATGGGGAGCAAACAGGATTAGATACCCTGGTAGTCCATGCCGTAAACGATGTCTACTAGCCGTTGGGGCCTTTGA--GGCTTTAGTGGCGCAGCTAACGCGATAAGTAGACCGCCTGGGGA-GTACG…	G	T	G	C	C	A	G	C	A	G	C	C	G	C	G	G	T	A	A	T	A	C	A	G	A	G	G	G	T	G	C	G	A	G	C	G	T	-	T	A	A	T	C	G	G	A
9	16S_bacteria	OP210276.1 k__; p__Pseudomonadota; c__Gammaproteobacteria; o__Enterobacterales; f__Erwiniaceae; g__Pantoea; s__Pantoea sp.	GTGCCAGCAGCCGCGGTAATACGGAGGGTGCAAGCGT-TAATCGGAATTAC-TGGGCGTAAAGCGCACGCAGGCGGTCTGTTAAGTCAGATGTGAAATCCCCGGGCTTAACCT-GGGAACTGC-ATTTGAAA-CTGGCA-GGCTTGAGTCTT----GTAGAGGGGG-GTAGAA--TTCCAGGTGTAGCG-GTGAAATG-CGTAGAGATCTGGAGGAATACCGGTGGCGAAGGCGGCCCCCTGGACAAAGACTGA-CGCTCAGGTGCGAAAGCGTGGGGAGCAAACAGGATTAGATACCCTGGTAGTCCACGCCGTAAACGATGTCGACTTGGAGGTTGTTCCCTTGA--GGAGTGGCTTCCGGAGCTAACGCGTTAAGTCGACCGCCTGGGGA-GTACG…	G	T	G	C	C	A	G	C	A	G	C	C	G	C	G	G	T	A	A	T	A	C	G	G	A	G	G	G	T	G	C	A	A	G	C	G	T	-	T	A	A	T	C	G	G	A
9	16S_bacteria	OP168512.1 k__; p__Pseudomonadota; c__Gammaproteobacteria; o__Enterobacterales; f__Erwiniaceae; g__Pantoea; s__Pantoea agglomerans	GTGCCAGCAGCCGCGGTAATACGGAGGGTGCAAGCGT-TAATCGGAATTAC-TGGGCGTAAAGCGCACGCAGGCGGTCTGTTAAGTCAGATGTGAAATCCCCGGGCTTAACCTGGGGAACTGCGATTTGAAATCCGGCAAGGCTTGAGTTCGTTCCGTAGAGG-GGGGTCCAA--TTCCAAATGTAGCG-GTGAAATGTCGCAGAGATCTGGAGGAATACCGGTGGCGAAGGCGGCCCCCTGGACAAAGACTGA-CGCTCAGGTGCGAAAGCGTGGGGAGCAAACAGGATTAGATACCCTGGTAGTCCACGCCGTAAACGATGTCGACTTGGAGGTTGTTCCCTTGA--GGAGTGGCTTCCGGAGCTAACGCGTTAAGTCGACCGCCTGGGGA-GTACG…	G	T	G	C	C	A	G	C	A	G	C	C	G	C	G	G	T	A	A	T	A	C	G	G	A	G	G	G	T	G	C	A	A	G	C	G	T	-	T	A	A	T	C	G	G	A
10	16S_bacteria	OP070057.1 k__; p__Pseudomonadota; c__Alphaproteobacteria; o__Rhodobacterales; f__Paracoccaceae; g__Paracoccus; s__Paracoccus sp. (in: a-proteobacteria)	GTGCCAGCAGCCGCGGTAATACGGAGGGGGCTAGCGT-TGTTCGGAATTAC-TGGGCGTAAAGCGCACGTAGGCGGACCAGAAAGTTGGGGGTGAAATCCCGGGGCTCAACCTC-GGAACTGCC--TTCAAAACTATTG-GTCTGGAGTTCG----AGAGAGG-TGAGTGGAA--TTCCGAGTGTAGAG-GTGAAATT-CGTAGATATTCGGAGGAACACCAGTGGCGAAGGCGGCTCACTGGCTCGATACTGA-CGCTGAGGTGCGAAAGCGTGGGGAGCAAACAGGATTAGATACCCTGGTAGTCCACGCCGTAAACGATGAATGCCAGTCGTCGGGCAGCATGC---TGTTCGGTGACACACCTAACGGATTAAGCATTCCGCCTGGGGA-GTACG…	G	T	G	C	C	A	G	C	A	G	C	C	G	C	G	G	T	A	A	T	A	C	G	G	A	G	G	G	G	G	C	T	A	G	C	G	T	-	T	G	T	T	C	G	G	A
9	16S_bacteria	OM838396.1 k__; p__Pseudomonadota; c__Alphaproteobacteria; o__Rhodobacterales; f__Paracoccaceae; g__Paracoccus; s__Paracoccus albicereus	GTGCCAGCAGCCGCGGTAATACGGAGGGGGCTAGCGT-TGTTCGGAATTAC-TGGGCGTAAAGCGCACGTAGGCGGACTGGAAAGTTGGGGGTGAAATCCCGGGGCTCAACCTC-GGAACTGCC--TCCAAAACTATCA-GTCTGGAGTTCG----AGAGAGG-TGAGTGGAA--TACCGAGTGTAGAG-GTGAAATT-CGTAGATATTCGGTGGAACACCAGTGGCGAAGGCGGCTCACTGGCTCGATACTGA-CGCTGAGGTGCGAAAGCGTGGGGAGCAAACAGGATTAGATACCCTGGTAGTCCACGCCGTAAACGATGAATGCCAGACGTCGGCAAGCATGCTTG---TCGGTGTCACACCTAACGGATTAAGCATTCCGCCTGGGGA-GTACG…	G	T	G	C	C	A	G	C	A	G	C	C	G	C	G	G	T	A	A	T	A	C	G	G	A	G	G	G	G	G	C	T	A	G	C	G	T	-	T	G	T	T	C	G	G	A
9	16S_bacteria	OP209984.1 k__Bacillati; p__Bacillota; c__Bacilli; o__Bacillales; f__Bacillaceae; g__Bacillus; s__Bacillus thuringiensis	GTGCCAGCAGCCGCGGTAATACGTAGGTGGCAAGCGT-TGTCCGGAATTAT-TGGGCGTAAAGGGCTCGCAGGCGGTTTCTTAAGTCTGATGTGAAAGCCCCCGGCTCAACC--GGGGAGGGTCATTGGAAA-CTGGGG-AACTTGAGTGCA----GAAGAGG-AGAGTGGAA--TTCCACGTGTAGCG-GTGAAATG-CGTAGAGATGTGGAGGAACACCAGTGGCGAAGGCGACTCTCTGGTCTGTAACTGA-CGCTGAGGAGCGAAAGCGTGGGGAGCGAACAGGATTAGATACCCTGGTAGTCCACGCCGTAAACGATGAGTGCTAAGTGTTAGGGGGTTTCCGC-CCCTTAGTGCTGCAGCTAACGCATTAAGCACTCCGCCTGGGGA-GTACG…	G	T	G	C	C	A	G	C	A	G	C	C	G	C	G	G	T	A	A	T	A	C	G	T	A	G	G	T	G	G	C	A	A	G	C	G	T	-	T	G	T	C	C	G	G	A
9	16S_bacteria	OP175935.1 k__Bacillati; p__Bacillota; c__Bacilli; o__Bacillales; f__Bacillaceae; g__Bacillus; s__Bacillus subtilis	GTGCCAGCAGCCGCGGTAATACGTAGGTGGCAAGCGT-TGTCCGGAATTAT-TGGGCGTAAAGGGCTCGCAGGCGGTTTCTTAAGTCTGATGTGAAAGCCCCCGGCTCAACC--GGGGAGGGTCATTGGAAA-CTGGGG-AACTTGAGTGCA----GAAGAGG-AGAGTGGAA--TTCCACGTGTAGCG-GTGAAATG-CGTAGAGATGTGGAGGAACACCAGTGGCGAAGGCGACTCTCTGGTCTGTAACTGA-CGCTGAGGAGCGAAAGCGTGGGGAGCGAACAGGATTAGATACCCTGGTAGTCCACGCCGTAAACGATGAGTGCTAAGTGTTAGGGGGTTTCCGC-CCCTTAGTGCTGCAGCTAACGCATTAAGCACTCCGCCTGGGGA-GTACG…	G	T	G	C	C	A	G	C	A	G	C	C	G	C	G	G	T	A	A	T	A	C	G	T	A	G	G	T	G	G	C	A	A	G	C	G	T	-	T	G	T	C	C	G	G	A
9	16S_bacteria	ON786554.1 k__; p__Bacteroidota; c__Sphingobacteriia; o__Sphingobacteriales; f__Sphingobacteriaceae; g__Pedobacter; s__Pedobacter sp.	GTGCCAGCAGCCGCGGTAATACGGAGGATCCGAGCGT-TATCCGGATTTAT-TGGGTTTAAAGGGAGCGTAGGCGGCCCGTTAAGTCAGGGGTGAAAGACGGTGGCTCAACCATC-GCAGTGCC-TTTGATA-CTGACG-GGCTTGAATACA----CCTGAGGTAG-GCGGAATGTGGCAAGT--AGCG-GTGAAATG-CATAGATATGCCACAGAACACCGATTGCGAAGGCAGCTTACTAAAGTGTGATTGA-CGCTGAGGCTCGAAAGCGTGGGGATCAAACAGGATTAGATACCCTGGTAGTCCACGCCCTAAACGATGATAACTCGATGTCGGCGA---TATACGGC--CGGCGTCCAAGCGAAAGCGTTAAGTTATCCACCTGGGGA-GTACG…	G	T	G	C	C	A	G	C	A	G	C	C	G	C	G	G	T	A	A	T	A	C	G	G	A	G	G	A	T	C	C	G	A	G	C	G	T	-	T	A	T	C	C	G	G	A
7	16S_bacteria	ON254198.1 k__; p__Bacteroidota; c__Sphingobacteriia; o__Sphingobacteriales; f__Sphingobacteriaceae; g__Pedobacter; s__Pedobacter sp. FL18	GTGCCAGCAGCCGCGGTAATACGGAGGATCCAAGCGT-TATCCGGATTTAT-TGGGTTTAAAGGGTGCGTAGGCGGCCTATTAAGTCAGGGGTGAAAGACGGTAGCTCAAC-TATCGCAGTGCCCTT-GATA-CTGATG-GGCTTGAATGAA----CTAGAGGTAG-GCGGAATGTGACAAGT--AGCG-GTGAAATG-CATAGATATGTCACAGAACACCGATTGCGAAGGCAGCTTACTATGGTTTTATTGA-CGCTGAGGCACGAAAGCGTGGGGATCAAACAGGATTAGATACCCTGGTAGTCCACGCCCTAAACGATGAATACTCGCTGTTGGCGA---TACACAG--TCAGCGGCTAAGCGAAAGCGTTAAGTATTCCACCTGGGGA-GTACG…	G	T	G	C	C	A	G	C	A	G	C	C	G	C	G	G	T	A	A	T	A	C	G	G	A	G	G	A	T	C	C	A	A	G	C	G	T	-	T	A	T	C	C	G	G	A
7	16S_bacteria	OP210298.1 k__Bacillati; p__Actinomycetota; c__Actinomycetes; o__Micrococcales; f__Micrococcaceae; g__Arthrobacter; s__Arthrobacter sp.	GTGCCAGCAGCCGCGGTAATACGTAGGGCGCAAGCGT-TATCCGGAATTAT-TGGGCGTAAAGAGCTCGTAGGCGGTTTGTCGCGTCTGCTGTGAAAGACCGGGGCTCAAC-TCCGGTTCTGC-AGTGGGTA-CGGGCA-GACTAGAGTGAT----GTAGGGG-AGACTGGAA--TTCCTGGTGTAGCG-GTGAAATG-CGCAGATATCAGGAGGAACACCGATGGCGAAGGCAGGTCTCTGGGCATTAACTGA-CGCTGAGGAGCGAAAGCATGGGGAGCGAACAGGATTAGATACCCTGGTAGTCCATGCCGTAAACGTTGGGCACTAGGTGTGGGGGACATTCCACGTTTTCCGCGCCGTAGCTAACGCATTAAGTGCCCCGCCTGGGGA-GTACG…	G	T	G	C	C	A	G	C	A	G	C	C	G	C	G	G	T	A	A	T	A	C	G	T	A	G	G	G	C	G	C	A	A	G	C	G	T	-	T	A	T	C	C	G	G	A
7	16S_bacteria	OP080982.1 k__Bacillati; p__Actinomycetota; c__Actinomycetes; o__Micrococcales; f__Micrococcaceae; g__Arthrobacter; s__Arthrobacter ruber	GTGCCAGCAGCCGCGGTAATACGTAGGGCGCAAGCGT-TATCCGGAATTAT-TGGGCGTAAAGAGCTCGTAGGCGGTTTGTCGCGTCTGCCGTGAAAGTCCGGGGCTTAAC-TCCGGATCTGC-GGTGGGTA-CGGGCA-GACTAGAGTGCA----GTAGGGG-AGACTGGAA--TTCCTGGTGTAGCG-GTGAAATG-CGCAGATATCAGGAGGAACACCGATGGCGAAGGCAGGTCTCTGGGCTGTAACTGA-CGCTGAGGAGCGAAAGCATGGGGAGCGAACAGGATTAGATACCCTGGTAGTCCATGCCGTAAACGTTGGGCACTAGGTGTGGGGGACATTCCACGTTTTCCGCGCCGTAGCTAACGCATTAAGTGCCCCGCCTGGGGA-GTACG…	G	T	G	C	C	A	G	C	A	G	C	C	G	C	G	G	T	A	A	T	A	C	G	T	A	G	G	G	C	G	C	A	A	G	C	G	T	-	T	A	T	C	C	G	G	A
7	16S_bacteria	KP768795.1 k__; p__Pseudomonadota; c__Alphaproteobacteria; o__Hyphomicrobiales; f__Nitrobacteraceae; g__Bradyrhizobium; s__Bradyrhizobium sp.	GTGCCAGCAGCCGCGGTAATACGAAGGGGGCTAGCGT-TGCTCGGAATCAC-TGGGCGTAAAGGGTGCGTAGGCGGGTCTTTAAGTCAGGGGTGAAATCCTGGAGCTCAAC-TCCAGAACTGCC-TTTGATA-CTG-AAGATCTTGAGTTCG----GGAGAGG-TGAGTGGAA--CTGCGAGTGTAGAG-GTGAAATT-CGTAGATATTCGCAAGAACACCAGTGGCGAAGGCGGCTCACTGGCCCGATACTGA-CGCTGAGGCACGAAAGCGTGGGGAGCAAACAGGATTAGATACCCTGGTAGTCCACGCCGTAAACGATGAATGCCAGCCGTTAGTGGGTTT--ACTCACT-AGTGGCGCAGCTAACGCTTTAAGCATTCCGCCTGGGGA-GTACG…	G	T	G	C	C	A	G	C	A	G	C	C	G	C	G	G	T	A	A	T	A	C	G	A	A	G	G	G	G	G	C	T	A	G	C	G	T	-	T	G	C	T	C	G	G	A
7	16S_bacteria	MZ486441.1 k__; p__Pseudomonadota; c__Alphaproteobacteria; o__Hyphomicrobiales; f__Nitrobacteraceae; g__Bradyrhizobium; s__Bradyrhizobium prioriisuperbiae	GTGCCAGCAGCCGCGGTAATACGAAGGGGGCTAGCGT-TGCTCGGAATCAC-TGGGCGTAAAGGGTGCGTAGGCGGGTCTTTAAGTCAGGGGTGAAATCCTGGAGCTCAAC-TCCAGAACTGCC-TTTGATA-CTGAGG-ATCTTGAGTTCG----GAAGAGG-TGAGTGGAA--CTGCGAGTGTAGAG-GTGAAATT-CGTAGATATTCGCAAGAACACCAGTGGCGAAGGCGGCTCACTGGTCCGATACTGA-CGCTGAGGCACGAAAGCGTGGGGAGCAAACAGGATTAGATACCCTGGTAGTCCACGCCGTAAACGATGAATGCCAGCCGTTGGAGGGTTTAC---TCTCCAGTGGCGCAGTTAACGCTTTAAGCATTCCGCCTGGGGA-GTACG…	G	T	G	C	C	A	G	C	A	G	C	C	G	C	G	G	T	A	A	T	A	C	G	A	A	G	G	G	G	G	C	T	A	G	C	G	T	-	T	G	C	T	C	G	G	A
7	16S_bacteria	OP093991.1 k__; p__Pseudomonadota; c__Betaproteobacteria; o__Burkholderiales; f__Oxalobacteraceae; g__Massilia; s__Massilia sp.	GTGCCAGCAGCCGCGGTAATACGTAGGGTGCAAGCGT-TAATCGGAATTAC-TGGGCGTAAAGCGTGCGCAGGCGGTTTTGTAAGTCTGTCGTGAAATCCCCGGGCTCAACCT-GGGAATTGCGA-TGGAGA-CTG-CAAGGCTAGAATCTG----GCAGAGGGGG-GTAGAA--TTCCACGTGTAGCA-GTGAAATG-CGTAGAGATGTGGAGGAACACCGATGGCGAAGGCAGCCCCCTGGGTCAAGATTGA-CGCTCATGCACGAAAGCGTGGGGAGCAAACAGGATTAGATACCCTGGTAGTCCACGCCCTAAACGATGTCTACTAGTTGTCGGG---TTTTAATTAACTTGGTAACGCAGCTAACGCGTGAAGTAGACCGCCTGGGGA-GTACG…	G	T	G	C	C	A	G	C	A	G	C	C	G	C	G	G	T	A	A	T	A	C	G	T	A	G	G	G	T	G	C	A	A	G	C	G	T	-	T	A	A	T	C	G	G	A
7	16S_bacteria	OP080780.1 k__; p__Pseudomonadota; c__Betaproteobacteria; o__Burkholderiales; f__Oxalobacteraceae; g__Massilia; s__Massilia niabensis	GTGCCAGCAGCCGCGGTAATACGTAGGGTGCAAGCGT-TAATCGGAATTAC-TGGGCGTAAAGCGTGCGCAGGCGGTTTTGTAAGTCTGTCGTGAAAGCCCCGGGCTCAACCT-GGGAATTGCGA-TGGAGA-CTG-CAAGGCTTGAATCTG----GCAGAGGGGG-GTAGAA--TTCCACGTGTAGCA-GTGAAATG-CGTAGAGATGTGGAGGAACACCGATGGCGAAGGCAGCCCCCTGGGTCAAGATTGA-CGCTCATGCACGAAAGCGTGGGGAGCAAACAGGATTAGATACCCTGGTAGTCCACGCCCTAAACGATGTCTACTAGTTGTCGGG---TTTTAATTAACTTGGTAACGCAGCTAACGCGTGAAGTAGACCGCCTGGGGA-GTACG…	G	T	G	C	C	A	G	C	A	G	C	C	G	C	G	G	T	A	A	T	A	C	G	T	A	G	G	G	T	G	C	A	A	G	C	G	T	-	T	A	A	T	C	G	G	A
8	16S_bacteria	AF255603.1 k__; p__Nitrospirota; c__Nitrospiria; o__Nitrospirales; f__Nitrospiraceae; g__Nitrospira; s__Nitrospira sp. SRI-9	GTGCCAGCAGCCGCGGTAAGACAGAGGTGGCGAGCGT-TGCTCGGATTCAC-TGGGCTTAAAGGGCGCGTAGGCGGTCTTGCAAGTCAAAGGTGGAATTCCACGGCTCAACCG-TGGAGCTGCC-TTTGATA-CTG-CAAGACTTGAGGCAG----GTAGAGG-AGGGCGGAA--TTCCCGGTGTAGCG-GTGAAATG-CGTAGATATCGGGAGGAAGGCCGGTGGCGAAGGCGGCCCTCTGGGCCTGTCCTGA-CGCTGAGGCGCGAAAGCGTGGGGAGCAAACAGGATTAGATACCCTGGTAGTCCACGCCCTAAACGGTGGGCACTAGGTGTGGGGTCCAT---ATGGACCCTGTGCCGAAGGGAAACCATTAAGTGCCCCGCCTGGGGA-GTACG…	G	T	G	C	C	A	G	C	A	G	C	C	G	C	G	G	T	A	A	G	A	C	A	G	A	G	G	T	G	G	C	G	A	G	C	G	T	-	T	G	C	T	C	G	G	A
10	16S_bacteria	NR_029287.1 k__; p__Nitrospirota; c__Nitrospiria; o__Nitrospirales; f__Nitrospiraceae; g__Nitrospira; s__Nitrospira moscoviensis	GTGCCAGCAGCCGCGGTAATACGAAGGTGGCAAGCGT-TGTTCGGATTCAC-TGGGCGTACAGGGAGCGTAGGCGGTTGGGTAAGCCCTCCGTGAAATCTCCGGGCCTAACC-CGGAAAGTGC-AGAGGGGA-CTG-CTCGGCTTGAGGATG----GGAGAGG-AGCGCGGAA--TTCCCGGTGTAGCG-GTGAAATG-CGTAGAGATCGGGAGGAAGGCCGGTGGCGAAGGCGGCGCTCTGGAACATTTCTGA-CGCTGAGGCTCGAAAGCGTGGGGAGCAAACAGGATTAGATACCCTGGTAGTCCACGCCTTAAACTATGGATACTAAGTGTCGGCGGGTTACCGC-----CGGTGCCGCAGCTAACGCAGTAAGTATCCCGCCTGGGAA-GTACG…	G	T	G	C	C	A	G	C	A	G	C	C	G	C	G	G	T	A	A	T	A	C	G	A	A	G	G	T	G	G	C	A	A	G	C	G	T	-	T	G	T	T	C	G	G	A
7	16S_bacteria	MH094649.1 k__; p__Pseudomonadota; c__Alphaproteobacteria; o__Hyphomicrobiales; f__Devosiaceae; g__Devosia; s__Devosia sp.	GTGCCAGCAGCCGCGGTAATACGAAGGGGGCTAGCGT-TGTTCGGATTTAC-TGGGCGTAAAGCGCACGTAGGCGGTTTGTTAAGTCAGAGGTGAAATCCCGGAGCTCAAC-TCCGGAAYTGCC-TTTGATA-CTGGCA-AGCTAGAGTCCG----GAAGAGGTA-AGTGGAA--CTCCTAGTGTAGAG-GTGGAATT-CGTAGATATTAGGAAGAACACCAGTGGCGAAGGCGGCTTACTGGTCCGGAACTGA-CGCTGAGGTGCGAAAGCGTGGGGAGCAAACAGGATTAGATACCCTGGTAGTCCACGCCGTAAACTATGAGAGCTAGCCGTTGGATGGTTTAC---CATTCAGTGGCGCAGCTAACGCATTAAGCTCTCCGCCTGGGGA-GTACG…	G	T	G	C	C	A	G	C	A	G	C	C	G	C	G	G	T	A	A	T	A	C	G	A	A	G	G	G	G	G	C	T	A	G	C	G	T	-	T	G	T	T	C	G	G	A
8	16S_bacteria	OM763958.1 k__; p__Pseudomonadota; c__Alphaproteobacteria; o__Hyphomicrobiales; f__Devosiaceae; g__Devosia; s__Devosia sp.	GTGCCAGCAGCCGCGGTAATACGAAGGGGGCTAGCGT-TGTTCGGATTTAC-TGGGCGTAAAGCGCACGTAGGCGGATCATTAAGTCAGGGGTGAAATCCCGGAGCTCAAC-TCCGGAACTGCC-TCTGATA-CTGGTG-ATCTTGAGTCCG----GAAGAGG-TGAGTGGAA--CTCCTAGTGTAGAG-GTGGAATT-CGTAGATATTAGGAAGAACACCAGTGGCGAAGGCGGCTCACTGGTCCGGTACTGA-CGCTGAGGTGCGAAAGCGTGGGGAGCAAACAGGATTAGATACCCTGGTAGTCCACGCCGTAAACTATGGAAGCTAGCCGTTGGGGGGTTTAC---CCTTCAGTGGCGCAGCTAACGCATTAAGCTTCCCGCCTGGGGA-GTACG…	G	T	G	C	C	A	G	C	A	G	C	C	G	C	G	G	T	A	A	T	A	C	G	A	A	G	G	G	G	G	C	T	A	G	C	G	T	-	T	G	T	T	C	G	G	A
8	16S_bacteria	OP132369.1 k__; p__Pseudomonadota; c__Betaproteobacteria; o__Burkholderiales; f__Burkholderiaceae; g__Burkholderia; s__Burkholderia sp.	GTGCCAGCAGCCGCGGTAATACGTAGGGTGCGAGCGT-TAATCGGAATTAC-TGGGCGTAAAGCGTGCGCAGGCGGTTTGCTAAGACCGATGTGAAATCCCCGGGCTCAACCT-GGGAACTGC-ATTGGTGA-CTGGCA-GGCTAGAGTATG----GCAGAGGGGG-GTAGAA--TTCCACGTGTAGCA-GTGAAATG-CGTAGAGATGTGGAGGAATACCGATGGCGAAGGCAGCCCCCTGGGCCAATACTGA-CGCTCATGCACGAAAGCGTGGGGAGCAAACAGGATTAGATACCCTGGTAGTCCACGCCCTAAACGATGTCAACTAGTTGTTGGGGA---TTCATTTCCTTAGTAACGTAGCTAACGCGTGAAGTTGACCGCCTGGGGA-GTACG…	G	T	G	C	C	A	G	C	A	G	C	C	G	C	G	G	T	A	A	T	A	C	G	T	A	G	G	G	T	G	C	G	A	G	C	G	T	-	T	A	A	T	C	G	G	A
8	16S_bacteria	OP132304.1 k__; p__Pseudomonadota; c__Betaproteobacteria; o__Burkholderiales; f__Burkholderiaceae; g__Burkholderia; s__Burkholderia sp.	GTGCCAGCAGCCGCGGTAATACGTAGGGTGCGAGCGT-TAATCGGAATTAC-TGGGCGTAAAGCGTGCGCAGGCGGTTTGCTAAGACCGATGTGAAATCCCCGGGCTCAACCT-GGGAACTGC-ATTGGTGA-CTGGCA-GGCTAGAGTATG----GCAGAGGGGG-GTAGAA--TTCCACGTGTAGCA-GTGAAATG-CGTAGAGATGTGGAGGAATACCGATGGCGAAGGCAGCCCCCTGGGCCAATACTGA-CGCTCATGCACGAAAGCGTGGGGAGCAAACAGGATTAGATACCCTGGTAGTCCACGCCCTAAACGATGTCAACTAGTTGTTGGGGA---TTCATTTCCTTAGTAACGTAGCTAACGCGTGAAGTTGACCGCCTGGGGA-GTACG…	G	T	G	C	C	A	G	C	A	G	C	C	G	C	G	G	T	A	A	T	A	C	G	T	A	G	G	G	T	G	C	G	A	G	C	G	T	-	T	A	A	T	C	G	G	A
8	16S_bacteria	NR_175468.1 k__Bacillati; p__Actinomycetota; c__Actinomycetes; o__Propionibacteriales; f__Propionibacteriaceae; g__Propionibacterium; s__Propionibacterium ruminifibrarum	GTGCCAGCAGCCGCGGTGATACGTAGGGTGCGAGCGT-TGTCCGGAATTAT-TGGGCGTAAAGAGCTTGTAGGCGGTTGATTGCGTCGATAGTGAAATCCCGGGGCTTAACTTCGGGC-TTGC-TGTCGATA-CGGGT-TGACTTGAGGAAG----GTAGGGG-AGAATGGAA--TTCCCGGTGGAGCG-GTGGAATG-CGCAGATATCGGGAGGAACACCAGTGGCGAAGGCGGTTCTCTGGACCTTTCCTGA-CGCTGAGAAGCGAAAGCGTGGGGAGCAAACAGGCTTAGATACCCTGGTAGTCCACGCTGTAAACGGTGGGTACTAGGTGTGGGTCACATTCCACGTGGTCCGTGCCGTAGCTAACGCATTAAGTACCCCGCCTGGGGA-GTACG…	G	T	G	C	C	A	G	C	A	G	C	C	G	C	G	G	T	G	A	T	A	C	G	T	A	G	G	G	T	G	C	G	A	G	C	G	T	-	T	G	T	C	C	G	G	A
10	16S_bacteria	MW243042.1 k__Bacillati; p__Actinomycetota; c__Actinomycetes; o__Propionibacteriales; f__Propionibacteriaceae; g__Propionibacterium; s__Propionibacterium freudenreichii	GTGCCAGCAGCCGCGGTGATACGTAGGGTGCGAGCGTCTGTCCGGAATTAT-TGGGCGTAAAGAGCTNGTAGGCGGTT--GTCACTCGGAAGTGAAATTCCAGGGCTTAAC-TCTGGC-TTGCT-TTCGATA-CGGGT-TGACTTGAGGAATG----TAGGGGAAGAATGGAAC--TCTCGGTGGAGCGGGTGGAATG-CGCAGATATCGGGAAGAACACCAGTGGCGAAGGC-GTTCTCTGGACATTTCCTGAACGCTGAGAAGCGAAAGCGTGGGGAGCAAACAGGCTTAGATACCCTGGTAGTCCACGCCGTAAACGGTGGGTACT-GGTGTNGGTCCACTTCCACGGGGTCCGTGCCGTAGCTNACGCATTAAGTACCCCGCCTGGGGACGTACG…	G	T	G	C	C	A	G	C	A	G	C	C	G	C	G	G	T	G	A	T	A	C	G	T	A	G	G	G	T	G	C	G	A	G	C	G	T	C	T	G	T	C	C	G	G	A
6	16S_bacteria	ON014504.1 k__Bacillati; p__Bacillota; c__Bacilli; o__Bacillales; f__Staphylococcaceae; g__Staphylococcus; s__Staphylococcus sp.	GTGCCAGCAGCCGCGGTAATACGTAGGTGGCAAGCGT-TATCCRGAATTAT-TGGGCGTAAAGCGCGCGTAGGCGGTTTTTTAAGTCTGATGTGAAAGCCCACGGCTCAACC--GTGGAGGGTCATTGGAAA-CTGG-AAAACTTGAGTGCAG----AAGAGG-AAAGTGGAAT-TTCCATGTGTAGCG-GTGAAATG-CGCAGAGATATGGAGGAACACCAGTGGCGAARGCGACTTTCTGGTCTGTAACTGA-CGCTGATGTGCGAAAGCGTGGGGATCAAACAGGATTAGATACCCTGGTAGTCCACGCCGTAAACGATGAGTGCTAAGTGTTAGGGGGTTTCCGC-CCCTTAGTGCTGCAGCTAACGCATTAAGCACTCCGCCTGGGGA-GTACG…	G	T	G	C	C	A	G	C	A	G	C	C	G	C	G	G	T	A	A	T	A	C	G	T	A	G	G	T	G	G	C	A	A	G	C	G	T	-	T	A	T	C	C	R	G	A
6	16S_bacteria	OP185364.1 k__Bacillati; p__Bacillota; c__Bacilli; o__Bacillales; f__Staphylococcaceae; g__Staphylococcus; s__Staphylococcus warneri	GTGCCAGCAGCCGCGGTAATACGTAGGTGGCAAGCGT-TATCCGGAATTAT-TGGGCGTAAAGCGCGCGTAGGCGGTTTTTTAAGTCTGATGTGAAAGCCCACGGCTCAACC--GTGGAGGGTCATTGGAAA-CTGG-AAAACTTGAGTGCA----GAAGAGG-AAAGTGGAA--TTCCATGTGTAGCG-GTGAAATG-CGCAGAGATATGGAGGAACACCAGTGGCGAAGGCGACTTTCTGGTCTGTAACTGA-CGCTGATGTGCGAAAGCGTGGGGATCAAACAGGATTAGATACCCTGGTAGTCCACGCCGTAAACGATGAGTGCTAAGTGTTAGGGGGTTTCCGC-CCCTTAGTGCTGCAGCTAACGCATTAAGCACTCCGCCTGGGGA-GTACG…	G	T	G	C	C	A	G	C	A	G	C	C	G	C	G	G	T	A	A	T	A	C	G	T	A	G	G	T	G	G	C	A	A	G	C	G	T	-	T	A	T	C	C	G	G	A
5	16S_bacteria	MG996857.1 k__; p__Pseudomonadota; c__Alphaproteobacteria; o__Hyphomicrobiales; f__; g__Enhydrobacter; s__Enhydrobacter aerosaccus	GTGCCAGCAGCCGCGGTAATACAGAGGGTGCGAGCGT-TAATCGGAATTAC-TGGGCGTAAAGCGAGTGTAGGTGGCTCATTAAGTCACATGTGAAATCCCCGGGCTTAACCT-GGGAACTGC-ATGTGATA-CTGGTGGTGCTAGAATATG----TGAGAGGGA-AGTAGAA--TTCCAGGTGTAGCG-GTGAAATG-CGTAGAGATCTGGAGGAATACCGATGGCGAAGGCAGCTTCCTGGCATAATATTGA-CACTGAGATTCGAAAGCGTGGGTAGCAAACAGGATTAGATACCCTGGTAGTCCACGCCGTAAACGATGTCTACTAGCCGTTGGGGTCCTTGA--GACTTTAGTGGCGCAGTTAACGCGATAAGTAGACCGCCTGGGGA-GTACG…	G	T	G	C	C	A	G	C	A	G	C	C	G	C	G	G	T	A	A	T	A	C	A	G	A	G	G	G	T	G	C	G	A	G	C	G	T	-	T	A	A	T	C	G	G	A
5	16S_bacteria	MH715221.1 k__; p__Pseudomonadota; c__Alphaproteobacteria; o__Hyphomicrobiales; f__; g__Enhydrobacter; s__Enhydrobacter aerosaccus	GTGCCAGCAGCCGCGGTAATACAGAGGGTGCGAGCGT-TAATCGGAATTAC-TGGGCGTAAAGCGAGTGTAGGTGGCTCATTAAGTCACATGTGAAATCCCCGGGCTTAACCT-GGGAACTGC-ATGTGATA-CTGGTGGTGCTAGAATATG----TGAGAGGGA-AGTAGAA--TTCCAGGTGTAGCG-GTGAAATG-CGTAGAGATCTGGAGGAATACCGATGGCGAAGGCAGCTTCCTGGCATAATATTGA-CACTGAGATTCGAAAGCGTGGGTAGCAAACAGGATTAGATACCCTGGTAGTCCACGCCGTAAACGATGTCTACTAGCCGTTGGGGTCCTTGA--GACTTTAGTGGCGCAGTTAACGCGATAAGTAGACCGCCTGGGGA-GTACG…	G	T	G	C	C	A	G	C	A	G	C	C	G	C	G	G	T	A	A	T	A	C	A	G	A	G	G	G	T	G	C	G	A	G	C	G	T	-	T	A	A	T	C	G	G	A
6	16S_bacteria	ON076056.1 k__; p__Pseudomonadota; c__Alphaproteobacteria; o__Sphingomonadales; f__Sphingomonadaceae; g__Sphingomonas; s__Sphingomonas sp.	GTGCCAGCAGCCGCGGTAATACGGAGGGGGCTAGCGT-TGTTCGGAATTAC-TGGGCGTAAAGCGCACGTAGGCGGCTTTGTAAGTCAGAGGTGAAAGCCTGGAGCTCAAC-TCCAGAACTGCC-TTTGAGA-CTG-CATCGCTTGAATCCG----GGAGAGG-TGAGTGGAA--TTCCGAGTGTAGAG-GTGAAATT-CGTAGATATTCGGAAGAACACCAGTGGCGAAGGCGGCTCACTGGACCGGTATTGA-CGCTGAGGTGCGAAAGCGTGGGGAGCAAACAGGATTAGATACCCTGGTAGTCCACGCCGTAAACGATGATAACTAGCTGTCCGGGTGCCTGG--CATTTGGGTGGCGCAGCTAACGCATTAAGTTATCCGCCTGGGGA-GTACG…	G	T	G	C	C	A	G	C	A	G	C	C	G	C	G	G	T	A	A	T	A	C	G	G	A	G	G	G	G	G	C	T	A	G	C	G	T	-	T	G	T	T	C	G	G	A
6	16S_bacteria	OM585519.1 k__; p__Pseudomonadota; c__Alphaproteobacteria; o__Sphingomonadales; f__Sphingomonadaceae; g__Sphingomonas; s__Sphingomonas sp.	GTGCCAGCAGCCGCGGTAATACGGAGGGGGCTAGCGT-TGTTCGGAATTAC-TGGGCGTAAAGCGCACGTAGGCGGCTTTGTAAGTTAGAGGTGAAAGCCTGGAGCTTAAC-TCCAGAACTGCC-TTTAAGA-CTG-CATCGCTTGAATCCA----GGAGAGG-TGAGTGGAA--TTCCGAGTGTAGAG-GTGAAATT-CGTAGATATTCGGAAGAACACCAGTGGCGAAGGCGGCTCACTGGACTGGTATTGA-CGCTGAGGTGCGAAAGCGTGGGGAGCAAACAGGATTAGATACCCTGGTAGTCCACGCCGTAAACGATGATAACTAGCTGTCCGGGTGCTTGG--CATTTGGGTGGCGCAGCTAACGCATTAAGTTATCCGCCTGGGGA-GTACG…	G	T	G	C	C	A	G	C	A	G	C	C	G	C	G	G	T	A	A	T	A	C	G	G	A	G	G	G	G	G	C	T	A	G	C	G	T	-	T	G	T	T	C	G	G	A
9	16S_bacteria	ON063213.1 k__; p__Pseudomonadota; c__Alphaproteobacteria; o__Caulobacterales; f__Caulobacteraceae; g__Phenylobacterium; s__Phenylobacterium sp.	GTGCCAGCAGCCGCGGTAATACGAAGGGGGCTAGCGT-TGCTCGGAATTAC-TGGGCGTAAAGGGCGCGTAGGCGGACATTTAAGTCAGAGGTGAAAGCCCAGGGCTCAACCT-TGGAATTGCC-TTTGATA-CTGG-ATGTCTTGAGTTCG----GGAGAGG-TGAGTGGAA--TGCCGAGTGTAGAG-GTGAAATT-CGTAGATATTCGGCGGAACACCAGTGGCGAAGGCGACTCACTGGCCCGATACTGA-CGCTGAGGCGCGAAAGCGTGGGGAGCAAACAGGATTAGATACCCTGGTAGTCCACGCCGTAAACGATGAGTGCTAGTTGTCGGCATGCATGCATG---TCGGTGACGCAGCTAACGCATTAAGCACTCCGCCTGGGGA-GTACG…	G	T	G	C	C	A	G	C	A	G	C	C	G	C	G	G	T	A	A	T	A	C	G	A	A	G	G	G	G	G	C	T	A	G	C	G	T	-	T	G	C	T	C	G	G	A
9	16S_bacteria	NR_171393.1 k__; p__Pseudomonadota; c__Alphaproteobacteria; o__Caulobacterales; f__Caulobacteraceae; g__Phenylobacterium; s__Phenylobacterium parvum	GTGCCAGCAGCCGCGGTAATACGAAGGGGGCTAGCGT-TGCTCGGAATTAC-TGGGCGTAAAGGGCGCGTAGGCGGATCGTTAAGTTAGAGGTGAAAGCCCAGGGCTCAACCT-TGGAACTGCC-TTTGATA-CTGGCG-ATCTGGAGTACG----GGAGAGG-TGTGTGGAA--CTCCGAGTGTAGAG-GTGAAATT-CGTAGATATTCGGAAGAACACCAGTGGCGAAGGCGACACACTGGCCCGTTACTGA-CGCTGAGGCGCGAAAGCGTGGGGAGCAAACAGGATTAGATACCCTGGTAGTCCACGCCGTAAACGATGAGTGCTAGTTGTCGGCATGCATGCATG---TCGGTGACGCAGCTAACGCATTAAGCACTCCGCCTGGGGA-GTACG…	G	T	G	C	C	A	G	C	A	G	C	C	G	C	G	G	T	A	A	T	A	C	G	A	A	G	G	G	G	G	C	T	A	G	C	G	T	-	T	G	C	T	C	G	G	A
6	16S_bacteria	OP068017.1 k__Bacillati; p__Actinomycetota; c__Actinomycetes; o__Mycobacteriales; f__Corynebacteriaceae; g__Corynebacterium; s__Corynebacterium sp.	GTGCCAGCAGCCGCGGTAATACGTAGGGTGCGAGCGT-TGTCCGGATTTAC-TGGGCGTAAAGAGCTCGTAGGTGGTTTGTCGCGTCGTCTGTGAAAGCCCGGTGCTTAACACCGGG-TCTGC-AGGCGATA-CGGGCATAACTTGAGTGCTG----TAG-GGGAGACTGGAA--TTCCTGGTGTAGCG-GTGGAATG-CGCAGATATCAGGAGGAACACCGATGGCGAAGGCAGGTCTCTGGGCAGTAACTGA-CGCTGAGGAGCGAAAGCATGGGGAGCGAACAGGATTAGATACCCTGGTAGTCCATGCCGTAAACGGTGGGCGCTAGGTGTAGGGGT-CTTCCACGACTTCTGTGCCGTAGCTAACGCATTAAGCGCCCCGCCTGGGGA-GTACG…	G	T	G	C	C	A	G	C	A	G	C	C	G	C	G	G	T	A	A	T	A	C	G	T	A	G	G	G	T	G	C	G	A	G	C	G	T	-	T	G	T	C	C	G	G	A
6	16S_bacteria	OP068015.1 k__Bacillati; p__Actinomycetota; c__Actinomycetes; o__Mycobacteriales; f__Corynebacteriaceae; g__Corynebacterium; s__Corynebacterium sp.	GTGCCAGCAGCCGCGGTAATACGTAGGGTGCGAGCGT-TGTCCGGAATTAC-TGGGCGTAAAGAGCTCGTAGGTGGTTTGTCGCGTCGTCTGTGAAATTCCGGGGCTTAAC-TCCGGGCGTGC-AGGCGATA-CGGGC-TGACTTGAGTGCT----GTAG-GGGAGACTGGAA--TTCCTGGTGTAGCG-GTGAAATG-CGCAGATATCAGGAGGAACACCGATGGCGAAGGCAGGTCTCTGGGCAGTTACTGA-CGCTGAGGAGCGAAAGCATGGGTAGCGAACAGGATTAGATACCCTGGTAGTCCATGCCGTAAACGGTGGGCGCTAGGTGT-GAGTCCCTTCCACGGGGTTCGTGCCGTAGCTAACGCATTAAGCGCCCCGCCTGGGGA-GTACG…	G	T	G	C	C	A	G	C	A	G	C	C	G	C	G	G	T	A	A	T	A	C	G	T	A	G	G	G	T	G	C	G	A	G	C	G	T	-	T	G	T	C	C	G	G	A
9	16S_bacteria	OP104215.1 k__; p__Pseudomonadota; c__Betaproteobacteria; o__Burkholderiales; f__Alcaligenaceae; g__Achromobacter; s__Achromobacter xylosoxidans	GTGCCAGCAGCCGCGGTAATACGTAGGGTGCAAGCGT-TAATCGGAATTAC-TGGGCGTAAAGCGTGCGCAGGCGGTTCGGAAAGAAAGATGTGAAATCCCAGAGCTTAACTT-TGGAACTGCATTTT--TAACTACCG-GGCTAGAGTGTG----TCAGAGGGAG-GTGCAA--TTCCGCGTGTAGCA-GTGAAATG-CGTAGATATGCGGAGGAACACCGATGGCGAAGGCAGCCTCCTGGGATAACACTGA-CGCTCATGCACGAAAGCGTGGGGAGCAAACAGGATTAGATACCCTGGTAGTCCACGCCCTAAACGATGTCAACTAGCTGTTCGGGCCTTCG---GGCCTTGGTAGCGCAGCTAACGCGTGAAGTTGACCGCCTGGGGA-GTACG…	G	T	G	C	C	A	G	C	A	G	C	C	G	C	G	G	T	A	A	T	A	C	G	T	A	G	G	G	T	G	C	A	A	G	C	G	T	-	T	A	A	T	C	G	G	A
9	16S_bacteria	JN196541.1 k__; p__Pseudomonadota; c__Betaproteobacteria; o__Burkholderiales; f__Alcaligenaceae; g__Achromobacter; s__Achromobacter sp. BR3	GTGCCAGCAGCCGCGGTAATACGTAGGGTGCAAGCGT-TAATCGGAATTAC-TGGGCGTAAAGCGTGCGCAGGCGGTTCGGAAAGAAAGATGTGAAATCCCAGAGCTTAACTT-TGGAACTGCATTTT--TAACTACCG-GGCTAGAGTGTGT----CAGAGGGAG-GTGGAA--TTCCGCGTGTAGCA-GTGAAATG-CGTAGATATGCGGAGGAACACCGATGGCGAAGGCAGCCTCCTGGGATAACACTGA-CGCTCATGCACGAAAGCGTGGGGAGCAAACAGGATTAGATACCCTGGTAGTCCACGCCCTAAACGATGTCAACTAGCTGTTGGGGTCTTCGGAC---CTTGGTAGCGCAGCTAACGCGTGAAGTTGACCGCCTGGGGA-GTACG…	G	T	G	C	C	A	G	C	A	G	C	C	G	C	G	G	T	A	A	T	A	C	G	T	A	G	G	G	T	G	C	A	A	G	C	G	T	-	T	A	A	T	C	G	G	A
8	16S_bacteria	ON545981.1 k__; p__Pseudomonadota; c__Betaproteobacteria; o__Burkholderiales; f__Comamonadaceae; g__Delftia; s__Delftia acidovorans	GTGCCAGCAGCCGCGGTAATACGTAGGGTGCGAGCGT-TAATCGGAATTAC-TGGGCGTAAAGCGTGCGCAGGCGGTTATGTAAGACAGATGTGAAATCCCCGGGCTCAACCT-GGGAACTGC-ATTTGTGA-CTG-CATGGCTAGAGTACGG----TAGAGGGGGA-TGGAA--TTCCGCGTGTAGCA-GTGAAATG-CGTAGATATGCGGAGGAACACCGATGGCGAAGGCAATCCCCTGGACCTGTACTGA-CGCTCATGCACGAAAGCGTGGGGAGCAAACAGGATTAGATACCCTGGTAGTCCACGCCCTAAACGATGTCAACTGGTTGTTGGGAA---TTAGTTTTCTCAGTAACGAAGCTAACGCGTGAAGTTGACCGCCTGGGGA-GTACG…	G	T	G	C	C	A	G	C	A	G	C	C	G	C	G	G	T	A	A	T	A	C	G	T	A	G	G	G	T	G	C	G	A	G	C	G	T	-	T	A	A	T	C	G	G	A
8	16S_bacteria	ON799333.1 k__; p__Pseudomonadota; c__Betaproteobacteria; o__Burkholderiales; f__Comamonadaceae; g__Delftia; s__Delftia tsuruhatensis	GTGCCAGCAGCCGCGGTAATACGTAGGGTGCGAGCGT-TAATCGGAATTAC-TGGGCGTAAAGCGTGCGCAGGCGGTTATGTAAGACAGATGTGAAATCCCCGGGCTCAACCT-GGGAACTGC-ATTTGTGA-CTG-CATGGCTAGAGTACGG----TAGAGGGGGA-TGGAA--TTCCGCGTGTAGCA-GTGAAATG-CGTAGATATGCGGAGGAACACCGATGGCGAAGGCAATCCCCTGGACCTGTACTGA-CGCTCATGCACGAAAGCGTGGGGAGCAAACAGGATTAGATACCCTGGTAGTCCACGCCCTAAACGATGTCAACTGGTTGTTGGGAA---TTAGTTTTCTCAGTAACGAAGCTAACGCGTGAAGTTGACCGCCTGGGGA-GTACG…	G	T	G	C	C	A	G	C	A	G	C	C	G	C	G	G	T	A	A	T	A	C	G	T	A	G	G	G	T	G	C	G	A	G	C	G	T	-	T	A	A	T	C	G	G	A
7	16S_bacteria	MW722927.1 k__; p__Pseudomonadota; c__Alphaproteobacteria; o__Hyphomicrobiales; f__Brucellaceae; g__Ochrobactrum; s__Ochrobactrum sp.	GTGCCAGCAGCCGCGGTAATACGAAGGGGGCTAGCGT-TGTTCGGATTTAC-TGGGCGTAAAGCGCACGTAGGCGGACTTTTAAGTCAGGGGTGAAATCCCGGGGCTCAACC-CCGGAACTGCC-TTTGATA-CTGG-AAGTCTTGAGTATGG----TAGAGG-TGAGTGGAA--TTCCGAGTGTAGAG-GTGAAATT-CGTAGATATTCGGAGGAACACCAGTGGCGAAGGCGGCTCACTGGACCATTACTGA-CGCTGAGGTGCGAAAGCGTGGGGAGCAAACAGGATTAGATACCCTGGTAGTCCACGCCGTAAACGATGAATGTTAGCCGTTGGGGAGTTTAC---TCTTCGGTGGCGCAGCTAACGCATTAAACATTCCGCCTGGGGA-GTACG…	G	T	G	C	C	A	G	C	A	G	C	C	G	C	G	G	T	A	A	T	A	C	G	A	A	G	G	G	G	G	C	T	A	G	C	G	T	-	T	G	T	T	C	G	G	A
9	16S_bacteria	MW310689.1 k__; p__Pseudomonadota; c__Alphaproteobacteria; o__Hyphomicrobiales; f__Brucellaceae; g__Ochrobactrum; s__Ochrobactrum sp. Q0168	GTGCCAGCAGCCGCGGTAATACGAAGGGGGCTAGCGT-TGTTCGGATTTAC-TGGGCGTAAAGCGCACGTAGGCGGGCTAATAAGTCAGGGGTGAAATCCCGGGGCTCAACC-CCGGAACTGCC-TTTGATA-CTGTTA-GTCTTGAGTATGG----AAGAGG-TGAGTGGAA--TTCCGAGTGTAGAG-GTGAAATT-CGTAGATATTCGGAGGAACACCAGTGGCGAAGGCGGCTCACTGGTCCATTACTGA-CGCTGAGGTGCGAAAGCGTGGGGAGCAAACAGGATTAGATACCCTGGTAGTCCACGCCGTAAACGATGAATGTTAGCCGTCGGGGAGTTTAC---TCTTCGGTGGCGCAGCTAACGCATTAAACATTCCGCCTGGGGA-GTACG…	G	T	G	C	C	A	G	C	A	G	C	C	G	C	G	G	T	A	A	T	A	C	G	A	A	G	G	G	G	G	C	T	A	G	C	G	T	-	T	G	T	T	C	G	G	A
8	16S_bacteria	OP210259.1 k__; p__Pseudomonadota; c__Gammaproteobacteria; o__Enterobacterales; f__Yersiniaceae; g__Serratia; s__Serratia sp. (in: enterobacteria)	GTGCCAGCAGCCGCGGTAATACGGAGGGTGCAAGCGT-TAATCGGAATTAC-TGGGCGTAAAGCGCACGCAGGCGGTTTGTTAAGTCAGATGTGAAATCCCCGAGCTTAACTT-GGGAACTGC-ATTTGAAA-CTGGCA-AGCTAGAGTCTTG----TAGAGGGGG-GTAGAA--TTCCAGGTGTAGCG-GTGAAATG-CGTAGAGATCTGGAGGAATACCGGTGGCGAAGGCGGCCCCCTGGACAAAGACTGA-CGCTCAGGTGCGAAAGCGTGGGGAGCAAACAGGATTAGATACCCTGGTAGTCCACGCTGTAAACGATGTCGACTTGGAGGTTGTGCCCTTGA--GGCGTGGCTTCCGGAGCTAACGCGTTAAGTCGACCGCATGGGGA-GTACG…	G	T	G	C	C	A	G	C	A	G	C	C	G	C	G	G	T	A	A	T	A	C	G	G	A	G	G	G	T	G	C	A	A	G	C	G	T	-	T	A	A	T	C	G	G	A
8	16S_bacteria	OP168187.1 k__; p__Pseudomonadota; c__Gammaproteobacteria; o__Enterobacterales; f__Yersiniaceae; g__Serratia; s__Serratia marcescens	GTGCCAGCAGCCGCGGTAATACGGAGGGTGCAAGCGT-TAATCGGAATTAC-TGGGCGTAAAGCGCACGCAGGCGGTTTGTTAAGTCAGATGTGAAATCCCCGGGCTCAACCT-GGGAACTGC-ATTTGAAA-CTGGCA-AGCTAGAGTCTCG----TAGAGGGGG-GTAGAA--TTCCAGGTGTAGCG-GTGAAATG-CGTAGAGATCTGGAGGAATACCGGTGGCGAAGGCGGCCCCCTGGACGNANNCTGA-CGCTCAGGTGCGAAAGCGTGGGGAGCAAACAGGATTAGATACCCTGGTAGTCCACGCTGTAAACGATGTCGATTTGGAGGTTGTGCCCTTGA--GGCGTGGCTTCCGGAGCTAACGCGTTAAATCGACCGCCTGGGGGAGTACG…	G	T	G	C	C	A	G	C	A	G	C	C	G	C	G	G	T	A	A	T	A	C	G	G	A	G	G	G	T	G	C	A	A	G	C	G	T	-	T	A	A	T	C	G	G	A
[truncated: 1,040 more columns]

## Sheet: PNA_V4mito
Number_of_mismatch_with_PNA_V4mito	Sequence_origin	Accession_number_and_taxonomy	Nucleotide_sequence	515F
11	16S_chloroplast_(wheat)	NC_002762.1 k__Viridiplantae; p__Streptophyta; c__Magnoliopsida; o__Poales; f__Poaceae; g__Triticum; s__Triticum aestivum	GTGCCAGCAGCCGCGGTAAGACAGAGGATGCAAGCGT-TATCCGGAATGAT-TGGGCGTAAAGCGTCTGTAGGTGGCTTTTCAAGTCCGCCGTCAAATCCCAGGGCTCAACCCTGG--ACAGGCGGTGGAAA-CTACCA-AGCTGGAGTACG----GTAGGGGCAGAG-GGAAT-TTCCG-GTGGAGCG-GTGAAATG-CATTGAGATCGGAAAGAACACCAACGGCGAAAGCACTCTGCTGGGCCGACACTGA-CACTGAGAGACGAAAGCTAGGGGAGCAAATGGGATTAGAGACCCCAGTAGTCCTAGCCGTAAACGATGGATACTAGGTGCT-GTGCGACTCGACCCGTGCAGTGCTGTAGCTAACGCGTTAAGTATCCCGCCTGGGGA-GTACG…	G	T	G	C	C	A	G	C	A	G	C	C	G	C	G	G	T	A	A	G	A	C	A	G	A	G	G	A	T	G	C	A	A	G	C	G	T	-	T	A	T	C	C	G	G	A
11	16S_chloroplast_(wheat)	LC621195.1 k__Viridiplantae; p__Streptophyta; c__Magnoliopsida; o__Poales; f__Poaceae; g__Triticum; s__Triticum aestivum	GTGCCAGCAGCCGCGGTAAGACAGAGGATGCAAGCGT-TATCCGGAATGAT-TGGGCGTAAAGCGTCTGTAGGTGGCTTTTCAAGTCCGCCGTCAAATCCCAGGGCTCAACCCTGG--ACAGGCGGTGGAAA-CTACCA-AGCTGGAGTACG----GTAGGGGCAGAG-GGAAT-TTCCG-GTGGAGCG-GTGAAATG-CATTGAGATCGGAAAGAACACCAACGGCGAAAGCACTCTGCTGGGCCGACACTGA-CACTGAGAGACGAAAGCTAGGGGAGCAAATGGGATTAGAGACCCCAGTAGTCCTAGCCGTAAACGATGGATACTAGGTGCT-GTGCGACTCGACCCGTGCAGTGCTGTAGCTAACGCGTTAAGTATCCCGCCTGGGGA-GTACG…	G	T	G	C	C	A	G	C	A	G	C	C	G	C	G	G	T	A	A	G	A	C	A	G	A	G	G	A	T	G	C	A	A	G	C	G	T	-	T	A	T	C	C	G	G	A
11	16S_chloroplast_(wheat)	MH051715.1 k__Viridiplantae; p__Streptophyta; c__Magnoliopsida; o__Poales; f__Poaceae; g__Triticum; s__Triticum aestivum	GTGCCAGCAGCCGCGGTAAGACAGAGGATGCAAGCGT-TATCCGGAATGAT-TGGGCGTAAAGCGTCTGTAGGTGGCTTTTCAAGTCCGCCGTCAAATCCCAGGGCTCAACCCTGG--ACAGGCGGTGGAAA-CTACCA-AGCTGGAGTACG----GTAGGGGCAGAG-GGAAT-TTCCG-GTGGAGCG-GTGAAATG-CATTGAGATCGGAAAGAACACCAACGGCGAAAGCACTCTGCTGGGCCGACACTGA-CACTGAGAGACGAAAGCTAGGGGAGCAAATGGGATTAGAGACCCCAGTAGTCCTAGCCGTAAACGATGGATACTAGGTGCT-GTGCGACTCGACCCGTGCAGTGCTGTAGCTAACGCGTTAAGTATCCCGCCTGGGGA-GTACG…	G	T	G	C	C	A	G	C	A	G	C	C	G	C	G	G	T	A	A	G	A	C	A	G	A	G	G	A	T	G	C	A	A	G	C	G	T	-	T	A	T	C	C	G	G	A
11	16S_chloroplast_(wheat)	AB042240.3 k__Viridiplantae; p__Streptophyta; c__Magnoliopsida; o__Poales; f__Poaceae; g__Triticum; s__Triticum aestivum	GTGCCAGCAGCCGCGGTAAGACAGAGGATGCAAGCGT-TATCCGGAATGAT-TGGGCGTAAAGCGTCTGTAGGTGGCTTTTCAAGTCCGCCGTCAAATCCCAGGGCTCAACCCTGG--ACAGGCGGTGGAAA-CTACCA-AGCTGGAGTACG----GTAGGGGCAGAG-GGAAT-TTCCG-GTGGAGCG-GTGAAATG-CATTGAGATCGGAAAGAACACCAACGGCGAAAGCACTCTGCTGGGCCGACACTGA-CACTGAGAGACGAAAGCTAGGGGAGCAAATGGGATTAGAGACCCCAGTAGTCCTAGCCGTAAACGATGGATACTAGGTGCT-GTGCGACTCGACCCGTGCAGTGCTGTAGCTAACGCGTTAAGTATCCCGCCTGGGGA-GTACG…	G	T	G	C	C	A	G	C	A	G	C	C	G	C	G	G	T	A	A	G	A	C	A	G	A	G	G	A	T	G	C	A	A	G	C	G	T	-	T	A	T	C	C	G	G	A
11	16S_chloroplast_(wheat)	MN605257.1 k__Viridiplantae; p__Streptophyta; c__Magnoliopsida; o__Poales; f__Poaceae; g__Triticum; s__Triticum aestivum	GTGCCAGCAGCCGCGGTAAGACAGAGGATGCAAGCGT-TATCCGGAATGAT-TGGGCGTAAAGCGTCTGTAGGTGGCTTTTCAAGTCCGCCGTCAAATCCCAGGGCTCAACCCTGG--ACAGGCGGTGGAAA-CTACCA-AGCTGGAGTACG----GTAGGGGCAGAG-GGAAT-TTCCG-GTGGAGCG-GTGAAATG-CATTGAGATCGGAAAGAACACCAACGGCGAAAGCACTCTGCTGGGCCGACACTGA-CACTGAGAGACGAAAGCTAGGGGAGCAAATGGGATTAGAGACCCCAGTAGTCCTAGCCGTAAACGATGGATACTAGGTGCT-GTGCGACTCGACCCGTGCAGTGCTGTAGCTAACGCGTTAAGTATCCCGCCTGGGGA-GTACG…	G	T	G	C	C	A	G	C	A	G	C	C	G	C	G	G	T	A	A	G	A	C	A	G	A	G	G	A	T	G	C	A	A	G	C	G	T	-	T	A	T	C	C	G	G	A
11	16S_chloroplast_(wheat)	MK348601.1 k__Viridiplantae; p__Streptophyta; c__Magnoliopsida; o__Poales; f__Poaceae; g__Triticum; s__Triticum aestivum	GTGCCAGCAGCCGCGGTAAGACAGAGGATGCAAGCGT-TATCCGGAATGAT-TGGGCGTAAAGCGTCTGTAGGTGGCTTTTCAAGTCCGCCGTCAAATCCCAGGGCTCAACCCTGG--ACAGGCGGTGGAAA-CTACCA-AGCTGGAGTACG----GTAGGGGCAGAG-GGAAT-TTCCG-GTGGAGCG-GTGAAATG-CATTGAGATCGGAAAGAACACCAACGGCGAAAGCACTCTGCTGGGCCGACACTGA-CACTGAGAGACGAAAGCTAGGGGAGCAAATGGGATTAGAGACCCCAGTAGTCCTAGCCGTAAACGATGGATACTAGGTGCT-GTGCGACTCGACCCGTGCAGTGCTGTAGCTAACGCGTTAAGTATCCCGCCTGGGGA-GTACG…	G	T	G	C	C	A	G	C	A	G	C	C	G	C	G	G	T	A	A	G	A	C	A	G	A	G	G	A	T	G	C	A	A	G	C	G	T	-	T	A	T	C	C	G	G	A
0	18S_mitochondria_(wheat)	NC_036024.1 k__Viridiplantae; p__Streptophyta; c__Magnoliopsida; o__Poales; f__Poaceae; g__Triticum; s__Triticum aestivum	GTGCCAGCAGCCGCGGTAAGACGGGGGGGGCAAGTGT-TCTTCGGAATGAC-TGGGCGTAAAGGGCACGTAGGCGGTGAATCGGGTTGAAAGTGAAAGTC---GCCAAAAAGTGGCGGAATGC-TCTCGAAACCAATT--CACTTGAGTGAG----ACAGAGG-AGAGTGGAA--TTTCGTGTGTAGGG-GTGAAATC-CGTAGATCTACGAAGGAACGCCAAAAGCGAAGGCAGCTCTCTGGGTCCCTACCGA-CGCTGGGGTGCGAAAGCATGGGGAGCGAACAGGATTAGATACCCTGGTAGTCCATGCCGTAAACGATGAGTGTTCGCCCTTGG----TCTACGCGGA-TCAGGGGCCCAGCTAACGCGTGAAACACTCCGCCTGGGGA-GTACG…	G	T	G	C	C	A	G	C	A	G	C	C	G	C	G	G	T	A	A	G	A	C	G	G	G	G	G	G	G	G	C	A	A	G	T	G	T	-	T	C	T	T	C	G	G	A
0	18S_mitochondria_(wheat)	AP008982.1 k__Viridiplantae; p__Streptophyta; c__Magnoliopsida; o__Poales; f__Poaceae; g__Triticum; s__Triticum aestivum	GTGCCAGCAGCCGCGGTAAGACGGGGGGGGCAAGTGT-TCTTCGGAATGAC-TGGGCGTAAAGGGCACGTAGGCGGTGAATCGGGTTGAAAGTGAAAGTC---GCCAAAAAGTGGCGGAATGC-TCTCGAAACCAATT--CACTTGAGTGAG----ACAGAGG-AGAGTGGAA--TTTCGTGTGTAGGG-GTGAAATC-CGTAGATCTACGAAGGAACGCCAAAAGCGAAGGCAGCTCTCTGGGTCCCTACCGA-CGCTGGGGTGCGAAAGCATGGGGAGCGAACAGGATTAGATACCCTGGTAGTCCATGCCGTAAACGATGAGTGTTCGCCCTTGG----TCTACGCGGA-TCAGGGGCCCAGCTAACGCGTGAAACACTCCGCCTGGGGA-GTACG…	G	T	G	C	C	A	G	C	A	G	C	C	G	C	G	G	T	A	A	G	A	C	G	G	G	G	G	G	G	G	C	A	A	G	T	G	T	-	T	C	T	T	C	G	G	A
0	18S_mitochondria_(wheat)	MH051716.1 k__Viridiplantae; p__Streptophyta; c__Magnoliopsida; o__Poales; f__Poaceae; g__Triticum; s__Triticum aestivum	GTGCCAGCAGCCGCGGTAAGACGGGGGGGGCAAGTGT-TCTTCGGAATGAC-TGGGCGTAAAGGGCACGTAGGCGGTGAATCGGGTTGAAAGTGAAAGTC---GCCAAAAAGTGGCGGAATGC-TCTCGAAACCAATT--CACTTGAGTGAG----ACAGAGG-AGAGTGGAA--TTTCGTGTGTAGGG-GTGAAATC-CGTAGATCTACGAAGGAACGCCAAAAGCGAAGGCAGCTCTCTGGGTCCCTACCGA-CGCTGGGGTGCGAAAGCATGGGGAGCGAACAGGATTAGATACCCTGGTAGTCCATGCCGTAAACGATGAGTGTTCGCCCTTGG----TCTACGCGGA-TCAGGGGCCCAGCTAACGCGTGAAACACTCCGCCTGGGGA-GTACG…	G	T	G	C	C	A	G	C	A	G	C	C	G	C	G	G	T	A	A	G	A	C	G	G	G	G	G	G	G	G	C	A	A	G	T	G	T	-	T	C	T	T	C	G	G	A
0	18S_mitochondria_(wheat)	MW846283.1 k__Viridiplantae; p__Streptophyta; c__Magnoliopsida; o__Poales; f__Poaceae; g__Triticum; s__Triticum aestivum	GTGCCAGCAGCCGCGGTAAGACGGGGGGGGCAAGTGT-TCTTCGGAATGAC-TGGGCGTAAAGGGCACGTAGGCGGTGAATCGGGTTGAAAGTGAAAGTC---GCCAAAAAGTGGCGGAATGC-TCTCGAAACCAATT--CACTTGAGTGAG----ACAGAGG-AGAGTGGAA--TTTCGTGTGTAGGG-GTGAAATC-CGTAGATCTACGAAGGAACGCCAAAAGCGAAGGCAGCTCTCTGGGTCCCTACCGA-CGCTGGGGTGCGAAAGCATGGGGAGCGAACAGGATTAGATACCCTGGTAGTCCATGCCGTAAACGATGAGTGTTCGCCCTTGG----TCTACGCGGA-TCAGGGGCCCAGCTAACGCGTGAAACACTCCGCCTGGGGA-GTACG…	G	T	G	C	C	A	G	C	A	G	C	C	G	C	G	G	T	A	A	G	A	C	G	G	G	G	G	G	G	G	C	A	A	G	T	G	T	-	T	C	T	T	C	G	G	A
0	18S_mitochondria_(wheat)	MW846284.1 k__Viridiplantae; p__Streptophyta; c__Magnoliopsida; o__Poales; f__Poaceae; g__Triticum; s__Triticum aestivum	GTGCCAGCAGCCGCGGTAAGACGGGGGGGGCAAGTGT-TCTTCGGAATGAC-TGGGCGTAAAGGGCACGTAGGCGGTGAATCGGGTTGAAAGTGAAAGTC---GCCAAAAAGTGGCGGAATGC-TCTCGAAACCAATT--CACTTGAGTGAG----ACAGAGG-AGAGTGGAA--TTTCGTGTGTAGGG-GTGAAATC-CGTAGATCTACGAAGGAACGCCAAAAGCGAAGGCAGCTCTCTGGGTCCCTACCGA-CGCTGGGGTGCGAAAGCATGGGGAGCGAACAGGATTAGATACCCTGGTAGTCCATGCCGTAAACGATGAGTGTTCGCCCTTGG----TCTACGCGGA-TCAGGGGCCCAGCTAACGCGTGAAACACTCCGCCTGGGGA-GTACG…	G	T	G	C	C	A	G	C	A	G	C	C	G	C	G	G	T	A	A	G	A	C	G	G	G	G	G	G	G	G	C	A	A	G	T	G	T	-	T	C	T	T	C	G	G	A
7	16S_bacteria	OP210299.1 k__; p__Pseudomonadota; c__Gammaproteobacteria; o__Pseudomonadales; f__Pseudomonadaceae; g__Pseudomonas; s__Pseudomonas sp.	GTGCCAGCAGCCGCGGTAATACAGAGGGTGCAAGCGT-TAATCGGAATTAC-TGGGCGTAAAGCGCGCGTAGGTGGTTCGTTAAGTTGGATGTGAAATCCCCGGGCTCAACCT-GGGAACTGC--ATCCAAAACTGGCG-AGCTAGAGTAGG----GCAGAGGGTG-GTGGAAT-TTCCT-GTGTAGCG-GTGAAATG-CGTAGATATAGGAAGGAACACCAGTGGCGAAGGCGACCACCTGGGCTCATACTGA-CACTGAGGTGCGAAAGCGTGGGGAGCAAACAGGATTAGATACCCTGGTAGTCCACGCCGTAAACGATGTCAACTAGCCGTTGGAATCCTTG--AGATTTTAGTGGCGCAGCTAACGCATTAAGTTGACCGCCTGGGGA-GTACG…	G	T	G	C	C	A	G	C	A	G	C	C	G	C	G	G	T	A	A	T	A	C	A	G	A	G	G	G	T	G	C	A	A	G	C	G	T	-	T	A	A	T	C	G	G	A
7	16S_bacteria	MZ435324.1 k__; p__Pseudomonadota; c__Gammaproteobacteria; o__Pseudomonadales; f__Pseudomonadaceae; g__Pseudomonas; s__Pseudomonas sp.	GTGCCAGCAGCCGCGGTAATACGAAGGGTGCAAGCGT-TAATCGGAATTAC-TGGGCGTAAAGCGCGCGTAGGTGGTTCAGTAAGTTGGATGTGAAATCCCCGGGCTCAACCT-GGGAACTGC--ATCCAAAACTG-CTGAACTAGAGTACA----GTAGAGGGTG-GTGGAAT-TTCCT-GTGTAGCG-GTGAAATG-CGTAGATATAGGAAGGAACACCAGTGGCGAAGGCGACCACCTGGACTGATACTGA-CACTGAGGTGCGAAAGCGTGGGGAGCAAACAGGATTAGATACCCTGGTAGTCCACGCCGTAAACGATGTCAACTAGCCGTTGGGAGTCTTGAACT--CTTAGTGGCGCAGCTAACGCATTAAGTTGACCGCCTGGGGA-GTACG…	G	T	G	C	C	A	G	C	A	G	C	C	G	C	G	G	T	A	A	T	A	C	G	A	A	G	G	G	T	G	C	A	A	G	C	G	T	-	T	A	A	T	C	G	G	A
8	16S_bacteria	ON908989.1 k__; p__Pseudomonadota; c__Betaproteobacteria; o__Burkholderiales; f__Oxalobacteraceae; g__Janthinobacterium; s__Janthinobacterium sp.	GTGCCAGCAGCCGCGGTAATACGTAGGGTGCAAGCGT-TAATCGGAATTAC-TGGGCGTAAAGCGTGCGCAGGCGGTTTTGTAAGTCTGATGTGAAATCCCCGGGCTCAACCT-GGGAATTGC-ATTGGAGA-CTG-CAAGGCTAGAATCTG----GCAGAGG-GGGGTAGAA--TTCCACGTGTAGCA-GTGAAATG-CGTAGATATGTGGAGGAACACCGATGGCGAAGGCAGCCCCCTGGGTCAAGATTGA-CGCTCATGCACGAAAGCGTGGGGAGCAAACAGGATTAGATACCCTGGTAGTCCWCGCCCTAAACGATGTCTACTAGTTGTCGGG---TCTTAATTGACTTGGTAACGCAGCTAACGCGTGAAGTAGACCGCCTGGGGA-GTACG…	G	T	G	C	C	A	G	C	A	G	C	C	G	C	G	G	T	A	A	T	A	C	G	T	A	G	G	G	T	G	C	A	A	G	C	G	T	-	T	A	A	T	C	G	G	A
8	16S_bacteria	MW928752.1 k__; p__Pseudomonadota; c__Betaproteobacteria; o__Burkholderiales; f__Oxalobacteraceae; g__Janthinobacterium; s__Janthinobacterium svalbardensis	GTGCCAGCAGCCGCGGTAATACGTAGGGTGCAAGCGT-TAATCGGAATTAC-TGGGCGTAAAGCGTGCGCAGGCGGTTTTGTAAGTCTGATGTGAAATCCCCGGGCTCAACCT-GGGAATTGC-ATTGGAGA-CTG-CAAGGCTAGAATCTG----GCAGAGG-GGGGTAGAA--TTCCACGTGTAGCA-GTGAAATG-CGTAGATATGTGGAGGAACACCGATGGCGAAGGCAGCCCCCTGGGTCAAGATTGA-CGCTCATGCACGAAAGCGTGGGGAGCAAACAGGATTAGATACCCTGGTAGTCCACGCCCTAAACGATGTCTACTAGTTGTCGGG---TCTTAATTGACTTGGTAACGCAGCTAACGCGTGAAGTAGACCGCCTGGGGA-GTACG…	G	T	G	C	C	A	G	C	A	G	C	C	G	C	G	G	T	A	A	T	A	C	G	T	A	G	G	G	T	G	C	A	A	G	C	G	T	-	T	A	A	T	C	G	G	A
10	16S_bacteria	OP185243.1 k__; p__Bacteroidota; c__Flavobacteriia; o__Flavobacteriales; f__Flavobacteriaceae; g__Flavobacterium; s__Flavobacterium branchiicola	GTGCCAGCAGCCGCGGTAATACGGAGGATCCAAGCGT-TATCCGGAATCAT-TGGGTTTAAAGGGTCCGTAGGCGGTTTAATAAGTCAGTGGTGAAAGCCCATCGCTCAACGG-TGGAACGGCCATT-GATA-CTGTTA-AACTTGAATTAT-----TAGGAAGTAACTAGAATAT--GTAGTGTAGCG-GTGAAATG-CTTAGAGATTACATGGAATACCAATTGCGAAGGCAGGTTACTACTAATGGATTGA-CGCTGATGGACGAAAGCGTGGGTAGCGAACAGGATTAGATACCCTGGTAGTCCACGCCGTAAACGATGGATACTAGCTGTTGGAAGCAAT-------TTCAGTGGCTAAGCGAAAGTGATAAGTATCCCACCTGGGGA-GTACG…	G	T	G	C	C	A	G	C	A	G	C	C	G	C	G	G	T	A	A	T	A	C	G	G	A	G	G	A	T	C	C	A	A	G	C	G	T	-	T	A	T	C	C	G	G	A
10	16S_bacteria	MZ443724.1 k__; p__Bacteroidota; c__Flavobacteriia; o__Flavobacteriales; f__Flavobacteriaceae; g__Flavobacterium; s__Flavobacterium sp.	GTGCCAGCAGCCGCGGTAATACGGAGGATCCAAGCGT-TATCCGGAATCACATTGGGTTTAAGGGTCCGTAGGCGGCCTTATAAGTCAGTGGTGAAATCTCCTAGCTCAAC-TAGGAAACTGCCATT-GATA-CTG-TAGGGCTTGAATTAT----TGTGAAG-TAACTAGAATAT--GTAGTGTAGCG-GTGAAATG-CTTAGATATTACATGGAATACCAATTGCGAAGGCAGGTTACTAACAATATATTGA-CGCTGATGGACGAAAGCGTGGGTAGCGAACAGGATTAGATACCCTGGTAGTCCACGCCGTAAACGATGGATACTAGCTGTTGGG-------CGCAAGTTCAGTGGCTAAGCGAAAGTGATAAGTATCCCACCTGGGGA-GTACG…	G	T	G	C	C	A	G	C	A	G	C	C	G	C	G	G	T	A	A	T	A	C	G	G	A	G	G	A	T	C	C	A	A	G	C	G	T	-	T	A	T	C	C	G	G	A
10	16S_bacteria	OP012837.1 k__; p__Pseudomonadota; c__Betaproteobacteria; o__Burkholderiales; f__Comamonadaceae; g__Variovorax; s__Variovorax ginsengisoli	GTGCCAGCAGCCGCGGTAATACGTAGGGTGCAAGCGT-TAATCGGAATTAC-TGGGCGTAAAGCGTGCGCAGGCGGTTATATAAGACAGTTGTGAAATCCCCGGGCTCAACCT-GGGAACTGC-ATCTGTGA-CTG-TATAGCTAGAGTACG----GTAGAGGGGGA-TGGAA--TTCCGCGTGTAGCA-GTGAAATG-CGTAGATATGCGGAGGAACACCGATGGCGAAGGCAATCCCCTGGACCTGTACTGA-CGCTCATGCACGAAAGCGTGGGGAGCAAACAGGATTAGATACCCTGGTAGTCCACGCCCTAAACGATGTCAACTGGTTGTTGGG---TCTTCACTGACTCAGTAACGAAGCTAACGCGTGAAGTTGACCGCCTGGGGA-GTACG…	G	T	G	C	C	A	G	C	A	G	C	C	G	C	G	G	T	A	A	T	A	C	G	T	A	G	G	G	T	G	C	A	A	G	C	G	T	-	T	A	A	T	C	G	G	A
10	16S_bacteria	OM866237.1 k__; p__Pseudomonadota; c__Betaproteobacteria; o__Burkholderiales; f__Comamonadaceae; g__Variovorax; s__Variovorax paradoxus	GTGCCAGCAGCCGCGGTAATACGTAGGGTGCAAGCGT-TAATCGGAATTAC-TGGGCGTAAAGCGTGCGCAGGCGGTAATGTAAGACAGTTGTGAAATCCCCGGGCTCAACCT-GGGAACTGC-ATCTGTGA-CTG-CATTGCTGGAGTACG----GTAGAGGGGGA-TGGAA--TTCCGCGTGTAGCA-GTGAAATG-CGTAGATATGCGGAGGAACACCGATGGCGAAGGCAATCCCCTGGACCTGTACTGA-CGCTCATGCACGAAAGCGTGGGGAGCAAACAGGATTAGATACCCTGGTAGTCCACGCCCTAAACGATGTCAACTGGTTGTTGGG---TCTTCACTGACTCAGTAACGAAGCTAACGCGTGAAGTTGACCGCCTGGGGA-GTACG…	G	T	G	C	C	A	G	C	A	G	C	C	G	C	G	G	T	A	A	T	A	C	G	T	A	G	G	G	T	G	C	A	A	G	C	G	T	-	T	A	A	T	C	G	G	A
10	16S_bacteria	OP210312.1 k__Bacillati; p__Bacillota; c__Bacilli; o__Bacillales; f__Paenibacillaceae; g__Paenibacillus; s__Paenibacillus peoriae	GTGCCAGCAGCCGCGGTAATACGTAGGGGGCAAGCGT-TGTCCGGAATTAT-TGGGCGTAAAGCGCGCGCAGGCGGCTCTTTAAGTCTGGTGTTTAATCCCGAGGCTCAACTTCGGG---TCGCACTGGAAA-CTGGGG-AGCTTGAGTGCA----GAAGAGG-AGAGTGGAA--TTCCACGTGTAGCG-GTGAAATG-CGTAGATATGTGGAGGAACACCAGTGGCGAAGGCGACTCTCTGGGCTGTAACTGA-CGCTGAGGCGCGAAAGCGTGGGGAGCAAACAGGATTAGATACCCTGGTAGTCCACGCCGTAAACGATGAATGCTAGGTGTTAGGG-GTTTCGATACCCTTGGTGCCGAAGTTAACACATTAAGCATTCCGCCTGGGGA-GTACG…	G	T	G	C	C	A	G	C	A	G	C	C	G	C	G	G	T	A	A	T	A	C	G	T	A	G	G	G	G	G	C	A	A	G	C	G	T	-	T	G	T	C	C	G	G	A
10	16S_bacteria	OP210275.1 k__Bacillati; p__Bacillota; c__Bacilli; o__Bacillales; f__Paenibacillaceae; g__Paenibacillus; s__Paenibacillus sp.	GTGCCAGCAGCCGCGGTAATACGTAGGGGGCAAGCGT-TGTCCGGAATTAT-TGGGCGTAAAGCGCGCGCAGGCGGCTCTTTAAGTCTGGTGTTTAATCCCGAGGCTCAACTTCGGG---TCGCACTGGAAA-CTGGGG-AGCTTGAGTGCA----GAAGAGG-AGAGTGGAA--TTCCACGTGTAGCG-GTGAAATG-CGTAGAGATGTGGAGGAACACCAGTGGCGAAGGCGACTCTCTGGGCTGTAACTGA-CGCTGAGGCGCGAAAGCGTGGGGAGCAAACAGGATTAGATACCCTGGTAGTCCACGCCGTAAACGATGAATGCTAGGTGTTAGGG-GTTTCGATACCCTTGGTGCCGAAGTTAACACATTAAGCATTCCGCCTGGGGA-GTACG…	G	T	G	C	C	A	G	C	A	G	C	C	G	C	G	G	T	A	A	T	A	C	G	T	A	G	G	G	G	G	C	A	A	G	C	G	T	-	T	G	T	C	C	G	G	A
8	16S_bacteria	OP012824.1 k__; p__Pseudomonadota; c__Betaproteobacteria; o__Burkholderiales; f__Oxalobacteraceae; g__Herbaspirillum; s__Herbaspirillum huttiense subsp. putei	GTGCCAGCAGCCGCGGTAATACGTAGGGTGCAAGCGT-TAATCGGAATTAC-TGGGCGTAAAGCGTGCGCAGGCGGTTGTGTAAGTCAGATGTGAAATCCCCGGGCTCAACCT-GGGAATTGC-ATTTGAGA-CTG-CACGGCTAGAGTGTG----TCAGAGG-GGGGTAGAA--TTCCACGTGTAGCA-GTGAAATG-CGTAGATATGTGGAGGAATACCGATGGCGAAGGCAGCCCCCTGGGATAACACTGA-CGCTCATGCACGAAAGCGTGGGGAGCAAACAGGATTAGATACCCGGGTAGTCCACGCCCTAAACAATGTCTACTAGTTGTCGGG---TCTTAATTGACTTGGTAACGCAGCTAACGCGTGAAGTAGACCGCCTGGGGA-GTACG…	G	T	G	C	C	A	G	C	A	G	C	C	G	C	G	G	T	A	A	T	A	C	G	T	A	G	G	G	T	G	C	A	A	G	C	G	T	-	T	A	A	T	C	G	G	A
9	16S_bacteria	ON398991.1 k__; p__Pseudomonadota; c__Betaproteobacteria; o__Burkholderiales; f__Oxalobacteraceae; g__Herbaspirillum; s__Herbaspirillum seropedicae	GTGCCAGCAGCCGCGGTAATACGTAGGGTGCAAGCGT-TAATCGGAATTAC-TGGGCGTAAAGCGTGCGCAGGCGGTTGTGTAAGACAGATGTGAAATCCCCGGGCTTAACCT-GGGAATTGC-ATTTGTGA-CTG-CACGGCTAGAGTGTG----TCAGAGG-GGGGTAGAA--TTCCACGTGTAGCA-GTGAAATG-CGTAGATATGTGGAGGAATACCGATGGCGAAGGCAGCCCCCTGGGATAACACTGA-CGCTCATGCACGAAAGCGTGGGGAGCAAACAGGATTAGATACCCTGGTAGTCCACGCCCTAAACGATGTCTACTAGTTGTCGGG---TCTTAATTGACTTGGTAACGCAGCTAACGCGTGAAGTAGACCGCCTGGGGA-GTACG…	G	T	G	C	C	A	G	C	A	G	C	C	G	C	G	G	T	A	A	T	A	C	G	T	A	G	G	G	T	G	C	A	A	G	C	G	T	-	T	A	A	T	C	G	G	A
9	16S_bacteria	MT853112.1 k__; p__Pseudomonadota; c__Alphaproteobacteria; o__Caulobacterales; f__Caulobacteraceae; g__Caulobacter; s__Caulobacter sp.	GTGCCAGCAGCCGCGGTAATACGAAGGGGGCTAGCGT-TGCTCGGAATTAC-TGGGCGTAAAGGGAGCGTAGGCGGACTGTTAAGTTAGAGGTGAAAGCCCAGGGCTCAACCT-TGGAATTGCC-TTTGATA-CTGGCA-GTCTTGAGTACG----GAAGAGG-TATGTGGAAC--TCCGAGTGTAGAG-GTGAAATT-CGTAGATATTCGGAAGAACACCAGTGGCGAAGGCGACATACTGGTCCGTTACTGA-CGCTGAGGCTCGAAAGCGTGGGGAGCAAACAGGATTAGATACCCTGGTAGTCCACGCCGTAAACGATGAGTGCTAGTTGTCGGCATGCATGCATG---TCGGTGACGCAGCTAACGCATTAAGCACTCCGCCTGGGGA-GTACG…	G	T	G	C	C	A	G	C	A	G	C	C	G	C	G	G	T	A	A	T	A	C	G	A	A	G	G	G	G	G	C	T	A	G	C	G	T	-	T	G	C	T	C	G	G	A
9	16S_bacteria	MT827143.1 k__; p__Pseudomonadota; c__Alphaproteobacteria; o__Caulobacterales; f__Caulobacteraceae; g__Caulobacter; s__Caulobacter sp.	GTGCCAGCAGCCGCGGTAATACGAAGGGGGCTAGCGT-TGCTCGGAATTAC-TGGGCGTAAAGGGAGCGTAGGCGGATAGTTTAGTCAGAGGTGAAAGCCCAGGGCTCAACCT-TGGAATTGCC-TTTGATA-CTGGC-TATCTTGAGTGTG----GGAGAGG-TATGTGGAAC--TCCGAGTGTAGAG-GTGAAATT-CGTAGATATTCGGAAGAACACCAGTGGCGAAGGCGACATACTGGCCCATTACTGA-CGCTGAGGCTCGAAAGCGTGGGGAGCAAACAGGATTAGATACCCTGGTAGTCCACGCTGTAAACGATGAGTGCTAGTTGTCGGCATGCATGCATG---TCGGTGACGCAGCTAACGCATTAAGCACTCCGCCTGGGGA-GTACG…	G	T	G	C	C	A	G	C	A	G	C	C	G	C	G	G	T	A	A	T	A	C	G	A	A	G	G	G	G	G	C	T	A	G	C	G	T	-	T	G	C	T	C	G	G	A
10	16S_bacteria	OP080988.1 k__Bacillati; p__Actinomycetota; c__Actinomycetes; o__Micrococcales; f__Microbacteriaceae; g__Cryobacterium; s__Cryobacterium levicorallinum	GTGCCAGCAGCCGCGGTAATACGTAGGGTGCAAGCGT-TGTCCGGAATTAT-TGGGCGTAAAGAGCTCGTAGGCGGTTTGTCGCGTCTGCTGTGAAAACCCGAGGCTCAACCTCGGGC-CTGC-AGTGGGTA-CGGGCA-GACTAGAGTGCG----GTAGGGG-AGATTGGAA--TTCCTGGTGTAGCG-GTGGAATG-CGCAGATATCAGGAGGAACACCAATGGCGAAGGCAGATCTCTGGGCCGTAACTGA-CGCTGAGGAGCGAAAGCATGGGGAGCGAACAGGATTAGATACCCTGGTAGTCCATGCCGTAAACGTTGGGAACTAGATGTGGGGACCATTCCACGGTCTCCGTGTCGCAGCTAACGCATTAAGTTCCCCGCCTGGGGA-GTACG…	G	T	G	C	C	A	G	C	A	G	C	C	G	C	G	G	T	A	A	T	A	C	G	T	A	G	G	G	T	G	C	A	A	G	C	G	T	-	T	G	T	C	C	G	G	A
10	16S_bacteria	OP080933.1 k__Bacillati; p__Actinomycetota; c__Actinomycetes; o__Micrococcales; f__Microbacteriaceae; g__Cryobacterium; s__Cryobacterium luteum	GTGCCAGCAGCCGCGGTAATACGTAGGGTGCAAGCGT-TGTCCGGAATTAT-TGGGCGTAAAGAGCTCGTAGGCGGTTTGTCGCGTCTGCTGTGAAAACCCGAGGCTCAACCTCGGGC-CTGC-AGTGGGTA-CGGGCA-GACTAGAGTGCG----GTAGGGG-AGATTGGAA--TTCCTGGTGTAGCG-GTGGAATG-CGCAGATATCAGGAGGAACACCAATGGCGAAGGCAGATCTCTGGGCCGTAACTGA-CGCTGAGGAGCGAAAGCATGGGGAGCGAACAGGATTAGATACCCTGGTAGTCCATGCCGTAAACGTTGGGAACTAGATGTGGGGACCATTCCACGGTCTCCGTGTCGCAGCTAACGCATTAAGTTCCCCGCCTGGGGA-GTACG…	G	T	G	C	C	A	G	C	A	G	C	C	G	C	G	G	T	A	A	T	A	C	G	T	A	G	G	G	T	G	C	A	A	G	C	G	T	-	T	G	T	C	C	G	G	A
9	16S_bacteria	OP080835.1 k__; p__Pseudomonadota; c__Betaproteobacteria; o__Burkholderiales; f__Comamonadaceae; g__Paracidovorax; s__Paracidovorax wautersii	GTGCCAGCAGCCGCGGTAATACGTAGGGTGCGAGCGT-TAATCGGAATTAC-TGGGCGTAAAGCGTGCGCAGGCGGTGATGTAAGACAGATGTGAAATCCCCGGGCTCAACCT-GGGAACTGC-ATTTGTGA-CTG-CATCGCTGGAGTGCG----GCAGAGGGGGA-TGGAA--TTCCGCGTGTAGCA-GTGAAATG-CGTAGATATGCGGAGGAACACCGATGGCGAAGGCAATCCCCTGGGCCTGCACTGA-CGCTCATGCACGAAAGCGTGGGGAGCAAACAGGATTAGATACCCTGGTAGTCCACGCCCTAAACGATGTCAACTGGTTGTTGGG---TCTTCACTGACTCAGTAACGAAGCTAACGCGTGAAGTTGACCGCCTGGGGA-GTACG…	G	T	G	C	C	A	G	C	A	G	C	C	G	C	G	G	T	A	A	T	A	C	G	T	A	G	G	G	T	G	C	G	A	G	C	G	T	-	T	A	A	T	C	G	G	A
9	16S_bacteria	OP080828.1 k__; p__Pseudomonadota; c__Betaproteobacteria; o__Burkholderiales; f__Comamonadaceae; g__Acidovorax; s__Acidovorax soli	GTGCCAGCAGCCGCGGTAATACGTAGGGTGCGAGCGT-TAATCGGAATTAC-TGGGCGTAAAGCGTGCGCAGGCGGTGATGTAAGACAGATGTGAAATCCCCGGGCTCAACCT-GGGAACTGC-ATTTGTGA-CTG-CATCGCTGGAGTGCG----GCAGAGGGGGA-TGGAA--TTCCGCGTGTAGCA-GTGAAATG-CGTAGATATGCGGAGGAACACCGATGGCGAAGGCAATCCCCTGGGCCTGCACTGA-CGCTCATGCACGAAAGCGTGGGGAGCAAACAGGATTAGATACCCTGGTAGTCCACGCCCTAAACGATGTCAACTGGTTGTTGGG---TCTTCACTGACTCAGTAACGAAGCTAACGCGTGAAGTTGACCGCCTGGGGA-GTACG…	G	T	G	C	C	A	G	C	A	G	C	C	G	C	G	G	T	A	A	T	A	C	G	T	A	G	G	G	T	G	C	G	A	G	C	G	T	-	T	A	A	T	C	G	G	A
7	16S_bacteria	OP216732.1 k__; p__Pseudomonadota; c__Gammaproteobacteria; o__Moraxellales; f__Moraxellaceae; g__Acinetobacter; s__Acinetobacter soli	GTGCCAGCAGCCGCGGTAATACAGAGGGTGCAAGCGT-TAATCGGATTTAC-TGGGCGTAAAGCGCGCGTAGGCGGCCAATTAAGTCAAATGTGAAATCCCCGAGCTTAACTT-GGGAATTGC-ATTCGATA-CTGGT-TGGCTAGAGTGTG----GGAGAGGATG-GTAGAA--TTCCAGGTGTAGCG-GTGAAATG-CGTAGAGATCTGGAGGAATACCGATGGCGAAGGCAGCCATCTGGCCTAACACTGA-CGCTGAGGTGCGAAAGCATGGGGAGCAAACAGGATTAGATACCCTGGTAGTCCATGCCGTAAACGATGTCTACTAGCCGTTGGGGCCTTTG--AGGCTTTAGTGGCGCAGCTAACGCGATAAGTAGACCGCCTGGGGA-GTACG…	G	T	G	C	C	A	G	C	A	G	C	C	G	C	G	G	T	A	A	T	A	C	A	G	A	G	G	G	T	G	C	A	A	G	C	G	T	-	T	A	A	T	C	G	G	A
7	16S_bacteria	OP209785.1 k__; p__Pseudomonadota; c__Gammaproteobacteria; o__Moraxellales; f__Moraxellaceae; g__Acinetobacter; s__Acinetobacter baumannii	GTGCCAGCAGCCGCGGTAATACAGAGGGTGCGAGCGT-TAATCGGATTTAC-TGGGCGTAAAGCGTGCGTAGGCGGCTTATTAAGTCGGATGTGAAATCCCCGAGCTTAACTT-GGGAATTGC-ATTCGATA-CTGGTG-AGCTAGAGTATG----GGAGAGGATG-GTAGAA--TTCCAGGTGTAGCG-GTGAAATG-CGTAGAGATCTGGAGGAATACCGATGGCGAAGGCAGCCATCTGGCCTAATACTGA-CGCTGAGGTACGAAAGCATGGGGAGCAAACAGGATTAGATACCCTGGTAGTCCATGCCGTAAACGATGTCTACTAGCCGTTGGGGCCTTTGA--GGCTTTAGTGGCGCAGCTAACGCGATAAGTAGACCGCCTGGGGA-GTACG…	G	T	G	C	C	A	G	C	A	G	C	C	G	C	G	G	T	A	A	T	A	C	A	G	A	G	G	G	T	G	C	G	A	G	C	G	T	-	T	A	A	T	C	G	G	A
7	16S_bacteria	OP210276.1 k__; p__Pseudomonadota; c__Gammaproteobacteria; o__Enterobacterales; f__Erwiniaceae; g__Pantoea; s__Pantoea sp.	GTGCCAGCAGCCGCGGTAATACGGAGGGTGCAAGCGT-TAATCGGAATTAC-TGGGCGTAAAGCGCACGCAGGCGGTCTGTTAAGTCAGATGTGAAATCCCCGGGCTTAACCT-GGGAACTGC-ATTTGAAA-CTGGCA-GGCTTGAGTCTT----GTAGAGGGGG-GTAGAA--TTCCAGGTGTAGCG-GTGAAATG-CGTAGAGATCTGGAGGAATACCGGTGGCGAAGGCGGCCCCCTGGACAAAGACTGA-CGCTCAGGTGCGAAAGCGTGGGGAGCAAACAGGATTAGATACCCTGGTAGTCCACGCCGTAAACGATGTCGACTTGGAGGTTGTTCCCTTGA--GGAGTGGCTTCCGGAGCTAACGCGTTAAGTCGACCGCCTGGGGA-GTACG…	G	T	G	C	C	A	G	C	A	G	C	C	G	C	G	G	T	A	A	T	A	C	G	G	A	G	G	G	T	G	C	A	A	G	C	G	T	-	T	A	A	T	C	G	G	A
8	16S_bacteria	OP168512.1 k__; p__Pseudomonadota; c__Gammaproteobacteria; o__Enterobacterales; f__Erwiniaceae; g__Pantoea; s__Pantoea agglomerans	GTGCCAGCAGCCGCGGTAATACGGAGGGTGCAAGCGT-TAATCGGAATTAC-TGGGCGTAAAGCGCACGCAGGCGGTCTGTTAAGTCAGATGTGAAATCCCCGGGCTTAACCTGGGGAACTGCGATTTGAAATCCGGCAAGGCTTGAGTTCGTTCCGTAGAGG-GGGGTCCAA--TTCCAAATGTAGCG-GTGAAATGTCGCAGAGATCTGGAGGAATACCGGTGGCGAAGGCGGCCCCCTGGACAAAGACTGA-CGCTCAGGTGCGAAAGCGTGGGGAGCAAACAGGATTAGATACCCTGGTAGTCCACGCCGTAAACGATGTCGACTTGGAGGTTGTTCCCTTGA--GGAGTGGCTTCCGGAGCTAACGCGTTAAGTCGACCGCCTGGGGA-GTACG…	G	T	G	C	C	A	G	C	A	G	C	C	G	C	G	G	T	A	A	T	A	C	G	G	A	G	G	G	T	G	C	A	A	G	C	G	T	-	T	A	A	T	C	G	G	A
9	16S_bacteria	OP070057.1 k__; p__Pseudomonadota; c__Alphaproteobacteria; o__Rhodobacterales; f__Paracoccaceae; g__Paracoccus; s__Paracoccus sp. (in: a-proteobacteria)	GTGCCAGCAGCCGCGGTAATACGGAGGGGGCTAGCGT-TGTTCGGAATTAC-TGGGCGTAAAGCGCACGTAGGCGGACCAGAAAGTTGGGGGTGAAATCCCGGGGCTCAACCTC-GGAACTGCC--TTCAAAACTATTG-GTCTGGAGTTCG----AGAGAGG-TGAGTGGAA--TTCCGAGTGTAGAG-GTGAAATT-CGTAGATATTCGGAGGAACACCAGTGGCGAAGGCGGCTCACTGGCTCGATACTGA-CGCTGAGGTGCGAAAGCGTGGGGAGCAAACAGGATTAGATACCCTGGTAGTCCACGCCGTAAACGATGAATGCCAGTCGTCGGGCAGCATGC---TGTTCGGTGACACACCTAACGGATTAAGCATTCCGCCTGGGGA-GTACG…	G	T	G	C	C	A	G	C	A	G	C	C	G	C	G	G	T	A	A	T	A	C	G	G	A	G	G	G	G	G	C	T	A	G	C	G	T	-	T	G	T	T	C	G	G	A
8	16S_bacteria	OM838396.1 k__; p__Pseudomonadota; c__Alphaproteobacteria; o__Rhodobacterales; f__Paracoccaceae; g__Paracoccus; s__Paracoccus albicereus	GTGCCAGCAGCCGCGGTAATACGGAGGGGGCTAGCGT-TGTTCGGAATTAC-TGGGCGTAAAGCGCACGTAGGCGGACTGGAAAGTTGGGGGTGAAATCCCGGGGCTCAACCTC-GGAACTGCC--TCCAAAACTATCA-GTCTGGAGTTCG----AGAGAGG-TGAGTGGAA--TACCGAGTGTAGAG-GTGAAATT-CGTAGATATTCGGTGGAACACCAGTGGCGAAGGCGGCTCACTGGCTCGATACTGA-CGCTGAGGTGCGAAAGCGTGGGGAGCAAACAGGATTAGATACCCTGGTAGTCCACGCCGTAAACGATGAATGCCAGACGTCGGCAAGCATGCTTG---TCGGTGTCACACCTAACGGATTAAGCATTCCGCCTGGGGA-GTACG…	G	T	G	C	C	A	G	C	A	G	C	C	G	C	G	G	T	A	A	T	A	C	G	G	A	G	G	G	G	G	C	T	A	G	C	G	T	-	T	G	T	T	C	G	G	A
9	16S_bacteria	OP209984.1 k__Bacillati; p__Bacillota; c__Bacilli; o__Bacillales; f__Bacillaceae; g__Bacillus; s__Bacillus thuringiensis	GTGCCAGCAGCCGCGGTAATACGTAGGTGGCAAGCGT-TGTCCGGAATTAT-TGGGCGTAAAGGGCTCGCAGGCGGTTTCTTAAGTCTGATGTGAAAGCCCCCGGCTCAACC--GGGGAGGGTCATTGGAAA-CTGGGG-AACTTGAGTGCA----GAAGAGG-AGAGTGGAA--TTCCACGTGTAGCG-GTGAAATG-CGTAGAGATGTGGAGGAACACCAGTGGCGAAGGCGACTCTCTGGTCTGTAACTGA-CGCTGAGGAGCGAAAGCGTGGGGAGCGAACAGGATTAGATACCCTGGTAGTCCACGCCGTAAACGATGAGTGCTAAGTGTTAGGGGGTTTCCGC-CCCTTAGTGCTGCAGCTAACGCATTAAGCACTCCGCCTGGGGA-GTACG…	G	T	G	C	C	A	G	C	A	G	C	C	G	C	G	G	T	A	A	T	A	C	G	T	A	G	G	T	G	G	C	A	A	G	C	G	T	-	T	G	T	C	C	G	G	A
9	16S_bacteria	OP175935.1 k__Bacillati; p__Bacillota; c__Bacilli; o__Bacillales; f__Bacillaceae; g__Bacillus; s__Bacillus subtilis	GTGCCAGCAGCCGCGGTAATACGTAGGTGGCAAGCGT-TGTCCGGAATTAT-TGGGCGTAAAGGGCTCGCAGGCGGTTTCTTAAGTCTGATGTGAAAGCCCCCGGCTCAACC--GGGGAGGGTCATTGGAAA-CTGGGG-AACTTGAGTGCA----GAAGAGG-AGAGTGGAA--TTCCACGTGTAGCG-GTGAAATG-CGTAGAGATGTGGAGGAACACCAGTGGCGAAGGCGACTCTCTGGTCTGTAACTGA-CGCTGAGGAGCGAAAGCGTGGGGAGCGAACAGGATTAGATACCCTGGTAGTCCACGCCGTAAACGATGAGTGCTAAGTGTTAGGGGGTTTCCGC-CCCTTAGTGCTGCAGCTAACGCATTAAGCACTCCGCCTGGGGA-GTACG…	G	T	G	C	C	A	G	C	A	G	C	C	G	C	G	G	T	A	A	T	A	C	G	T	A	G	G	T	G	G	C	A	A	G	C	G	T	-	T	G	T	C	C	G	G	A
9	16S_bacteria	ON786554.1 k__; p__Bacteroidota; c__Sphingobacteriia; o__Sphingobacteriales; f__Sphingobacteriaceae; g__Pedobacter; s__Pedobacter sp.	GTGCCAGCAGCCGCGGTAATACGGAGGATCCGAGCGT-TATCCGGATTTAT-TGGGTTTAAAGGGAGCGTAGGCGGCCCGTTAAGTCAGGGGTGAAAGACGGTGGCTCAACCATC-GCAGTGCC-TTTGATA-CTGACG-GGCTTGAATACA----CCTGAGGTAG-GCGGAATGTGGCAAGT--AGCG-GTGAAATG-CATAGATATGCCACAGAACACCGATTGCGAAGGCAGCTTACTAAAGTGTGATTGA-CGCTGAGGCTCGAAAGCGTGGGGATCAAACAGGATTAGATACCCTGGTAGTCCACGCCCTAAACGATGATAACTCGATGTCGGCGA---TATACGGC--CGGCGTCCAAGCGAAAGCGTTAAGTTATCCACCTGGGGA-GTACG…	G	T	G	C	C	A	G	C	A	G	C	C	G	C	G	G	T	A	A	T	A	C	G	G	A	G	G	A	T	C	C	G	A	G	C	G	T	-	T	A	T	C	C	G	G	A
8	16S_bacteria	ON254198.1 k__; p__Bacteroidota; c__Sphingobacteriia; o__Sphingobacteriales; f__Sphingobacteriaceae; g__Pedobacter; s__Pedobacter sp. FL18	GTGCCAGCAGCCGCGGTAATACGGAGGATCCAAGCGT-TATCCGGATTTAT-TGGGTTTAAAGGGTGCGTAGGCGGCCTATTAAGTCAGGGGTGAAAGACGGTAGCTCAAC-TATCGCAGTGCCCTT-GATA-CTGATG-GGCTTGAATGAA----CTAGAGGTAG-GCGGAATGTGACAAGT--AGCG-GTGAAATG-CATAGATATGTCACAGAACACCGATTGCGAAGGCAGCTTACTATGGTTTTATTGA-CGCTGAGGCACGAAAGCGTGGGGATCAAACAGGATTAGATACCCTGGTAGTCCACGCCCTAAACGATGAATACTCGCTGTTGGCGA---TACACAG--TCAGCGGCTAAGCGAAAGCGTTAAGTATTCCACCTGGGGA-GTACG…	G	T	G	C	C	A	G	C	A	G	C	C	G	C	G	G	T	A	A	T	A	C	G	G	A	G	G	A	T	C	C	A	A	G	C	G	T	-	T	A	T	C	C	G	G	A
10	16S_bacteria	OP210298.1 k__Bacillati; p__Actinomycetota; c__Actinomycetes; o__Micrococcales; f__Micrococcaceae; g__Arthrobacter; s__Arthrobacter sp.	GTGCCAGCAGCCGCGGTAATACGTAGGGCGCAAGCGT-TATCCGGAATTAT-TGGGCGTAAAGAGCTCGTAGGCGGTTTGTCGCGTCTGCTGTGAAAGACCGGGGCTCAAC-TCCGGTTCTGC-AGTGGGTA-CGGGCA-GACTAGAGTGAT----GTAGGGG-AGACTGGAA--TTCCTGGTGTAGCG-GTGAAATG-CGCAGATATCAGGAGGAACACCGATGGCGAAGGCAGGTCTCTGGGCATTAACTGA-CGCTGAGGAGCGAAAGCATGGGGAGCGAACAGGATTAGATACCCTGGTAGTCCATGCCGTAAACGTTGGGCACTAGGTGTGGGGGACATTCCACGTTTTCCGCGCCGTAGCTAACGCATTAAGTGCCCCGCCTGGGGA-GTACG…	G	T	G	C	C	A	G	C	A	G	C	C	G	C	G	G	T	A	A	T	A	C	G	T	A	G	G	G	C	G	C	A	A	G	C	G	T	-	T	A	T	C	C	G	G	A
10	16S_bacteria	OP080982.1 k__Bacillati; p__Actinomycetota; c__Actinomycetes; o__Micrococcales; f__Micrococcaceae; g__Arthrobacter; s__Arthrobacter ruber	GTGCCAGCAGCCGCGGTAATACGTAGGGCGCAAGCGT-TATCCGGAATTAT-TGGGCGTAAAGAGCTCGTAGGCGGTTTGTCGCGTCTGCCGTGAAAGTCCGGGGCTTAAC-TCCGGATCTGC-GGTGGGTA-CGGGCA-GACTAGAGTGCA----GTAGGGG-AGACTGGAA--TTCCTGGTGTAGCG-GTGAAATG-CGCAGATATCAGGAGGAACACCGATGGCGAAGGCAGGTCTCTGGGCTGTAACTGA-CGCTGAGGAGCGAAAGCATGGGGAGCGAACAGGATTAGATACCCTGGTAGTCCATGCCGTAAACGTTGGGCACTAGGTGTGGGGGACATTCCACGTTTTCCGCGCCGTAGCTAACGCATTAAGTGCCCCGCCTGGGGA-GTACG…	G	T	G	C	C	A	G	C	A	G	C	C	G	C	G	G	T	A	A	T	A	C	G	T	A	G	G	G	C	G	C	A	A	G	C	G	T	-	T	A	T	C	C	G	G	A
9	16S_bacteria	KP768795.1 k__; p__Pseudomonadota; c__Alphaproteobacteria; o__Hyphomicrobiales; f__Nitrobacteraceae; g__Bradyrhizobium; s__Bradyrhizobium sp.	GTGCCAGCAGCCGCGGTAATACGAAGGGGGCTAGCGT-TGCTCGGAATCAC-TGGGCGTAAAGGGTGCGTAGGCGGGTCTTTAAGTCAGGGGTGAAATCCTGGAGCTCAAC-TCCAGAACTGCC-TTTGATA-CTG-AAGATCTTGAGTTCG----GGAGAGG-TGAGTGGAA--CTGCGAGTGTAGAG-GTGAAATT-CGTAGATATTCGCAAGAACACCAGTGGCGAAGGCGGCTCACTGGCCCGATACTGA-CGCTGAGGCACGAAAGCGTGGGGAGCAAACAGGATTAGATACCCTGGTAGTCCACGCCGTAAACGATGAATGCCAGCCGTTAGTGGGTTT--ACTCACT-AGTGGCGCAGCTAACGCTTTAAGCATTCCGCCTGGGGA-GTACG…	G	T	G	C	C	A	G	C	A	G	C	C	G	C	G	G	T	A	A	T	A	C	G	A	A	G	G	G	G	G	C	T	A	G	C	G	T	-	T	G	C	T	C	G	G	A
9	16S_bacteria	MZ486441.1 k__; p__Pseudomonadota; c__Alphaproteobacteria; o__Hyphomicrobiales; f__Nitrobacteraceae; g__Bradyrhizobium; s__Bradyrhizobium prioriisuperbiae	GTGCCAGCAGCCGCGGTAATACGAAGGGGGCTAGCGT-TGCTCGGAATCAC-TGGGCGTAAAGGGTGCGTAGGCGGGTCTTTAAGTCAGGGGTGAAATCCTGGAGCTCAAC-TCCAGAACTGCC-TTTGATA-CTGAGG-ATCTTGAGTTCG----GAAGAGG-TGAGTGGAA--CTGCGAGTGTAGAG-GTGAAATT-CGTAGATATTCGCAAGAACACCAGTGGCGAAGGCGGCTCACTGGTCCGATACTGA-CGCTGAGGCACGAAAGCGTGGGGAGCAAACAGGATTAGATACCCTGGTAGTCCACGCCGTAAACGATGAATGCCAGCCGTTGGAGGGTTTAC---TCTCCAGTGGCGCAGTTAACGCTTTAAGCATTCCGCCTGGGGA-GTACG…	G	T	G	C	C	A	G	C	A	G	C	C	G	C	G	G	T	A	A	T	A	C	G	A	A	G	G	G	G	G	C	T	A	G	C	G	T	-	T	G	C	T	C	G	G	A
9	16S_bacteria	OP093991.1 k__; p__Pseudomonadota; c__Betaproteobacteria; o__Burkholderiales; f__Oxalobacteraceae; g__Massilia; s__Massilia sp.	GTGCCAGCAGCCGCGGTAATACGTAGGGTGCAAGCGT-TAATCGGAATTAC-TGGGCGTAAAGCGTGCGCAGGCGGTTTTGTAAGTCTGTCGTGAAATCCCCGGGCTCAACCT-GGGAATTGCGA-TGGAGA-CTG-CAAGGCTAGAATCTG----GCAGAGGGGG-GTAGAA--TTCCACGTGTAGCA-GTGAAATG-CGTAGAGATGTGGAGGAACACCGATGGCGAAGGCAGCCCCCTGGGTCAAGATTGA-CGCTCATGCACGAAAGCGTGGGGAGCAAACAGGATTAGATACCCTGGTAGTCCACGCCCTAAACGATGTCTACTAGTTGTCGGG---TTTTAATTAACTTGGTAACGCAGCTAACGCGTGAAGTAGACCGCCTGGGGA-GTACG…	G	T	G	C	C	A	G	C	A	G	C	C	G	C	G	G	T	A	A	T	A	C	G	T	A	G	G	G	T	G	C	A	A	G	C	G	T	-	T	A	A	T	C	G	G	A
9	16S_bacteria	OP080780.1 k__; p__Pseudomonadota; c__Betaproteobacteria; o__Burkholderiales; f__Oxalobacteraceae; g__Massilia; s__Massilia niabensis	GTGCCAGCAGCCGCGGTAATACGTAGGGTGCAAGCGT-TAATCGGAATTAC-TGGGCGTAAAGCGTGCGCAGGCGGTTTTGTAAGTCTGTCGTGAAAGCCCCGGGCTCAACCT-GGGAATTGCGA-TGGAGA-CTG-CAAGGCTTGAATCTG----GCAGAGGGGG-GTAGAA--TTCCACGTGTAGCA-GTGAAATG-CGTAGAGATGTGGAGGAACACCGATGGCGAAGGCAGCCCCCTGGGTCAAGATTGA-CGCTCATGCACGAAAGCGTGGGGAGCAAACAGGATTAGATACCCTGGTAGTCCACGCCCTAAACGATGTCTACTAGTTGTCGGG---TTTTAATTAACTTGGTAACGCAGCTAACGCGTGAAGTAGACCGCCTGGGGA-GTACG…	G	T	G	C	C	A	G	C	A	G	C	C	G	C	G	G	T	A	A	T	A	C	G	T	A	G	G	G	T	G	C	A	A	G	C	G	T	-	T	A	A	T	C	G	G	A
10	16S_bacteria	AF255603.1 k__; p__Nitrospirota; c__Nitrospiria; o__Nitrospirales; f__Nitrospiraceae; g__Nitrospira; s__Nitrospira sp. SRI-9	GTGCCAGCAGCCGCGGTAAGACAGAGGTGGCGAGCGT-TGCTCGGATTCAC-TGGGCTTAAAGGGCGCGTAGGCGGTCTTGCAAGTCAAAGGTGGAATTCCACGGCTCAACCG-TGGAGCTGCC-TTTGATA-CTG-CAAGACTTGAGGCAG----GTAGAGG-AGGGCGGAA--TTCCCGGTGTAGCG-GTGAAATG-CGTAGATATCGGGAGGAAGGCCGGTGGCGAAGGCGGCCCTCTGGGCCTGTCCTGA-CGCTGAGGCGCGAAAGCGTGGGGAGCAAACAGGATTAGATACCCTGGTAGTCCACGCCCTAAACGGTGGGCACTAGGTGTGGGGTCCAT---ATGGACCCTGTGCCGAAGGGAAACCATTAAGTGCCCCGCCTGGGGA-GTACG…	G	T	G	C	C	A	G	C	A	G	C	C	G	C	G	G	T	A	A	G	A	C	A	G	A	G	G	T	G	G	C	G	A	G	C	G	T	-	T	G	C	T	C	G	G	A
11	16S_bacteria	NR_029287.1 k__; p__Nitrospirota; c__Nitrospiria; o__Nitrospirales; f__Nitrospiraceae; g__Nitrospira; s__Nitrospira moscoviensis	GTGCCAGCAGCCGCGGTAATACGAAGGTGGCAAGCGT-TGTTCGGATTCAC-TGGGCGTACAGGGAGCGTAGGCGGTTGGGTAAGCCCTCCGTGAAATCTCCGGGCCTAACC-CGGAAAGTGC-AGAGGGGA-CTG-CTCGGCTTGAGGATG----GGAGAGG-AGCGCGGAA--TTCCCGGTGTAGCG-GTGAAATG-CGTAGAGATCGGGAGGAAGGCCGGTGGCGAAGGCGGCGCTCTGGAACATTTCTGA-CGCTGAGGCTCGAAAGCGTGGGGAGCAAACAGGATTAGATACCCTGGTAGTCCACGCCTTAAACTATGGATACTAAGTGTCGGCGGGTTACCGC-----CGGTGCCGCAGCTAACGCAGTAAGTATCCCGCCTGGGAA-GTACG…	G	T	G	C	C	A	G	C	A	G	C	C	G	C	G	G	T	A	A	T	A	C	G	A	A	G	G	T	G	G	C	A	A	G	C	G	T	-	T	G	T	T	C	G	G	A
9	16S_bacteria	MH094649.1 k__; p__Pseudomonadota; c__Alphaproteobacteria; o__Hyphomicrobiales; f__Devosiaceae; g__Devosia; s__Devosia sp.	GTGCCAGCAGCCGCGGTAATACGAAGGGGGCTAGCGT-TGTTCGGATTTAC-TGGGCGTAAAGCGCACGTAGGCGGTTTGTTAAGTCAGAGGTGAAATCCCGGAGCTCAAC-TCCGGAAYTGCC-TTTGATA-CTGGCA-AGCTAGAGTCCG----GAAGAGGTA-AGTGGAA--CTCCTAGTGTAGAG-GTGGAATT-CGTAGATATTAGGAAGAACACCAGTGGCGAAGGCGGCTTACTGGTCCGGAACTGA-CGCTGAGGTGCGAAAGCGTGGGGAGCAAACAGGATTAGATACCCTGGTAGTCCACGCCGTAAACTATGAGAGCTAGCCGTTGGATGGTTTAC---CATTCAGTGGCGCAGCTAACGCATTAAGCTCTCCGCCTGGGGA-GTACG…	G	T	G	C	C	A	G	C	A	G	C	C	G	C	G	G	T	A	A	T	A	C	G	A	A	G	G	G	G	G	C	T	A	G	C	G	T	-	T	G	T	T	C	G	G	A
10	16S_bacteria	OM763958.1 k__; p__Pseudomonadota; c__Alphaproteobacteria; o__Hyphomicrobiales; f__Devosiaceae; g__Devosia; s__Devosia sp.	GTGCCAGCAGCCGCGGTAATACGAAGGGGGCTAGCGT-TGTTCGGATTTAC-TGGGCGTAAAGCGCACGTAGGCGGATCATTAAGTCAGGGGTGAAATCCCGGAGCTCAAC-TCCGGAACTGCC-TCTGATA-CTGGTG-ATCTTGAGTCCG----GAAGAGG-TGAGTGGAA--CTCCTAGTGTAGAG-GTGGAATT-CGTAGATATTAGGAAGAACACCAGTGGCGAAGGCGGCTCACTGGTCCGGTACTGA-CGCTGAGGTGCGAAAGCGTGGGGAGCAAACAGGATTAGATACCCTGGTAGTCCACGCCGTAAACTATGGAAGCTAGCCGTTGGGGGGTTTAC---CCTTCAGTGGCGCAGCTAACGCATTAAGCTTCCCGCCTGGGGA-GTACG…	G	T	G	C	C	A	G	C	A	G	C	C	G	C	G	G	T	A	A	T	A	C	G	A	A	G	G	G	G	G	C	T	A	G	C	G	T	-	T	G	T	T	C	G	G	A
9	16S_bacteria	OP132369.1 k__; p__Pseudomonadota; c__Betaproteobacteria; o__Burkholderiales; f__Burkholderiaceae; g__Burkholderia; s__Burkholderia sp.	GTGCCAGCAGCCGCGGTAATACGTAGGGTGCGAGCGT-TAATCGGAATTAC-TGGGCGTAAAGCGTGCGCAGGCGGTTTGCTAAGACCGATGTGAAATCCCCGGGCTCAACCT-GGGAACTGC-ATTGGTGA-CTGGCA-GGCTAGAGTATG----GCAGAGGGGG-GTAGAA--TTCCACGTGTAGCA-GTGAAATG-CGTAGAGATGTGGAGGAATACCGATGGCGAAGGCAGCCCCCTGGGCCAATACTGA-CGCTCATGCACGAAAGCGTGGGGAGCAAACAGGATTAGATACCCTGGTAGTCCACGCCCTAAACGATGTCAACTAGTTGTTGGGGA---TTCATTTCCTTAGTAACGTAGCTAACGCGTGAAGTTGACCGCCTGGGGA-GTACG…	G	T	G	C	C	A	G	C	A	G	C	C	G	C	G	G	T	A	A	T	A	C	G	T	A	G	G	G	T	G	C	G	A	G	C	G	T	-	T	A	A	T	C	G	G	A
9	16S_bacteria	OP132304.1 k__; p__Pseudomonadota; c__Betaproteobacteria; o__Burkholderiales; f__Burkholderiaceae; g__Burkholderia; s__Burkholderia sp.	GTGCCAGCAGCCGCGGTAATACGTAGGGTGCGAGCGT-TAATCGGAATTAC-TGGGCGTAAAGCGTGCGCAGGCGGTTTGCTAAGACCGATGTGAAATCCCCGGGCTCAACCT-GGGAACTGC-ATTGGTGA-CTGGCA-GGCTAGAGTATG----GCAGAGGGGG-GTAGAA--TTCCACGTGTAGCA-GTGAAATG-CGTAGAGATGTGGAGGAATACCGATGGCGAAGGCAGCCCCCTGGGCCAATACTGA-CGCTCATGCACGAAAGCGTGGGGAGCAAACAGGATTAGATACCCTGGTAGTCCACGCCCTAAACGATGTCAACTAGTTGTTGGGGA---TTCATTTCCTTAGTAACGTAGCTAACGCGTGAAGTTGACCGCCTGGGGA-GTACG…	G	T	G	C	C	A	G	C	A	G	C	C	G	C	G	G	T	A	A	T	A	C	G	T	A	G	G	G	T	G	C	G	A	G	C	G	T	-	T	A	A	T	C	G	G	A
7	16S_bacteria	NR_175468.1 k__Bacillati; p__Actinomycetota; c__Actinomycetes; o__Propionibacteriales; f__Propionibacteriaceae; g__Propionibacterium; s__Propionibacterium ruminifibrarum	GTGCCAGCAGCCGCGGTGATACGTAGGGTGCGAGCGT-TGTCCGGAATTAT-TGGGCGTAAAGAGCTTGTAGGCGGTTGATTGCGTCGATAGTGAAATCCCGGGGCTTAACTTCGGGC-TTGC-TGTCGATA-CGGGT-TGACTTGAGGAAG----GTAGGGG-AGAATGGAA--TTCCCGGTGGAGCG-GTGGAATG-CGCAGATATCGGGAGGAACACCAGTGGCGAAGGCGGTTCTCTGGACCTTTCCTGA-CGCTGAGAAGCGAAAGCGTGGGGAGCAAACAGGCTTAGATACCCTGGTAGTCCACGCTGTAAACGGTGGGTACTAGGTGTGGGTCACATTCCACGTGGTCCGTGCCGTAGCTAACGCATTAAGTACCCCGCCTGGGGA-GTACG…	G	T	G	C	C	A	G	C	A	G	C	C	G	C	G	G	T	G	A	T	A	C	G	T	A	G	G	G	T	G	C	G	A	G	C	G	T	-	T	G	T	C	C	G	G	A
9	16S_bacteria	MW243042.1 k__Bacillati; p__Actinomycetota; c__Actinomycetes; o__Propionibacteriales; f__Propionibacteriaceae; g__Propionibacterium; s__Propionibacterium freudenreichii	GTGCCAGCAGCCGCGGTGATACGTAGGGTGCGAGCGTCTGTCCGGAATTAT-TGGGCGTAAAGAGCTNGTAGGCGGTT--GTCACTCGGAAGTGAAATTCCAGGGCTTAAC-TCTGGC-TTGCT-TTCGATA-CGGGT-TGACTTGAGGAATG----TAGGGGAAGAATGGAAC--TCTCGGTGGAGCGGGTGGAATG-CGCAGATATCGGGAAGAACACCAGTGGCGAAGGC-GTTCTCTGGACATTTCCTGAACGCTGAGAAGCGAAAGCGTGGGGAGCAAACAGGCTTAGATACCCTGGTAGTCCACGCCGTAAACGGTGGGTACT-GGTGTNGGTCCACTTCCACGGGGTCCGTGCCGTAGCTNACGCATTAAGTACCCCGCCTGGGGACGTACG…	G	T	G	C	C	A	G	C	A	G	C	C	G	C	G	G	T	G	A	T	A	C	G	T	A	G	G	G	T	G	C	G	A	G	C	G	T	C	T	G	T	C	C	G	G	A
9	16S_bacteria	ON014504.1 k__Bacillati; p__Bacillota; c__Bacilli; o__Bacillales; f__Staphylococcaceae; g__Staphylococcus; s__Staphylococcus sp.	GTGCCAGCAGCCGCGGTAATACGTAGGTGGCAAGCGT-TATCCRGAATTAT-TGGGCGTAAAGCGCGCGTAGGCGGTTTTTTAAGTCTGATGTGAAAGCCCACGGCTCAACC--GTGGAGGGTCATTGGAAA-CTGG-AAAACTTGAGTGCAG----AAGAGG-AAAGTGGAAT-TTCCATGTGTAGCG-GTGAAATG-CGCAGAGATATGGAGGAACACCAGTGGCGAARGCGACTTTCTGGTCTGTAACTGA-CGCTGATGTGCGAAAGCGTGGGGATCAAACAGGATTAGATACCCTGGTAGTCCACGCCGTAAACGATGAGTGCTAAGTGTTAGGGGGTTTCCGC-CCCTTAGTGCTGCAGCTAACGCATTAAGCACTCCGCCTGGGGA-GTACG…	G	T	G	C	C	A	G	C	A	G	C	C	G	C	G	G	T	A	A	T	A	C	G	T	A	G	G	T	G	G	C	A	A	G	C	G	T	-	T	A	T	C	C	R	G	A
9	16S_bacteria	OP185364.1 k__Bacillati; p__Bacillota; c__Bacilli; o__Bacillales; f__Staphylococcaceae; g__Staphylococcus; s__Staphylococcus warneri	GTGCCAGCAGCCGCGGTAATACGTAGGTGGCAAGCGT-TATCCGGAATTAT-TGGGCGTAAAGCGCGCGTAGGCGGTTTTTTAAGTCTGATGTGAAAGCCCACGGCTCAACC--GTGGAGGGTCATTGGAAA-CTGG-AAAACTTGAGTGCA----GAAGAGG-AAAGTGGAA--TTCCATGTGTAGCG-GTGAAATG-CGCAGAGATATGGAGGAACACCAGTGGCGAAGGCGACTTTCTGGTCTGTAACTGA-CGCTGATGTGCGAAAGCGTGGGGATCAAACAGGATTAGATACCCTGGTAGTCCACGCCGTAAACGATGAGTGCTAAGTGTTAGGGGGTTTCCGC-CCCTTAGTGCTGCAGCTAACGCATTAAGCACTCCGCCTGGGGA-GTACG…	G	T	G	C	C	A	G	C	A	G	C	C	G	C	G	G	T	A	A	T	A	C	G	T	A	G	G	T	G	G	C	A	A	G	C	G	T	-	T	A	T	C	C	G	G	A
9	16S_bacteria	MG996857.1 k__; p__Pseudomonadota; c__Alphaproteobacteria; o__Hyphomicrobiales; f__; g__Enhydrobacter; s__Enhydrobacter aerosaccus	GTGCCAGCAGCCGCGGTAATACAGAGGGTGCGAGCGT-TAATCGGAATTAC-TGGGCGTAAAGCGAGTGTAGGTGGCTCATTAAGTCACATGTGAAATCCCCGGGCTTAACCT-GGGAACTGC-ATGTGATA-CTGGTGGTGCTAGAATATG----TGAGAGGGA-AGTAGAA--TTCCAGGTGTAGCG-GTGAAATG-CGTAGAGATCTGGAGGAATACCGATGGCGAAGGCAGCTTCCTGGCATAATATTGA-CACTGAGATTCGAAAGCGTGGGTAGCAAACAGGATTAGATACCCTGGTAGTCCACGCCGTAAACGATGTCTACTAGCCGTTGGGGTCCTTGA--GACTTTAGTGGCGCAGTTAACGCGATAAGTAGACCGCCTGGGGA-GTACG…	G	T	G	C	C	A	G	C	A	G	C	C	G	C	G	G	T	A	A	T	A	C	A	G	A	G	G	G	T	G	C	G	A	G	C	G	T	-	T	A	A	T	C	G	G	A
9	16S_bacteria	MH715221.1 k__; p__Pseudomonadota; c__Alphaproteobacteria; o__Hyphomicrobiales; f__; g__Enhydrobacter; s__Enhydrobacter aerosaccus	GTGCCAGCAGCCGCGGTAATACAGAGGGTGCGAGCGT-TAATCGGAATTAC-TGGGCGTAAAGCGAGTGTAGGTGGCTCATTAAGTCACATGTGAAATCCCCGGGCTTAACCT-GGGAACTGC-ATGTGATA-CTGGTGGTGCTAGAATATG----TGAGAGGGA-AGTAGAA--TTCCAGGTGTAGCG-GTGAAATG-CGTAGAGATCTGGAGGAATACCGATGGCGAAGGCAGCTTCCTGGCATAATATTGA-CACTGAGATTCGAAAGCGTGGGTAGCAAACAGGATTAGATACCCTGGTAGTCCACGCCGTAAACGATGTCTACTAGCCGTTGGGGTCCTTGA--GACTTTAGTGGCGCAGTTAACGCGATAAGTAGACCGCCTGGGGA-GTACG…	G	T	G	C	C	A	G	C	A	G	C	C	G	C	G	G	T	A	A	T	A	C	A	G	A	G	G	G	T	G	C	G	A	G	C	G	T	-	T	A	A	T	C	G	G	A
9	16S_bacteria	ON076056.1 k__; p__Pseudomonadota; c__Alphaproteobacteria; o__Sphingomonadales; f__Sphingomonadaceae; g__Sphingomonas; s__Sphingomonas sp.	GTGCCAGCAGCCGCGGTAATACGGAGGGGGCTAGCGT-TGTTCGGAATTAC-TGGGCGTAAAGCGCACGTAGGCGGCTTTGTAAGTCAGAGGTGAAAGCCTGGAGCTCAAC-TCCAGAACTGCC-TTTGAGA-CTG-CATCGCTTGAATCCG----GGAGAGG-TGAGTGGAA--TTCCGAGTGTAGAG-GTGAAATT-CGTAGATATTCGGAAGAACACCAGTGGCGAAGGCGGCTCACTGGACCGGTATTGA-CGCTGAGGTGCGAAAGCGTGGGGAGCAAACAGGATTAGATACCCTGGTAGTCCACGCCGTAAACGATGATAACTAGCTGTCCGGGTGCCTGG--CATTTGGGTGGCGCAGCTAACGCATTAAGTTATCCGCCTGGGGA-GTACG…	G	T	G	C	C	A	G	C	A	G	C	C	G	C	G	G	T	A	A	T	A	C	G	G	A	G	G	G	G	G	C	T	A	G	C	G	T	-	T	G	T	T	C	G	G	A
10	16S_bacteria	OM585519.1 k__; p__Pseudomonadota; c__Alphaproteobacteria; o__Sphingomonadales; f__Sphingomonadaceae; g__Sphingomonas; s__Sphingomonas sp.	GTGCCAGCAGCCGCGGTAATACGGAGGGGGCTAGCGT-TGTTCGGAATTAC-TGGGCGTAAAGCGCACGTAGGCGGCTTTGTAAGTTAGAGGTGAAAGCCTGGAGCTTAAC-TCCAGAACTGCC-TTTAAGA-CTG-CATCGCTTGAATCCA----GGAGAGG-TGAGTGGAA--TTCCGAGTGTAGAG-GTGAAATT-CGTAGATATTCGGAAGAACACCAGTGGCGAAGGCGGCTCACTGGACTGGTATTGA-CGCTGAGGTGCGAAAGCGTGGGGAGCAAACAGGATTAGATACCCTGGTAGTCCACGCCGTAAACGATGATAACTAGCTGTCCGGGTGCTTGG--CATTTGGGTGGCGCAGCTAACGCATTAAGTTATCCGCCTGGGGA-GTACG…	G	T	G	C	C	A	G	C	A	G	C	C	G	C	G	G	T	A	A	T	A	C	G	G	A	G	G	G	G	G	C	T	A	G	C	G	T	-	T	G	T	T	C	G	G	A
9	16S_bacteria	ON063213.1 k__; p__Pseudomonadota; c__Alphaproteobacteria; o__Caulobacterales; f__Caulobacteraceae; g__Phenylobacterium; s__Phenylobacterium sp.	GTGCCAGCAGCCGCGGTAATACGAAGGGGGCTAGCGT-TGCTCGGAATTAC-TGGGCGTAAAGGGCGCGTAGGCGGACATTTAAGTCAGAGGTGAAAGCCCAGGGCTCAACCT-TGGAATTGCC-TTTGATA-CTGG-ATGTCTTGAGTTCG----GGAGAGG-TGAGTGGAA--TGCCGAGTGTAGAG-GTGAAATT-CGTAGATATTCGGCGGAACACCAGTGGCGAAGGCGACTCACTGGCCCGATACTGA-CGCTGAGGCGCGAAAGCGTGGGGAGCAAACAGGATTAGATACCCTGGTAGTCCACGCCGTAAACGATGAGTGCTAGTTGTCGGCATGCATGCATG---TCGGTGACGCAGCTAACGCATTAAGCACTCCGCCTGGGGA-GTACG…	G	T	G	C	C	A	G	C	A	G	C	C	G	C	G	G	T	A	A	T	A	C	G	A	A	G	G	G	G	G	C	T	A	G	C	G	T	-	T	G	C	T	C	G	G	A
9	16S_bacteria	NR_171393.1 k__; p__Pseudomonadota; c__Alphaproteobacteria; o__Caulobacterales; f__Caulobacteraceae; g__Phenylobacterium; s__Phenylobacterium parvum	GTGCCAGCAGCCGCGGTAATACGAAGGGGGCTAGCGT-TGCTCGGAATTAC-TGGGCGTAAAGGGCGCGTAGGCGGATCGTTAAGTTAGAGGTGAAAGCCCAGGGCTCAACCT-TGGAACTGCC-TTTGATA-CTGGCG-ATCTGGAGTACG----GGAGAGG-TGTGTGGAA--CTCCGAGTGTAGAG-GTGAAATT-CGTAGATATTCGGAAGAACACCAGTGGCGAAGGCGACACACTGGCCCGTTACTGA-CGCTGAGGCGCGAAAGCGTGGGGAGCAAACAGGATTAGATACCCTGGTAGTCCACGCCGTAAACGATGAGTGCTAGTTGTCGGCATGCATGCATG---TCGGTGACGCAGCTAACGCATTAAGCACTCCGCCTGGGGA-GTACG…	G	T	G	C	C	A	G	C	A	G	C	C	G	C	G	G	T	A	A	T	A	C	G	A	A	G	G	G	G	G	C	T	A	G	C	G	T	-	T	G	C	T	C	G	G	A
9	16S_bacteria	OP068017.1 k__Bacillati; p__Actinomycetota; c__Actinomycetes; o__Mycobacteriales; f__Corynebacteriaceae; g__Corynebacterium; s__Corynebacterium sp.	GTGCCAGCAGCCGCGGTAATACGTAGGGTGCGAGCGT-TGTCCGGATTTAC-TGGGCGTAAAGAGCTCGTAGGTGGTTTGTCGCGTCGTCTGTGAAAGCCCGGTGCTTAACACCGGG-TCTGC-AGGCGATA-CGGGCATAACTTGAGTGCTG----TAG-GGGAGACTGGAA--TTCCTGGTGTAGCG-GTGGAATG-CGCAGATATCAGGAGGAACACCGATGGCGAAGGCAGGTCTCTGGGCAGTAACTGA-CGCTGAGGAGCGAAAGCATGGGGAGCGAACAGGATTAGATACCCTGGTAGTCCATGCCGTAAACGGTGGGCGCTAGGTGTAGGGGT-CTTCCACGACTTCTGTGCCGTAGCTAACGCATTAAGCGCCCCGCCTGGGGA-GTACG…	G	T	G	C	C	A	G	C	A	G	C	C	G	C	G	G	T	A	A	T	A	C	G	T	A	G	G	G	T	G	C	G	A	G	C	G	T	-	T	G	T	C	C	G	G	A
8	16S_bacteria	OP068015.1 k__Bacillati; p__Actinomycetota; c__Actinomycetes; o__Mycobacteriales; f__Corynebacteriaceae; g__Corynebacterium; s__Corynebacterium sp.	GTGCCAGCAGCCGCGGTAATACGTAGGGTGCGAGCGT-TGTCCGGAATTAC-TGGGCGTAAAGAGCTCGTAGGTGGTTTGTCGCGTCGTCTGTGAAATTCCGGGGCTTAAC-TCCGGGCGTGC-AGGCGATA-CGGGC-TGACTTGAGTGCT----GTAG-GGGAGACTGGAA--TTCCTGGTGTAGCG-GTGAAATG-CGCAGATATCAGGAGGAACACCGATGGCGAAGGCAGGTCTCTGGGCAGTTACTGA-CGCTGAGGAGCGAAAGCATGGGTAGCGAACAGGATTAGATACCCTGGTAGTCCATGCCGTAAACGGTGGGCGCTAGGTGT-GAGTCCCTTCCACGGGGTTCGTGCCGTAGCTAACGCATTAAGCGCCCCGCCTGGGGA-GTACG…	G	T	G	C	C	A	G	C	A	G	C	C	G	C	G	G	T	A	A	T	A	C	G	T	A	G	G	G	T	G	C	G	A	G	C	G	T	-	T	G	T	C	C	G	G	A
10	16S_bacteria	OP104215.1 k__; p__Pseudomonadota; c__Betaproteobacteria; o__Burkholderiales; f__Alcaligenaceae; g__Achromobacter; s__Achromobacter xylosoxidans	GTGCCAGCAGCCGCGGTAATACGTAGGGTGCAAGCGT-TAATCGGAATTAC-TGGGCGTAAAGCGTGCGCAGGCGGTTCGGAAAGAAAGATGTGAAATCCCAGAGCTTAACTT-TGGAACTGCATTTT--TAACTACCG-GGCTAGAGTGTG----TCAGAGGGAG-GTGCAA--TTCCGCGTGTAGCA-GTGAAATG-CGTAGATATGCGGAGGAACACCGATGGCGAAGGCAGCCTCCTGGGATAACACTGA-CGCTCATGCACGAAAGCGTGGGGAGCAAACAGGATTAGATACCCTGGTAGTCCACGCCCTAAACGATGTCAACTAGCTGTTCGGGCCTTCG---GGCCTTGGTAGCGCAGCTAACGCGTGAAGTTGACCGCCTGGGGA-GTACG…	G	T	G	C	C	A	G	C	A	G	C	C	G	C	G	G	T	A	A	T	A	C	G	T	A	G	G	G	T	G	C	A	A	G	C	G	T	-	T	A	A	T	C	G	G	A
10	16S_bacteria	JN196541.1 k__; p__Pseudomonadota; c__Betaproteobacteria; o__Burkholderiales; f__Alcaligenaceae; g__Achromobacter; s__Achromobacter sp. BR3	GTGCCAGCAGCCGCGGTAATACGTAGGGTGCAAGCGT-TAATCGGAATTAC-TGGGCGTAAAGCGTGCGCAGGCGGTTCGGAAAGAAAGATGTGAAATCCCAGAGCTTAACTT-TGGAACTGCATTTT--TAACTACCG-GGCTAGAGTGTGT----CAGAGGGAG-GTGGAA--TTCCGCGTGTAGCA-GTGAAATG-CGTAGATATGCGGAGGAACACCGATGGCGAAGGCAGCCTCCTGGGATAACACTGA-CGCTCATGCACGAAAGCGTGGGGAGCAAACAGGATTAGATACCCTGGTAGTCCACGCCCTAAACGATGTCAACTAGCTGTTGGGGTCTTCGGAC---CTTGGTAGCGCAGCTAACGCGTGAAGTTGACCGCCTGGGGA-GTACG…	G	T	G	C	C	A	G	C	A	G	C	C	G	C	G	G	T	A	A	T	A	C	G	T	A	G	G	G	T	G	C	A	A	G	C	G	T	-	T	A	A	T	C	G	G	A
9	16S_bacteria	ON545981.1 k__; p__Pseudomonadota; c__Betaproteobacteria; o__Burkholderiales; f__Comamonadaceae; g__Delftia; s__Delftia acidovorans	GTGCCAGCAGCCGCGGTAATACGTAGGGTGCGAGCGT-TAATCGGAATTAC-TGGGCGTAAAGCGTGCGCAGGCGGTTATGTAAGACAGATGTGAAATCCCCGGGCTCAACCT-GGGAACTGC-ATTTGTGA-CTG-CATGGCTAGAGTACGG----TAGAGGGGGA-TGGAA--TTCCGCGTGTAGCA-GTGAAATG-CGTAGATATGCGGAGGAACACCGATGGCGAAGGCAATCCCCTGGACCTGTACTGA-CGCTCATGCACGAAAGCGTGGGGAGCAAACAGGATTAGATACCCTGGTAGTCCACGCCCTAAACGATGTCAACTGGTTGTTGGGAA---TTAGTTTTCTCAGTAACGAAGCTAACGCGTGAAGTTGACCGCCTGGGGA-GTACG…	G	T	G	C	C	A	G	C	A	G	C	C	G	C	G	G	T	A	A	T	A	C	G	T	A	G	G	G	T	G	C	G	A	G	C	G	T	-	T	A	A	T	C	G	G	A
9	16S_bacteria	ON799333.1 k__; p__Pseudomonadota; c__Betaproteobacteria; o__Burkholderiales; f__Comamonadaceae; g__Delftia; s__Delftia tsuruhatensis	GTGCCAGCAGCCGCGGTAATACGTAGGGTGCGAGCGT-TAATCGGAATTAC-TGGGCGTAAAGCGTGCGCAGGCGGTTATGTAAGACAGATGTGAAATCCCCGGGCTCAACCT-GGGAACTGC-ATTTGTGA-CTG-CATGGCTAGAGTACGG----TAGAGGGGGA-TGGAA--TTCCGCGTGTAGCA-GTGAAATG-CGTAGATATGCGGAGGAACACCGATGGCGAAGGCAATCCCCTGGACCTGTACTGA-CGCTCATGCACGAAAGCGTGGGGAGCAAACAGGATTAGATACCCTGGTAGTCCACGCCCTAAACGATGTCAACTGGTTGTTGGGAA---TTAGTTTTCTCAGTAACGAAGCTAACGCGTGAAGTTGACCGCCTGGGGA-GTACG…	G	T	G	C	C	A	G	C	A	G	C	C	G	C	G	G	T	A	A	T	A	C	G	T	A	G	G	G	T	G	C	G	A	G	C	G	T	-	T	A	A	T	C	G	G	A
9	16S_bacteria	MW722927.1 k__; p__Pseudomonadota; c__Alphaproteobacteria; o__Hyphomicrobiales; f__Brucellaceae; g__Ochrobactrum; s__Ochrobactrum sp.	GTGCCAGCAGCCGCGGTAATACGAAGGGGGCTAGCGT-TGTTCGGATTTAC-TGGGCGTAAAGCGCACGTAGGCGGACTTTTAAGTCAGGGGTGAAATCCCGGGGCTCAACC-CCGGAACTGCC-TTTGATA-CTGG-AAGTCTTGAGTATGG----TAGAGG-TGAGTGGAA--TTCCGAGTGTAGAG-GTGAAATT-CGTAGATATTCGGAGGAACACCAGTGGCGAAGGCGGCTCACTGGACCATTACTGA-CGCTGAGGTGCGAAAGCGTGGGGAGCAAACAGGATTAGATACCCTGGTAGTCCACGCCGTAAACGATGAATGTTAGCCGTTGGGGAGTTTAC---TCTTCGGTGGCGCAGCTAACGCATTAAACATTCCGCCTGGGGA-GTACG…	G	T	G	C	C	A	G	C	A	G	C	C	G	C	G	G	T	A	A	T	A	C	G	A	A	G	G	G	G	G	C	T	A	G	C	G	T	-	T	G	T	T	C	G	G	A
9	16S_bacteria	MW310689.1 k__; p__Pseudomonadota; c__Alphaproteobacteria; o__Hyphomicrobiales; f__Brucellaceae; g__Ochrobactrum; s__Ochrobactrum sp. Q0168	GTGCCAGCAGCCGCGGTAATACGAAGGGGGCTAGCGT-TGTTCGGATTTAC-TGGGCGTAAAGCGCACGTAGGCGGGCTAATAAGTCAGGGGTGAAATCCCGGGGCTCAACC-CCGGAACTGCC-TTTGATA-CTGTTA-GTCTTGAGTATGG----AAGAGG-TGAGTGGAA--TTCCGAGTGTAGAG-GTGAAATT-CGTAGATATTCGGAGGAACACCAGTGGCGAAGGCGGCTCACTGGTCCATTACTGA-CGCTGAGGTGCGAAAGCGTGGGGAGCAAACAGGATTAGATACCCTGGTAGTCCACGCCGTAAACGATGAATGTTAGCCGTCGGGGAGTTTAC---TCTTCGGTGGCGCAGCTAACGCATTAAACATTCCGCCTGGGGA-GTACG…	G	T	G	C	C	A	G	C	A	G	C	C	G	C	G	G	T	A	A	T	A	C	G	A	A	G	G	G	G	G	C	T	A	G	C	G	T	-	T	G	T	T	C	G	G	A
7	16S_bacteria	OP210259.1 k__; p__Pseudomonadota; c__Gammaproteobacteria; o__Enterobacterales; f__Yersiniaceae; g__Serratia; s__Serratia sp. (in: enterobacteria)	GTGCCAGCAGCCGCGGTAATACGGAGGGTGCAAGCGT-TAATCGGAATTAC-TGGGCGTAAAGCGCACGCAGGCGGTTTGTTAAGTCAGATGTGAAATCCCCGAGCTTAACTT-GGGAACTGC-ATTTGAAA-CTGGCA-AGCTAGAGTCTTG----TAGAGGGGG-GTAGAA--TTCCAGGTGTAGCG-GTGAAATG-CGTAGAGATCTGGAGGAATACCGGTGGCGAAGGCGGCCCCCTGGACAAAGACTGA-CGCTCAGGTGCGAAAGCGTGGGGAGCAAACAGGATTAGATACCCTGGTAGTCCACGCTGTAAACGATGTCGACTTGGAGGTTGTGCCCTTGA--GGCGTGGCTTCCGGAGCTAACGCGTTAAGTCGACCGCATGGGGA-GTACG…	G	T	G	C	C	A	G	C	A	G	C	C	G	C	G	G	T	A	A	T	A	C	G	G	A	G	G	G	T	G	C	A	A	G	C	G	T	-	T	A	A	T	C	G	G	A
7	16S_bacteria	OP168187.1 k__; p__Pseudomonadota; c__Gammaproteobacteria; o__Enterobacterales; f__Yersiniaceae; g__Serratia; s__Serratia marcescens	GTGCCAGCAGCCGCGGTAATACGGAGGGTGCAAGCGT-TAATCGGAATTAC-TGGGCGTAAAGCGCACGCAGGCGGTTTGTTAAGTCAGATGTGAAATCCCCGGGCTCAACCT-GGGAACTGC-ATTTGAAA-CTGGCA-AGCTAGAGTCTCG----TAGAGGGGG-GTAGAA--TTCCAGGTGTAGCG-GTGAAATG-CGTAGAGATCTGGAGGAATACCGGTGGCGAAGGCGGCCCCCTGGACGNANNCTGA-CGCTCAGGTGCGAAAGCGTGGGGAGCAAACAGGATTAGATACCCTGGTAGTCCACGCTGTAAACGATGTCGATTTGGAGGTTGTGCCCTTGA--GGCGTGGCTTCCGGAGCTAACGCGTTAAATCGACCGCCTGGGGGAGTACG…	G	T	G	C	C	A	G	C	A	G	C	C	G	C	G	G	T	A	A	T	A	C	G	G	A	G	G	G	T	G	C	A	A	G	C	G	T	-	T	A	A	T	C	G	G	A
[truncated: 1,039 more columns]

## Sheet: BL_V5V7_1S
Number_of_mismatch_with_BL_V5V7_1S	Sequence_origin	Accession_number_and_taxonomy	Nucleotide_sequence
8	16S_chloroplast_(wheat)	NC_002762.1 k__Viridiplantae; p__Streptophyta; c__Magnoliopsida; o__Poales; f__Poaceae; g__Triticum; s__Triticum aestivum	GTGCCAGCAGCCGCGGTAAGACAGAGGATGCAAGCGT-TATCCGGAATGAT-TGGGCGTAAAGCGTCTGTAGGTGGCTTTTCAAGTCCGCCGTCAAATCCCAGGGCTCAACCCTGG--ACAGGCGGTGGAAA-CTACCA-AGCTGGAGTACG----GTAGGGGCAGAG-GGAAT-TTCCG-GTGGAGCG-GTGAAATG-CATTGAGATCGGAAAGAACACCAACGGCGAAAGCACTCTGCTGGGCCGACACTGA-CACTGAGAGACGAAAGCTAGGGGAGCAAATGGGATTAGAGACCCCAGTAGTCCTAGCCGTAAACGATGGATACTAGGTGCT-GTGCGACTCGACCCGTGCAGTGCTGTAGCTAACGCGTTAAGTATCCCGCCTGGGGA-GTACG…	G	T	G	C	C	A	G	C	A	G	C	C	G	C	G	G	T	A	A	G	A	C	A	G	A	G	G	A	T	G	C	A	A	G	C	G	T	-	T	A	T	C	C	G	G	A
8	16S_chloroplast_(wheat)	LC621195.1 k__Viridiplantae; p__Streptophyta; c__Magnoliopsida; o__Poales; f__Poaceae; g__Triticum; s__Triticum aestivum	GTGCCAGCAGCCGCGGTAAGACAGAGGATGCAAGCGT-TATCCGGAATGAT-TGGGCGTAAAGCGTCTGTAGGTGGCTTTTCAAGTCCGCCGTCAAATCCCAGGGCTCAACCCTGG--ACAGGCGGTGGAAA-CTACCA-AGCTGGAGTACG----GTAGGGGCAGAG-GGAAT-TTCCG-GTGGAGCG-GTGAAATG-CATTGAGATCGGAAAGAACACCAACGGCGAAAGCACTCTGCTGGGCCGACACTGA-CACTGAGAGACGAAAGCTAGGGGAGCAAATGGGATTAGAGACCCCAGTAGTCCTAGCCGTAAACGATGGATACTAGGTGCT-GTGCGACTCGACCCGTGCAGTGCTGTAGCTAACGCGTTAAGTATCCCGCCTGGGGA-GTACG…	G	T	G	C	C	A	G	C	A	G	C	C	G	C	G	G	T	A	A	G	A	C	A	G	A	G	G	A	T	G	C	A	A	G	C	G	T	-	T	A	T	C	C	G	G	A
8	16S_chloroplast_(wheat)	MH051715.1 k__Viridiplantae; p__Streptophyta; c__Magnoliopsida; o__Poales; f__Poaceae; g__Triticum; s__Triticum aestivum	GTGCCAGCAGCCGCGGTAAGACAGAGGATGCAAGCGT-TATCCGGAATGAT-TGGGCGTAAAGCGTCTGTAGGTGGCTTTTCAAGTCCGCCGTCAAATCCCAGGGCTCAACCCTGG--ACAGGCGGTGGAAA-CTACCA-AGCTGGAGTACG----GTAGGGGCAGAG-GGAAT-TTCCG-GTGGAGCG-GTGAAATG-CATTGAGATCGGAAAGAACACCAACGGCGAAAGCACTCTGCTGGGCCGACACTGA-CACTGAGAGACGAAAGCTAGGGGAGCAAATGGGATTAGAGACCCCAGTAGTCCTAGCCGTAAACGATGGATACTAGGTGCT-GTGCGACTCGACCCGTGCAGTGCTGTAGCTAACGCGTTAAGTATCCCGCCTGGGGA-GTACG…	G	T	G	C	C	A	G	C	A	G	C	C	G	C	G	G	T	A	A	G	A	C	A	G	A	G	G	A	T	G	C	A	A	G	C	G	T	-	T	A	T	C	C	G	G	A
8	16S_chloroplast_(wheat)	AB042240.3 k__Viridiplantae; p__Streptophyta; c__Magnoliopsida; o__Poales; f__Poaceae; g__Triticum; s__Triticum aestivum	GTGCCAGCAGCCGCGGTAAGACAGAGGATGCAAGCGT-TATCCGGAATGAT-TGGGCGTAAAGCGTCTGTAGGTGGCTTTTCAAGTCCGCCGTCAAATCCCAGGGCTCAACCCTGG--ACAGGCGGTGGAAA-CTACCA-AGCTGGAGTACG----GTAGGGGCAGAG-GGAAT-TTCCG-GTGGAGCG-GTGAAATG-CATTGAGATCGGAAAGAACACCAACGGCGAAAGCACTCTGCTGGGCCGACACTGA-CACTGAGAGACGAAAGCTAGGGGAGCAAATGGGATTAGAGACCCCAGTAGTCCTAGCCGTAAACGATGGATACTAGGTGCT-GTGCGACTCGACCCGTGCAGTGCTGTAGCTAACGCGTTAAGTATCCCGCCTGGGGA-GTACG…	G	T	G	C	C	A	G	C	A	G	C	C	G	C	G	G	T	A	A	G	A	C	A	G	A	G	G	A	T	G	C	A	A	G	C	G	T	-	T	A	T	C	C	G	G	A
8	16S_chloroplast_(wheat)	MN605257.1 k__Viridiplantae; p__Streptophyta; c__Magnoliopsida; o__Poales; f__Poaceae; g__Triticum; s__Triticum aestivum	GTGCCAGCAGCCGCGGTAAGACAGAGGATGCAAGCGT-TATCCGGAATGAT-TGGGCGTAAAGCGTCTGTAGGTGGCTTTTCAAGTCCGCCGTCAAATCCCAGGGCTCAACCCTGG--ACAGGCGGTGGAAA-CTACCA-AGCTGGAGTACG----GTAGGGGCAGAG-GGAAT-TTCCG-GTGGAGCG-GTGAAATG-CATTGAGATCGGAAAGAACACCAACGGCGAAAGCACTCTGCTGGGCCGACACTGA-CACTGAGAGACGAAAGCTAGGGGAGCAAATGGGATTAGAGACCCCAGTAGTCCTAGCCGTAAACGATGGATACTAGGTGCT-GTGCGACTCGACCCGTGCAGTGCTGTAGCTAACGCGTTAAGTATCCCGCCTGGGGA-GTACG…	G	T	G	C	C	A	G	C	A	G	C	C	G	C	G	G	T	A	A	G	A	C	A	G	A	G	G	A	T	G	C	A	A	G	C	G	T	-	T	A	T	C	C	G	G	A
8	16S_chloroplast_(wheat)	MK348601.1 k__Viridiplantae; p__Streptophyta; c__Magnoliopsida; o__Poales; f__Poaceae; g__Triticum; s__Triticum aestivum	GTGCCAGCAGCCGCGGTAAGACAGAGGATGCAAGCGT-TATCCGGAATGAT-TGGGCGTAAAGCGTCTGTAGGTGGCTTTTCAAGTCCGCCGTCAAATCCCAGGGCTCAACCCTGG--ACAGGCGGTGGAAA-CTACCA-AGCTGGAGTACG----GTAGGGGCAGAG-GGAAT-TTCCG-GTGGAGCG-GTGAAATG-CATTGAGATCGGAAAGAACACCAACGGCGAAAGCACTCTGCTGGGCCGACACTGA-CACTGAGAGACGAAAGCTAGGGGAGCAAATGGGATTAGAGACCCCAGTAGTCCTAGCCGTAAACGATGGATACTAGGTGCT-GTGCGACTCGACCCGTGCAGTGCTGTAGCTAACGCGTTAAGTATCCCGCCTGGGGA-GTACG…	G	T	G	C	C	A	G	C	A	G	C	C	G	C	G	G	T	A	A	G	A	C	A	G	A	G	G	A	T	G	C	A	A	G	C	G	T	-	T	A	T	C	C	G	G	A
0	18S_mitochondria_(wheat)	NC_036024.1 k__Viridiplantae; p__Streptophyta; c__Magnoliopsida; o__Poales; f__Poaceae; g__Triticum; s__Triticum aestivum	GTGCCAGCAGCCGCGGTAAGACGGGGGGGGCAAGTGT-TCTTCGGAATGAC-TGGGCGTAAAGGGCACGTAGGCGGTGAATCGGGTTGAAAGTGAAAGTC---GCCAAAAAGTGGCGGAATGC-TCTCGAAACCAATT--CACTTGAGTGAG----ACAGAGG-AGAGTGGAA--TTTCGTGTGTAGGG-GTGAAATC-CGTAGATCTACGAAGGAACGCCAAAAGCGAAGGCAGCTCTCTGGGTCCCTACCGA-CGCTGGGGTGCGAAAGCATGGGGAGCGAACAGGATTAGATACCCTGGTAGTCCATGCCGTAAACGATGAGTGTTCGCCCTTGG----TCTACGCGGA-TCAGGGGCCCAGCTAACGCGTGAAACACTCCGCCTGGGGA-GTACG…	G	T	G	C	C	A	G	C	A	G	C	C	G	C	G	G	T	A	A	G	A	C	G	G	G	G	G	G	G	G	C	A	A	G	T	G	T	-	T	C	T	T	C	G	G	A
0	18S_mitochondria_(wheat)	AP008982.1 k__Viridiplantae; p__Streptophyta; c__Magnoliopsida; o__Poales; f__Poaceae; g__Triticum; s__Triticum aestivum	GTGCCAGCAGCCGCGGTAAGACGGGGGGGGCAAGTGT-TCTTCGGAATGAC-TGGGCGTAAAGGGCACGTAGGCGGTGAATCGGGTTGAAAGTGAAAGTC---GCCAAAAAGTGGCGGAATGC-TCTCGAAACCAATT--CACTTGAGTGAG----ACAGAGG-AGAGTGGAA--TTTCGTGTGTAGGG-GTGAAATC-CGTAGATCTACGAAGGAACGCCAAAAGCGAAGGCAGCTCTCTGGGTCCCTACCGA-CGCTGGGGTGCGAAAGCATGGGGAGCGAACAGGATTAGATACCCTGGTAGTCCATGCCGTAAACGATGAGTGTTCGCCCTTGG----TCTACGCGGA-TCAGGGGCCCAGCTAACGCGTGAAACACTCCGCCTGGGGA-GTACG…	G	T	G	C	C	A	G	C	A	G	C	C	G	C	G	G	T	A	A	G	A	C	G	G	G	G	G	G	G	G	C	A	A	G	T	G	T	-	T	C	T	T	C	G	G	A
0	18S_mitochondria_(wheat)	MH051716.1 k__Viridiplantae; p__Streptophyta; c__Magnoliopsida; o__Poales; f__Poaceae; g__Triticum; s__Triticum aestivum	GTGCCAGCAGCCGCGGTAAGACGGGGGGGGCAAGTGT-TCTTCGGAATGAC-TGGGCGTAAAGGGCACGTAGGCGGTGAATCGGGTTGAAAGTGAAAGTC---GCCAAAAAGTGGCGGAATGC-TCTCGAAACCAATT--CACTTGAGTGAG----ACAGAGG-AGAGTGGAA--TTTCGTGTGTAGGG-GTGAAATC-CGTAGATCTACGAAGGAACGCCAAAAGCGAAGGCAGCTCTCTGGGTCCCTACCGA-CGCTGGGGTGCGAAAGCATGGGGAGCGAACAGGATTAGATACCCTGGTAGTCCATGCCGTAAACGATGAGTGTTCGCCCTTGG----TCTACGCGGA-TCAGGGGCCCAGCTAACGCGTGAAACACTCCGCCTGGGGA-GTACG…	G	T	G	C	C	A	G	C	A	G	C	C	G	C	G	G	T	A	A	G	A	C	G	G	G	G	G	G	G	G	C	A	A	G	T	G	T	-	T	C	T	T	C	G	G	A
0	18S_mitochondria_(wheat)	MW846283.1 k__Viridiplantae; p__Streptophyta; c__Magnoliopsida; o__Poales; f__Poaceae; g__Triticum; s__Triticum aestivum	GTGCCAGCAGCCGCGGTAAGACGGGGGGGGCAAGTGT-TCTTCGGAATGAC-TGGGCGTAAAGGGCACGTAGGCGGTGAATCGGGTTGAAAGTGAAAGTC---GCCAAAAAGTGGCGGAATGC-TCTCGAAACCAATT--CACTTGAGTGAG----ACAGAGG-AGAGTGGAA--TTTCGTGTGTAGGG-GTGAAATC-CGTAGATCTACGAAGGAACGCCAAAAGCGAAGGCAGCTCTCTGGGTCCCTACCGA-CGCTGGGGTGCGAAAGCATGGGGAGCGAACAGGATTAGATACCCTGGTAGTCCATGCCGTAAACGATGAGTGTTCGCCCTTGG----TCTACGCGGA-TCAGGGGCCCAGCTAACGCGTGAAACACTCCGCCTGGGGA-GTACG…	G	T	G	C	C	A	G	C	A	G	C	C	G	C	G	G	T	A	A	G	A	C	G	G	G	G	G	G	G	G	C	A	A	G	T	G	T	-	T	C	T	T	C	G	G	A
0	18S_mitochondria_(wheat)	MW846284.1 k__Viridiplantae; p__Streptophyta; c__Magnoliopsida; o__Poales; f__Poaceae; g__Triticum; s__Triticum aestivum	GTGCCAGCAGCCGCGGTAAGACGGGGGGGGCAAGTGT-TCTTCGGAATGAC-TGGGCGTAAAGGGCACGTAGGCGGTGAATCGGGTTGAAAGTGAAAGTC---GCCAAAAAGTGGCGGAATGC-TCTCGAAACCAATT--CACTTGAGTGAG----ACAGAGG-AGAGTGGAA--TTTCGTGTGTAGGG-GTGAAATC-CGTAGATCTACGAAGGAACGCCAAAAGCGAAGGCAGCTCTCTGGGTCCCTACCGA-CGCTGGGGTGCGAAAGCATGGGGAGCGAACAGGATTAGATACCCTGGTAGTCCATGCCGTAAACGATGAGTGTTCGCCCTTGG----TCTACGCGGA-TCAGGGGCCCAGCTAACGCGTGAAACACTCCGCCTGGGGA-GTACG…	G	T	G	C	C	A	G	C	A	G	C	C	G	C	G	G	T	A	A	G	A	C	G	G	G	G	G	G	G	G	C	A	A	G	T	G	T	-	T	C	T	T	C	G	G	A
5	16S_bacteria	OP210299.1 k__; p__Pseudomonadota; c__Gammaproteobacteria; o__Pseudomonadales; f__Pseudomonadaceae; g__Pseudomonas; s__Pseudomonas sp.	GTGCCAGCAGCCGCGGTAATACAGAGGGTGCAAGCGT-TAATCGGAATTAC-TGGGCGTAAAGCGCGCGTAGGTGGTTCGTTAAGTTGGATGTGAAATCCCCGGGCTCAACCT-GGGAACTGC--ATCCAAAACTGGCG-AGCTAGAGTAGG----GCAGAGGGTG-GTGGAAT-TTCCT-GTGTAGCG-GTGAAATG-CGTAGATATAGGAAGGAACACCAGTGGCGAAGGCGACCACCTGGGCTCATACTGA-CACTGAGGTGCGAAAGCGTGGGGAGCAAACAGGATTAGATACCCTGGTAGTCCACGCCGTAAACGATGTCAACTAGCCGTTGGAATCCTTG--AGATTTTAGTGGCGCAGCTAACGCATTAAGTTGACCGCCTGGGGA-GTACG…	G	T	G	C	C	A	G	C	A	G	C	C	G	C	G	G	T	A	A	T	A	C	A	G	A	G	G	G	T	G	C	A	A	G	C	G	T	-	T	A	A	T	C	G	G	A
5	16S_bacteria	MZ435324.1 k__; p__Pseudomonadota; c__Gammaproteobacteria; o__Pseudomonadales; f__Pseudomonadaceae; g__Pseudomonas; s__Pseudomonas sp.	GTGCCAGCAGCCGCGGTAATACGAAGGGTGCAAGCGT-TAATCGGAATTAC-TGGGCGTAAAGCGCGCGTAGGTGGTTCAGTAAGTTGGATGTGAAATCCCCGGGCTCAACCT-GGGAACTGC--ATCCAAAACTG-CTGAACTAGAGTACA----GTAGAGGGTG-GTGGAAT-TTCCT-GTGTAGCG-GTGAAATG-CGTAGATATAGGAAGGAACACCAGTGGCGAAGGCGACCACCTGGACTGATACTGA-CACTGAGGTGCGAAAGCGTGGGGAGCAAACAGGATTAGATACCCTGGTAGTCCACGCCGTAAACGATGTCAACTAGCCGTTGGGAGTCTTGAACT--CTTAGTGGCGCAGCTAACGCATTAAGTTGACCGCCTGGGGA-GTACG…	G	T	G	C	C	A	G	C	A	G	C	C	G	C	G	G	T	A	A	T	A	C	G	A	A	G	G	G	T	G	C	A	A	G	C	G	T	-	T	A	A	T	C	G	G	A
5	16S_bacteria	ON908989.1 k__; p__Pseudomonadota; c__Betaproteobacteria; o__Burkholderiales; f__Oxalobacteraceae; g__Janthinobacterium; s__Janthinobacterium sp.	GTGCCAGCAGCCGCGGTAATACGTAGGGTGCAAGCGT-TAATCGGAATTAC-TGGGCGTAAAGCGTGCGCAGGCGGTTTTGTAAGTCTGATGTGAAATCCCCGGGCTCAACCT-GGGAATTGC-ATTGGAGA-CTG-CAAGGCTAGAATCTG----GCAGAGG-GGGGTAGAA--TTCCACGTGTAGCA-GTGAAATG-CGTAGATATGTGGAGGAACACCGATGGCGAAGGCAGCCCCCTGGGTCAAGATTGA-CGCTCATGCACGAAAGCGTGGGGAGCAAACAGGATTAGATACCCTGGTAGTCCWCGCCCTAAACGATGTCTACTAGTTGTCGGG---TCTTAATTGACTTGGTAACGCAGCTAACGCGTGAAGTAGACCGCCTGGGGA-GTACG…	G	T	G	C	C	A	G	C	A	G	C	C	G	C	G	G	T	A	A	T	A	C	G	T	A	G	G	G	T	G	C	A	A	G	C	G	T	-	T	A	A	T	C	G	G	A
5	16S_bacteria	MW928752.1 k__; p__Pseudomonadota; c__Betaproteobacteria; o__Burkholderiales; f__Oxalobacteraceae; g__Janthinobacterium; s__Janthinobacterium svalbardensis	GTGCCAGCAGCCGCGGTAATACGTAGGGTGCAAGCGT-TAATCGGAATTAC-TGGGCGTAAAGCGTGCGCAGGCGGTTTTGTAAGTCTGATGTGAAATCCCCGGGCTCAACCT-GGGAATTGC-ATTGGAGA-CTG-CAAGGCTAGAATCTG----GCAGAGG-GGGGTAGAA--TTCCACGTGTAGCA-GTGAAATG-CGTAGATATGTGGAGGAACACCGATGGCGAAGGCAGCCCCCTGGGTCAAGATTGA-CGCTCATGCACGAAAGCGTGGGGAGCAAACAGGATTAGATACCCTGGTAGTCCACGCCCTAAACGATGTCTACTAGTTGTCGGG---TCTTAATTGACTTGGTAACGCAGCTAACGCGTGAAGTAGACCGCCTGGGGA-GTACG…	G	T	G	C	C	A	G	C	A	G	C	C	G	C	G	G	T	A	A	T	A	C	G	T	A	G	G	G	T	G	C	A	A	G	C	G	T	-	T	A	A	T	C	G	G	A
5	16S_bacteria	OP185243.1 k__; p__Bacteroidota; c__Flavobacteriia; o__Flavobacteriales; f__Flavobacteriaceae; g__Flavobacterium; s__Flavobacterium branchiicola	GTGCCAGCAGCCGCGGTAATACGGAGGATCCAAGCGT-TATCCGGAATCAT-TGGGTTTAAAGGGTCCGTAGGCGGTTTAATAAGTCAGTGGTGAAAGCCCATCGCTCAACGG-TGGAACGGCCATT-GATA-CTGTTA-AACTTGAATTAT-----TAGGAAGTAACTAGAATAT--GTAGTGTAGCG-GTGAAATG-CTTAGAGATTACATGGAATACCAATTGCGAAGGCAGGTTACTACTAATGGATTGA-CGCTGATGGACGAAAGCGTGGGTAGCGAACAGGATTAGATACCCTGGTAGTCCACGCCGTAAACGATGGATACTAGCTGTTGGAAGCAAT-------TTCAGTGGCTAAGCGAAAGTGATAAGTATCCCACCTGGGGA-GTACG…	G	T	G	C	C	A	G	C	A	G	C	C	G	C	G	G	T	A	A	T	A	C	G	G	A	G	G	A	T	C	C	A	A	G	C	G	T	-	T	A	T	C	C	G	G	A
5	16S_bacteria	MZ443724.1 k__; p__Bacteroidota; c__Flavobacteriia; o__Flavobacteriales; f__Flavobacteriaceae; g__Flavobacterium; s__Flavobacterium sp.	GTGCCAGCAGCCGCGGTAATACGGAGGATCCAAGCGT-TATCCGGAATCACATTGGGTTTAAGGGTCCGTAGGCGGCCTTATAAGTCAGTGGTGAAATCTCCTAGCTCAAC-TAGGAAACTGCCATT-GATA-CTG-TAGGGCTTGAATTAT----TGTGAAG-TAACTAGAATAT--GTAGTGTAGCG-GTGAAATG-CTTAGATATTACATGGAATACCAATTGCGAAGGCAGGTTACTAACAATATATTGA-CGCTGATGGACGAAAGCGTGGGTAGCGAACAGGATTAGATACCCTGGTAGTCCACGCCGTAAACGATGGATACTAGCTGTTGGG-------CGCAAGTTCAGTGGCTAAGCGAAAGTGATAAGTATCCCACCTGGGGA-GTACG…	G	T	G	C	C	A	G	C	A	G	C	C	G	C	G	G	T	A	A	T	A	C	G	G	A	G	G	A	T	C	C	A	A	G	C	G	T	-	T	A	T	C	C	G	G	A
5	16S_bacteria	OP012837.1 k__; p__Pseudomonadota; c__Betaproteobacteria; o__Burkholderiales; f__Comamonadaceae; g__Variovorax; s__Variovorax ginsengisoli	GTGCCAGCAGCCGCGGTAATACGTAGGGTGCAAGCGT-TAATCGGAATTAC-TGGGCGTAAAGCGTGCGCAGGCGGTTATATAAGACAGTTGTGAAATCCCCGGGCTCAACCT-GGGAACTGC-ATCTGTGA-CTG-TATAGCTAGAGTACG----GTAGAGGGGGA-TGGAA--TTCCGCGTGTAGCA-GTGAAATG-CGTAGATATGCGGAGGAACACCGATGGCGAAGGCAATCCCCTGGACCTGTACTGA-CGCTCATGCACGAAAGCGTGGGGAGCAAACAGGATTAGATACCCTGGTAGTCCACGCCCTAAACGATGTCAACTGGTTGTTGGG---TCTTCACTGACTCAGTAACGAAGCTAACGCGTGAAGTTGACCGCCTGGGGA-GTACG…	G	T	G	C	C	A	G	C	A	G	C	C	G	C	G	G	T	A	A	T	A	C	G	T	A	G	G	G	T	G	C	A	A	G	C	G	T	-	T	A	A	T	C	G	G	A
5	16S_bacteria	OM866237.1 k__; p__Pseudomonadota; c__Betaproteobacteria; o__Burkholderiales; f__Comamonadaceae; g__Variovorax; s__Variovorax paradoxus	GTGCCAGCAGCCGCGGTAATACGTAGGGTGCAAGCGT-TAATCGGAATTAC-TGGGCGTAAAGCGTGCGCAGGCGGTAATGTAAGACAGTTGTGAAATCCCCGGGCTCAACCT-GGGAACTGC-ATCTGTGA-CTG-CATTGCTGGAGTACG----GTAGAGGGGGA-TGGAA--TTCCGCGTGTAGCA-GTGAAATG-CGTAGATATGCGGAGGAACACCGATGGCGAAGGCAATCCCCTGGACCTGTACTGA-CGCTCATGCACGAAAGCGTGGGGAGCAAACAGGATTAGATACCCTGGTAGTCCACGCCCTAAACGATGTCAACTGGTTGTTGGG---TCTTCACTGACTCAGTAACGAAGCTAACGCGTGAAGTTGACCGCCTGGGGA-GTACG…	G	T	G	C	C	A	G	C	A	G	C	C	G	C	G	G	T	A	A	T	A	C	G	T	A	G	G	G	T	G	C	A	A	G	C	G	T	-	T	A	A	T	C	G	G	A
5	16S_bacteria	OP210312.1 k__Bacillati; p__Bacillota; c__Bacilli; o__Bacillales; f__Paenibacillaceae; g__Paenibacillus; s__Paenibacillus peoriae	GTGCCAGCAGCCGCGGTAATACGTAGGGGGCAAGCGT-TGTCCGGAATTAT-TGGGCGTAAAGCGCGCGCAGGCGGCTCTTTAAGTCTGGTGTTTAATCCCGAGGCTCAACTTCGGG---TCGCACTGGAAA-CTGGGG-AGCTTGAGTGCA----GAAGAGG-AGAGTGGAA--TTCCACGTGTAGCG-GTGAAATG-CGTAGATATGTGGAGGAACACCAGTGGCGAAGGCGACTCTCTGGGCTGTAACTGA-CGCTGAGGCGCGAAAGCGTGGGGAGCAAACAGGATTAGATACCCTGGTAGTCCACGCCGTAAACGATGAATGCTAGGTGTTAGGG-GTTTCGATACCCTTGGTGCCGAAGTTAACACATTAAGCATTCCGCCTGGGGA-GTACG…	G	T	G	C	C	A	G	C	A	G	C	C	G	C	G	G	T	A	A	T	A	C	G	T	A	G	G	G	G	G	C	A	A	G	C	G	T	-	T	G	T	C	C	G	G	A
5	16S_bacteria	OP210275.1 k__Bacillati; p__Bacillota; c__Bacilli; o__Bacillales; f__Paenibacillaceae; g__Paenibacillus; s__Paenibacillus sp.	GTGCCAGCAGCCGCGGTAATACGTAGGGGGCAAGCGT-TGTCCGGAATTAT-TGGGCGTAAAGCGCGCGCAGGCGGCTCTTTAAGTCTGGTGTTTAATCCCGAGGCTCAACTTCGGG---TCGCACTGGAAA-CTGGGG-AGCTTGAGTGCA----GAAGAGG-AGAGTGGAA--TTCCACGTGTAGCG-GTGAAATG-CGTAGAGATGTGGAGGAACACCAGTGGCGAAGGCGACTCTCTGGGCTGTAACTGA-CGCTGAGGCGCGAAAGCGTGGGGAGCAAACAGGATTAGATACCCTGGTAGTCCACGCCGTAAACGATGAATGCTAGGTGTTAGGG-GTTTCGATACCCTTGGTGCCGAAGTTAACACATTAAGCATTCCGCCTGGGGA-GTACG…	G	T	G	C	C	A	G	C	A	G	C	C	G	C	G	G	T	A	A	T	A	C	G	T	A	G	G	G	G	G	C	A	A	G	C	G	T	-	T	G	T	C	C	G	G	A
5	16S_bacteria	OP012824.1 k__; p__Pseudomonadota; c__Betaproteobacteria; o__Burkholderiales; f__Oxalobacteraceae; g__Herbaspirillum; s__Herbaspirillum huttiense subsp. putei	GTGCCAGCAGCCGCGGTAATACGTAGGGTGCAAGCGT-TAATCGGAATTAC-TGGGCGTAAAGCGTGCGCAGGCGGTTGTGTAAGTCAGATGTGAAATCCCCGGGCTCAACCT-GGGAATTGC-ATTTGAGA-CTG-CACGGCTAGAGTGTG----TCAGAGG-GGGGTAGAA--TTCCACGTGTAGCA-GTGAAATG-CGTAGATATGTGGAGGAATACCGATGGCGAAGGCAGCCCCCTGGGATAACACTGA-CGCTCATGCACGAAAGCGTGGGGAGCAAACAGGATTAGATACCCGGGTAGTCCACGCCCTAAACAATGTCTACTAGTTGTCGGG---TCTTAATTGACTTGGTAACGCAGCTAACGCGTGAAGTAGACCGCCTGGGGA-GTACG…	G	T	G	C	C	A	G	C	A	G	C	C	G	C	G	G	T	A	A	T	A	C	G	T	A	G	G	G	T	G	C	A	A	G	C	G	T	-	T	A	A	T	C	G	G	A
5	16S_bacteria	ON398991.1 k__; p__Pseudomonadota; c__Betaproteobacteria; o__Burkholderiales; f__Oxalobacteraceae; g__Herbaspirillum; s__Herbaspirillum seropedicae	GTGCCAGCAGCCGCGGTAATACGTAGGGTGCAAGCGT-TAATCGGAATTAC-TGGGCGTAAAGCGTGCGCAGGCGGTTGTGTAAGACAGATGTGAAATCCCCGGGCTTAACCT-GGGAATTGC-ATTTGTGA-CTG-CACGGCTAGAGTGTG----TCAGAGG-GGGGTAGAA--TTCCACGTGTAGCA-GTGAAATG-CGTAGATATGTGGAGGAATACCGATGGCGAAGGCAGCCCCCTGGGATAACACTGA-CGCTCATGCACGAAAGCGTGGGGAGCAAACAGGATTAGATACCCTGGTAGTCCACGCCCTAAACGATGTCTACTAGTTGTCGGG---TCTTAATTGACTTGGTAACGCAGCTAACGCGTGAAGTAGACCGCCTGGGGA-GTACG…	G	T	G	C	C	A	G	C	A	G	C	C	G	C	G	G	T	A	A	T	A	C	G	T	A	G	G	G	T	G	C	A	A	G	C	G	T	-	T	A	A	T	C	G	G	A
8	16S_bacteria	MT853112.1 k__; p__Pseudomonadota; c__Alphaproteobacteria; o__Caulobacterales; f__Caulobacteraceae; g__Caulobacter; s__Caulobacter sp.	GTGCCAGCAGCCGCGGTAATACGAAGGGGGCTAGCGT-TGCTCGGAATTAC-TGGGCGTAAAGGGAGCGTAGGCGGACTGTTAAGTTAGAGGTGAAAGCCCAGGGCTCAACCT-TGGAATTGCC-TTTGATA-CTGGCA-GTCTTGAGTACG----GAAGAGG-TATGTGGAAC--TCCGAGTGTAGAG-GTGAAATT-CGTAGATATTCGGAAGAACACCAGTGGCGAAGGCGACATACTGGTCCGTTACTGA-CGCTGAGGCTCGAAAGCGTGGGGAGCAAACAGGATTAGATACCCTGGTAGTCCACGCCGTAAACGATGAGTGCTAGTTGTCGGCATGCATGCATG---TCGGTGACGCAGCTAACGCATTAAGCACTCCGCCTGGGGA-GTACG…	G	T	G	C	C	A	G	C	A	G	C	C	G	C	G	G	T	A	A	T	A	C	G	A	A	G	G	G	G	G	C	T	A	G	C	G	T	-	T	G	C	T	C	G	G	A
7	16S_bacteria	MT827143.1 k__; p__Pseudomonadota; c__Alphaproteobacteria; o__Caulobacterales; f__Caulobacteraceae; g__Caulobacter; s__Caulobacter sp.	GTGCCAGCAGCCGCGGTAATACGAAGGGGGCTAGCGT-TGCTCGGAATTAC-TGGGCGTAAAGGGAGCGTAGGCGGATAGTTTAGTCAGAGGTGAAAGCCCAGGGCTCAACCT-TGGAATTGCC-TTTGATA-CTGGC-TATCTTGAGTGTG----GGAGAGG-TATGTGGAAC--TCCGAGTGTAGAG-GTGAAATT-CGTAGATATTCGGAAGAACACCAGTGGCGAAGGCGACATACTGGCCCATTACTGA-CGCTGAGGCTCGAAAGCGTGGGGAGCAAACAGGATTAGATACCCTGGTAGTCCACGCTGTAAACGATGAGTGCTAGTTGTCGGCATGCATGCATG---TCGGTGACGCAGCTAACGCATTAAGCACTCCGCCTGGGGA-GTACG…	G	T	G	C	C	A	G	C	A	G	C	C	G	C	G	G	T	A	A	T	A	C	G	A	A	G	G	G	G	G	C	T	A	G	C	G	T	-	T	G	C	T	C	G	G	A
10	16S_bacteria	OP080988.1 k__Bacillati; p__Actinomycetota; c__Actinomycetes; o__Micrococcales; f__Microbacteriaceae; g__Cryobacterium; s__Cryobacterium levicorallinum	GTGCCAGCAGCCGCGGTAATACGTAGGGTGCAAGCGT-TGTCCGGAATTAT-TGGGCGTAAAGAGCTCGTAGGCGGTTTGTCGCGTCTGCTGTGAAAACCCGAGGCTCAACCTCGGGC-CTGC-AGTGGGTA-CGGGCA-GACTAGAGTGCG----GTAGGGG-AGATTGGAA--TTCCTGGTGTAGCG-GTGGAATG-CGCAGATATCAGGAGGAACACCAATGGCGAAGGCAGATCTCTGGGCCGTAACTGA-CGCTGAGGAGCGAAAGCATGGGGAGCGAACAGGATTAGATACCCTGGTAGTCCATGCCGTAAACGTTGGGAACTAGATGTGGGGACCATTCCACGGTCTCCGTGTCGCAGCTAACGCATTAAGTTCCCCGCCTGGGGA-GTACG…	G	T	G	C	C	A	G	C	A	G	C	C	G	C	G	G	T	A	A	T	A	C	G	T	A	G	G	G	T	G	C	A	A	G	C	G	T	-	T	G	T	C	C	G	G	A
10	16S_bacteria	OP080933.1 k__Bacillati; p__Actinomycetota; c__Actinomycetes; o__Micrococcales; f__Microbacteriaceae; g__Cryobacterium; s__Cryobacterium luteum	GTGCCAGCAGCCGCGGTAATACGTAGGGTGCAAGCGT-TGTCCGGAATTAT-TGGGCGTAAAGAGCTCGTAGGCGGTTTGTCGCGTCTGCTGTGAAAACCCGAGGCTCAACCTCGGGC-CTGC-AGTGGGTA-CGGGCA-GACTAGAGTGCG----GTAGGGG-AGATTGGAA--TTCCTGGTGTAGCG-GTGGAATG-CGCAGATATCAGGAGGAACACCAATGGCGAAGGCAGATCTCTGGGCCGTAACTGA-CGCTGAGGAGCGAAAGCATGGGGAGCGAACAGGATTAGATACCCTGGTAGTCCATGCCGTAAACGTTGGGAACTAGATGTGGGGACCATTCCACGGTCTCCGTGTCGCAGCTAACGCATTAAGTTCCCCGCCTGGGGA-GTACG…	G	T	G	C	C	A	G	C	A	G	C	C	G	C	G	G	T	A	A	T	A	C	G	T	A	G	G	G	T	G	C	A	A	G	C	G	T	-	T	G	T	C	C	G	G	A
4	16S_bacteria	OP080835.1 k__; p__Pseudomonadota; c__Betaproteobacteria; o__Burkholderiales; f__Comamonadaceae; g__Paracidovorax; s__Paracidovorax wautersii	GTGCCAGCAGCCGCGGTAATACGTAGGGTGCGAGCGT-TAATCGGAATTAC-TGGGCGTAAAGCGTGCGCAGGCGGTGATGTAAGACAGATGTGAAATCCCCGGGCTCAACCT-GGGAACTGC-ATTTGTGA-CTG-CATCGCTGGAGTGCG----GCAGAGGGGGA-TGGAA--TTCCGCGTGTAGCA-GTGAAATG-CGTAGATATGCGGAGGAACACCGATGGCGAAGGCAATCCCCTGGGCCTGCACTGA-CGCTCATGCACGAAAGCGTGGGGAGCAAACAGGATTAGATACCCTGGTAGTCCACGCCCTAAACGATGTCAACTGGTTGTTGGG---TCTTCACTGACTCAGTAACGAAGCTAACGCGTGAAGTTGACCGCCTGGGGA-GTACG…	G	T	G	C	C	A	G	C	A	G	C	C	G	C	G	G	T	A	A	T	A	C	G	T	A	G	G	G	T	G	C	G	A	G	C	G	T	-	T	A	A	T	C	G	G	A
4	16S_bacteria	OP080828.1 k__; p__Pseudomonadota; c__Betaproteobacteria; o__Burkholderiales; f__Comamonadaceae; g__Acidovorax; s__Acidovorax soli	GTGCCAGCAGCCGCGGTAATACGTAGGGTGCGAGCGT-TAATCGGAATTAC-TGGGCGTAAAGCGTGCGCAGGCGGTGATGTAAGACAGATGTGAAATCCCCGGGCTCAACCT-GGGAACTGC-ATTTGTGA-CTG-CATCGCTGGAGTGCG----GCAGAGGGGGA-TGGAA--TTCCGCGTGTAGCA-GTGAAATG-CGTAGATATGCGGAGGAACACCGATGGCGAAGGCAATCCCCTGGGCCTGCACTGA-CGCTCATGCACGAAAGCGTGGGGAGCAAACAGGATTAGATACCCTGGTAGTCCACGCCCTAAACGATGTCAACTGGTTGTTGGG---TCTTCACTGACTCAGTAACGAAGCTAACGCGTGAAGTTGACCGCCTGGGGA-GTACG…	G	T	G	C	C	A	G	C	A	G	C	C	G	C	G	G	T	A	A	T	A	C	G	T	A	G	G	G	T	G	C	G	A	G	C	G	T	-	T	A	A	T	C	G	G	A
4	16S_bacteria	OP216732.1 k__; p__Pseudomonadota; c__Gammaproteobacteria; o__Moraxellales; f__Moraxellaceae; g__Acinetobacter; s__Acinetobacter soli	GTGCCAGCAGCCGCGGTAATACAGAGGGTGCAAGCGT-TAATCGGATTTAC-TGGGCGTAAAGCGCGCGTAGGCGGCCAATTAAGTCAAATGTGAAATCCCCGAGCTTAACTT-GGGAATTGC-ATTCGATA-CTGGT-TGGCTAGAGTGTG----GGAGAGGATG-GTAGAA--TTCCAGGTGTAGCG-GTGAAATG-CGTAGAGATCTGGAGGAATACCGATGGCGAAGGCAGCCATCTGGCCTAACACTGA-CGCTGAGGTGCGAAAGCATGGGGAGCAAACAGGATTAGATACCCTGGTAGTCCATGCCGTAAACGATGTCTACTAGCCGTTGGGGCCTTTG--AGGCTTTAGTGGCGCAGCTAACGCGATAAGTAGACCGCCTGGGGA-GTACG…	G	T	G	C	C	A	G	C	A	G	C	C	G	C	G	G	T	A	A	T	A	C	A	G	A	G	G	G	T	G	C	A	A	G	C	G	T	-	T	A	A	T	C	G	G	A
4	16S_bacteria	OP209785.1 k__; p__Pseudomonadota; c__Gammaproteobacteria; o__Moraxellales; f__Moraxellaceae; g__Acinetobacter; s__Acinetobacter baumannii	GTGCCAGCAGCCGCGGTAATACAGAGGGTGCGAGCGT-TAATCGGATTTAC-TGGGCGTAAAGCGTGCGTAGGCGGCTTATTAAGTCGGATGTGAAATCCCCGAGCTTAACTT-GGGAATTGC-ATTCGATA-CTGGTG-AGCTAGAGTATG----GGAGAGGATG-GTAGAA--TTCCAGGTGTAGCG-GTGAAATG-CGTAGAGATCTGGAGGAATACCGATGGCGAAGGCAGCCATCTGGCCTAATACTGA-CGCTGAGGTACGAAAGCATGGGGAGCAAACAGGATTAGATACCCTGGTAGTCCATGCCGTAAACGATGTCTACTAGCCGTTGGGGCCTTTGA--GGCTTTAGTGGCGCAGCTAACGCGATAAGTAGACCGCCTGGGGA-GTACG…	G	T	G	C	C	A	G	C	A	G	C	C	G	C	G	G	T	A	A	T	A	C	A	G	A	G	G	G	T	G	C	G	A	G	C	G	T	-	T	A	A	T	C	G	G	A
5	16S_bacteria	OP210276.1 k__; p__Pseudomonadota; c__Gammaproteobacteria; o__Enterobacterales; f__Erwiniaceae; g__Pantoea; s__Pantoea sp.	GTGCCAGCAGCCGCGGTAATACGGAGGGTGCAAGCGT-TAATCGGAATTAC-TGGGCGTAAAGCGCACGCAGGCGGTCTGTTAAGTCAGATGTGAAATCCCCGGGCTTAACCT-GGGAACTGC-ATTTGAAA-CTGGCA-GGCTTGAGTCTT----GTAGAGGGGG-GTAGAA--TTCCAGGTGTAGCG-GTGAAATG-CGTAGAGATCTGGAGGAATACCGGTGGCGAAGGCGGCCCCCTGGACAAAGACTGA-CGCTCAGGTGCGAAAGCGTGGGGAGCAAACAGGATTAGATACCCTGGTAGTCCACGCCGTAAACGATGTCGACTTGGAGGTTGTTCCCTTGA--GGAGTGGCTTCCGGAGCTAACGCGTTAAGTCGACCGCCTGGGGA-GTACG…	G	T	G	C	C	A	G	C	A	G	C	C	G	C	G	G	T	A	A	T	A	C	G	G	A	G	G	G	T	G	C	A	A	G	C	G	T	-	T	A	A	T	C	G	G	A
5	16S_bacteria	OP168512.1 k__; p__Pseudomonadota; c__Gammaproteobacteria; o__Enterobacterales; f__Erwiniaceae; g__Pantoea; s__Pantoea agglomerans	GTGCCAGCAGCCGCGGTAATACGGAGGGTGCAAGCGT-TAATCGGAATTAC-TGGGCGTAAAGCGCACGCAGGCGGTCTGTTAAGTCAGATGTGAAATCCCCGGGCTTAACCTGGGGAACTGCGATTTGAAATCCGGCAAGGCTTGAGTTCGTTCCGTAGAGG-GGGGTCCAA--TTCCAAATGTAGCG-GTGAAATGTCGCAGAGATCTGGAGGAATACCGGTGGCGAAGGCGGCCCCCTGGACAAAGACTGA-CGCTCAGGTGCGAAAGCGTGGGGAGCAAACAGGATTAGATACCCTGGTAGTCCACGCCGTAAACGATGTCGACTTGGAGGTTGTTCCCTTGA--GGAGTGGCTTCCGGAGCTAACGCGTTAAGTCGACCGCCTGGGGA-GTACG…	G	T	G	C	C	A	G	C	A	G	C	C	G	C	G	G	T	A	A	T	A	C	G	G	A	G	G	G	T	G	C	A	A	G	C	G	T	-	T	A	A	T	C	G	G	A
8	16S_bacteria	OP070057.1 k__; p__Pseudomonadota; c__Alphaproteobacteria; o__Rhodobacterales; f__Paracoccaceae; g__Paracoccus; s__Paracoccus sp. (in: a-proteobacteria)	GTGCCAGCAGCCGCGGTAATACGGAGGGGGCTAGCGT-TGTTCGGAATTAC-TGGGCGTAAAGCGCACGTAGGCGGACCAGAAAGTTGGGGGTGAAATCCCGGGGCTCAACCTC-GGAACTGCC--TTCAAAACTATTG-GTCTGGAGTTCG----AGAGAGG-TGAGTGGAA--TTCCGAGTGTAGAG-GTGAAATT-CGTAGATATTCGGAGGAACACCAGTGGCGAAGGCGGCTCACTGGCTCGATACTGA-CGCTGAGGTGCGAAAGCGTGGGGAGCAAACAGGATTAGATACCCTGGTAGTCCACGCCGTAAACGATGAATGCCAGTCGTCGGGCAGCATGC---TGTTCGGTGACACACCTAACGGATTAAGCATTCCGCCTGGGGA-GTACG…	G	T	G	C	C	A	G	C	A	G	C	C	G	C	G	G	T	A	A	T	A	C	G	G	A	G	G	G	G	G	C	T	A	G	C	G	T	-	T	G	T	T	C	G	G	A
9	16S_bacteria	OM838396.1 k__; p__Pseudomonadota; c__Alphaproteobacteria; o__Rhodobacterales; f__Paracoccaceae; g__Paracoccus; s__Paracoccus albicereus	GTGCCAGCAGCCGCGGTAATACGGAGGGGGCTAGCGT-TGTTCGGAATTAC-TGGGCGTAAAGCGCACGTAGGCGGACTGGAAAGTTGGGGGTGAAATCCCGGGGCTCAACCTC-GGAACTGCC--TCCAAAACTATCA-GTCTGGAGTTCG----AGAGAGG-TGAGTGGAA--TACCGAGTGTAGAG-GTGAAATT-CGTAGATATTCGGTGGAACACCAGTGGCGAAGGCGGCTCACTGGCTCGATACTGA-CGCTGAGGTGCGAAAGCGTGGGGAGCAAACAGGATTAGATACCCTGGTAGTCCACGCCGTAAACGATGAATGCCAGACGTCGGCAAGCATGCTTG---TCGGTGTCACACCTAACGGATTAAGCATTCCGCCTGGGGA-GTACG…	G	T	G	C	C	A	G	C	A	G	C	C	G	C	G	G	T	A	A	T	A	C	G	G	A	G	G	G	G	G	C	T	A	G	C	G	T	-	T	G	T	T	C	G	G	A
5	16S_bacteria	OP209984.1 k__Bacillati; p__Bacillota; c__Bacilli; o__Bacillales; f__Bacillaceae; g__Bacillus; s__Bacillus thuringiensis	GTGCCAGCAGCCGCGGTAATACGTAGGTGGCAAGCGT-TGTCCGGAATTAT-TGGGCGTAAAGGGCTCGCAGGCGGTTTCTTAAGTCTGATGTGAAAGCCCCCGGCTCAACC--GGGGAGGGTCATTGGAAA-CTGGGG-AACTTGAGTGCA----GAAGAGG-AGAGTGGAA--TTCCACGTGTAGCG-GTGAAATG-CGTAGAGATGTGGAGGAACACCAGTGGCGAAGGCGACTCTCTGGTCTGTAACTGA-CGCTGAGGAGCGAAAGCGTGGGGAGCGAACAGGATTAGATACCCTGGTAGTCCACGCCGTAAACGATGAGTGCTAAGTGTTAGGGGGTTTCCGC-CCCTTAGTGCTGCAGCTAACGCATTAAGCACTCCGCCTGGGGA-GTACG…	G	T	G	C	C	A	G	C	A	G	C	C	G	C	G	G	T	A	A	T	A	C	G	T	A	G	G	T	G	G	C	A	A	G	C	G	T	-	T	G	T	C	C	G	G	A
5	16S_bacteria	OP175935.1 k__Bacillati; p__Bacillota; c__Bacilli; o__Bacillales; f__Bacillaceae; g__Bacillus; s__Bacillus subtilis	GTGCCAGCAGCCGCGGTAATACGTAGGTGGCAAGCGT-TGTCCGGAATTAT-TGGGCGTAAAGGGCTCGCAGGCGGTTTCTTAAGTCTGATGTGAAAGCCCCCGGCTCAACC--GGGGAGGGTCATTGGAAA-CTGGGG-AACTTGAGTGCA----GAAGAGG-AGAGTGGAA--TTCCACGTGTAGCG-GTGAAATG-CGTAGAGATGTGGAGGAACACCAGTGGCGAAGGCGACTCTCTGGTCTGTAACTGA-CGCTGAGGAGCGAAAGCGTGGGGAGCGAACAGGATTAGATACCCTGGTAGTCCACGCCGTAAACGATGAGTGCTAAGTGTTAGGGGGTTTCCGC-CCCTTAGTGCTGCAGCTAACGCATTAAGCACTCCGCCTGGGGA-GTACG…	G	T	G	C	C	A	G	C	A	G	C	C	G	C	G	G	T	A	A	T	A	C	G	T	A	G	G	T	G	G	C	A	A	G	C	G	T	-	T	G	T	C	C	G	G	A
11	16S_bacteria	ON786554.1 k__; p__Bacteroidota; c__Sphingobacteriia; o__Sphingobacteriales; f__Sphingobacteriaceae; g__Pedobacter; s__Pedobacter sp.	GTGCCAGCAGCCGCGGTAATACGGAGGATCCGAGCGT-TATCCGGATTTAT-TGGGTTTAAAGGGAGCGTAGGCGGCCCGTTAAGTCAGGGGTGAAAGACGGTGGCTCAACCATC-GCAGTGCC-TTTGATA-CTGACG-GGCTTGAATACA----CCTGAGGTAG-GCGGAATGTGGCAAGT--AGCG-GTGAAATG-CATAGATATGCCACAGAACACCGATTGCGAAGGCAGCTTACTAAAGTGTGATTGA-CGCTGAGGCTCGAAAGCGTGGGGATCAAACAGGATTAGATACCCTGGTAGTCCACGCCCTAAACGATGATAACTCGATGTCGGCGA---TATACGGC--CGGCGTCCAAGCGAAAGCGTTAAGTTATCCACCTGGGGA-GTACG…	G	T	G	C	C	A	G	C	A	G	C	C	G	C	G	G	T	A	A	T	A	C	G	G	A	G	G	A	T	C	C	G	A	G	C	G	T	-	T	A	T	C	C	G	G	A
7	16S_bacteria	ON254198.1 k__; p__Bacteroidota; c__Sphingobacteriia; o__Sphingobacteriales; f__Sphingobacteriaceae; g__Pedobacter; s__Pedobacter sp. FL18	GTGCCAGCAGCCGCGGTAATACGGAGGATCCAAGCGT-TATCCGGATTTAT-TGGGTTTAAAGGGTGCGTAGGCGGCCTATTAAGTCAGGGGTGAAAGACGGTAGCTCAAC-TATCGCAGTGCCCTT-GATA-CTGATG-GGCTTGAATGAA----CTAGAGGTAG-GCGGAATGTGACAAGT--AGCG-GTGAAATG-CATAGATATGTCACAGAACACCGATTGCGAAGGCAGCTTACTATGGTTTTATTGA-CGCTGAGGCACGAAAGCGTGGGGATCAAACAGGATTAGATACCCTGGTAGTCCACGCCCTAAACGATGAATACTCGCTGTTGGCGA---TACACAG--TCAGCGGCTAAGCGAAAGCGTTAAGTATTCCACCTGGGGA-GTACG…	G	T	G	C	C	A	G	C	A	G	C	C	G	C	G	G	T	A	A	T	A	C	G	G	A	G	G	A	T	C	C	A	A	G	C	G	T	-	T	A	T	C	C	G	G	A
9	16S_bacteria	OP210298.1 k__Bacillati; p__Actinomycetota; c__Actinomycetes; o__Micrococcales; f__Micrococcaceae; g__Arthrobacter; s__Arthrobacter sp.	GTGCCAGCAGCCGCGGTAATACGTAGGGCGCAAGCGT-TATCCGGAATTAT-TGGGCGTAAAGAGCTCGTAGGCGGTTTGTCGCGTCTGCTGTGAAAGACCGGGGCTCAAC-TCCGGTTCTGC-AGTGGGTA-CGGGCA-GACTAGAGTGAT----GTAGGGG-AGACTGGAA--TTCCTGGTGTAGCG-GTGAAATG-CGCAGATATCAGGAGGAACACCGATGGCGAAGGCAGGTCTCTGGGCATTAACTGA-CGCTGAGGAGCGAAAGCATGGGGAGCGAACAGGATTAGATACCCTGGTAGTCCATGCCGTAAACGTTGGGCACTAGGTGTGGGGGACATTCCACGTTTTCCGCGCCGTAGCTAACGCATTAAGTGCCCCGCCTGGGGA-GTACG…	G	T	G	C	C	A	G	C	A	G	C	C	G	C	G	G	T	A	A	T	A	C	G	T	A	G	G	G	C	G	C	A	A	G	C	G	T	-	T	A	T	C	C	G	G	A
9	16S_bacteria	OP080982.1 k__Bacillati; p__Actinomycetota; c__Actinomycetes; o__Micrococcales; f__Micrococcaceae; g__Arthrobacter; s__Arthrobacter ruber	GTGCCAGCAGCCGCGGTAATACGTAGGGCGCAAGCGT-TATCCGGAATTAT-TGGGCGTAAAGAGCTCGTAGGCGGTTTGTCGCGTCTGCCGTGAAAGTCCGGGGCTTAAC-TCCGGATCTGC-GGTGGGTA-CGGGCA-GACTAGAGTGCA----GTAGGGG-AGACTGGAA--TTCCTGGTGTAGCG-GTGAAATG-CGCAGATATCAGGAGGAACACCGATGGCGAAGGCAGGTCTCTGGGCTGTAACTGA-CGCTGAGGAGCGAAAGCATGGGGAGCGAACAGGATTAGATACCCTGGTAGTCCATGCCGTAAACGTTGGGCACTAGGTGTGGGGGACATTCCACGTTTTCCGCGCCGTAGCTAACGCATTAAGTGCCCCGCCTGGGGA-GTACG…	G	T	G	C	C	A	G	C	A	G	C	C	G	C	G	G	T	A	A	T	A	C	G	T	A	G	G	G	C	G	C	A	A	G	C	G	T	-	T	A	T	C	C	G	G	A
7	16S_bacteria	KP768795.1 k__; p__Pseudomonadota; c__Alphaproteobacteria; o__Hyphomicrobiales; f__Nitrobacteraceae; g__Bradyrhizobium; s__Bradyrhizobium sp.	GTGCCAGCAGCCGCGGTAATACGAAGGGGGCTAGCGT-TGCTCGGAATCAC-TGGGCGTAAAGGGTGCGTAGGCGGGTCTTTAAGTCAGGGGTGAAATCCTGGAGCTCAAC-TCCAGAACTGCC-TTTGATA-CTG-AAGATCTTGAGTTCG----GGAGAGG-TGAGTGGAA--CTGCGAGTGTAGAG-GTGAAATT-CGTAGATATTCGCAAGAACACCAGTGGCGAAGGCGGCTCACTGGCCCGATACTGA-CGCTGAGGCACGAAAGCGTGGGGAGCAAACAGGATTAGATACCCTGGTAGTCCACGCCGTAAACGATGAATGCCAGCCGTTAGTGGGTTT--ACTCACT-AGTGGCGCAGCTAACGCTTTAAGCATTCCGCCTGGGGA-GTACG…	G	T	G	C	C	A	G	C	A	G	C	C	G	C	G	G	T	A	A	T	A	C	G	A	A	G	G	G	G	G	C	T	A	G	C	G	T	-	T	G	C	T	C	G	G	A
7	16S_bacteria	MZ486441.1 k__; p__Pseudomonadota; c__Alphaproteobacteria; o__Hyphomicrobiales; f__Nitrobacteraceae; g__Bradyrhizobium; s__Bradyrhizobium prioriisuperbiae	GTGCCAGCAGCCGCGGTAATACGAAGGGGGCTAGCGT-TGCTCGGAATCAC-TGGGCGTAAAGGGTGCGTAGGCGGGTCTTTAAGTCAGGGGTGAAATCCTGGAGCTCAAC-TCCAGAACTGCC-TTTGATA-CTGAGG-ATCTTGAGTTCG----GAAGAGG-TGAGTGGAA--CTGCGAGTGTAGAG-GTGAAATT-CGTAGATATTCGCAAGAACACCAGTGGCGAAGGCGGCTCACTGGTCCGATACTGA-CGCTGAGGCACGAAAGCGTGGGGAGCAAACAGGATTAGATACCCTGGTAGTCCACGCCGTAAACGATGAATGCCAGCCGTTGGAGGGTTTAC---TCTCCAGTGGCGCAGTTAACGCTTTAAGCATTCCGCCTGGGGA-GTACG…	G	T	G	C	C	A	G	C	A	G	C	C	G	C	G	G	T	A	A	T	A	C	G	A	A	G	G	G	G	G	C	T	A	G	C	G	T	-	T	G	C	T	C	G	G	A
5	16S_bacteria	OP093991.1 k__; p__Pseudomonadota; c__Betaproteobacteria; o__Burkholderiales; f__Oxalobacteraceae; g__Massilia; s__Massilia sp.	GTGCCAGCAGCCGCGGTAATACGTAGGGTGCAAGCGT-TAATCGGAATTAC-TGGGCGTAAAGCGTGCGCAGGCGGTTTTGTAAGTCTGTCGTGAAATCCCCGGGCTCAACCT-GGGAATTGCGA-TGGAGA-CTG-CAAGGCTAGAATCTG----GCAGAGGGGG-GTAGAA--TTCCACGTGTAGCA-GTGAAATG-CGTAGAGATGTGGAGGAACACCGATGGCGAAGGCAGCCCCCTGGGTCAAGATTGA-CGCTCATGCACGAAAGCGTGGGGAGCAAACAGGATTAGATACCCTGGTAGTCCACGCCCTAAACGATGTCTACTAGTTGTCGGG---TTTTAATTAACTTGGTAACGCAGCTAACGCGTGAAGTAGACCGCCTGGGGA-GTACG…	G	T	G	C	C	A	G	C	A	G	C	C	G	C	G	G	T	A	A	T	A	C	G	T	A	G	G	G	T	G	C	A	A	G	C	G	T	-	T	A	A	T	C	G	G	A
5	16S_bacteria	OP080780.1 k__; p__Pseudomonadota; c__Betaproteobacteria; o__Burkholderiales; f__Oxalobacteraceae; g__Massilia; s__Massilia niabensis	GTGCCAGCAGCCGCGGTAATACGTAGGGTGCAAGCGT-TAATCGGAATTAC-TGGGCGTAAAGCGTGCGCAGGCGGTTTTGTAAGTCTGTCGTGAAAGCCCCGGGCTCAACCT-GGGAATTGCGA-TGGAGA-CTG-CAAGGCTTGAATCTG----GCAGAGGGGG-GTAGAA--TTCCACGTGTAGCA-GTGAAATG-CGTAGAGATGTGGAGGAACACCGATGGCGAAGGCAGCCCCCTGGGTCAAGATTGA-CGCTCATGCACGAAAGCGTGGGGAGCAAACAGGATTAGATACCCTGGTAGTCCACGCCCTAAACGATGTCTACTAGTTGTCGGG---TTTTAATTAACTTGGTAACGCAGCTAACGCGTGAAGTAGACCGCCTGGGGA-GTACG…	G	T	G	C	C	A	G	C	A	G	C	C	G	C	G	G	T	A	A	T	A	C	G	T	A	G	G	G	T	G	C	A	A	G	C	G	T	-	T	A	A	T	C	G	G	A
9	16S_bacteria	AF255603.1 k__; p__Nitrospirota; c__Nitrospiria; o__Nitrospirales; f__Nitrospiraceae; g__Nitrospira; s__Nitrospira sp. SRI-9	GTGCCAGCAGCCGCGGTAAGACAGAGGTGGCGAGCGT-TGCTCGGATTCAC-TGGGCTTAAAGGGCGCGTAGGCGGTCTTGCAAGTCAAAGGTGGAATTCCACGGCTCAACCG-TGGAGCTGCC-TTTGATA-CTG-CAAGACTTGAGGCAG----GTAGAGG-AGGGCGGAA--TTCCCGGTGTAGCG-GTGAAATG-CGTAGATATCGGGAGGAAGGCCGGTGGCGAAGGCGGCCCTCTGGGCCTGTCCTGA-CGCTGAGGCGCGAAAGCGTGGGGAGCAAACAGGATTAGATACCCTGGTAGTCCACGCCCTAAACGGTGGGCACTAGGTGTGGGGTCCAT---ATGGACCCTGTGCCGAAGGGAAACCATTAAGTGCCCCGCCTGGGGA-GTACG…	G	T	G	C	C	A	G	C	A	G	C	C	G	C	G	G	T	A	A	G	A	C	A	G	A	G	G	T	G	G	C	G	A	G	C	G	T	-	T	G	C	T	C	G	G	A
8	16S_bacteria	NR_029287.1 k__; p__Nitrospirota; c__Nitrospiria; o__Nitrospirales; f__Nitrospiraceae; g__Nitrospira; s__Nitrospira moscoviensis	GTGCCAGCAGCCGCGGTAATACGAAGGTGGCAAGCGT-TGTTCGGATTCAC-TGGGCGTACAGGGAGCGTAGGCGGTTGGGTAAGCCCTCCGTGAAATCTCCGGGCCTAACC-CGGAAAGTGC-AGAGGGGA-CTG-CTCGGCTTGAGGATG----GGAGAGG-AGCGCGGAA--TTCCCGGTGTAGCG-GTGAAATG-CGTAGAGATCGGGAGGAAGGCCGGTGGCGAAGGCGGCGCTCTGGAACATTTCTGA-CGCTGAGGCTCGAAAGCGTGGGGAGCAAACAGGATTAGATACCCTGGTAGTCCACGCCTTAAACTATGGATACTAAGTGTCGGCGGGTTACCGC-----CGGTGCCGCAGCTAACGCAGTAAGTATCCCGCCTGGGAA-GTACG…	G	T	G	C	C	A	G	C	A	G	C	C	G	C	G	G	T	A	A	T	A	C	G	A	A	G	G	T	G	G	C	A	A	G	C	G	T	-	T	G	T	T	C	G	G	A
6	16S_bacteria	MH094649.1 k__; p__Pseudomonadota; c__Alphaproteobacteria; o__Hyphomicrobiales; f__Devosiaceae; g__Devosia; s__Devosia sp.	GTGCCAGCAGCCGCGGTAATACGAAGGGGGCTAGCGT-TGTTCGGATTTAC-TGGGCGTAAAGCGCACGTAGGCGGTTTGTTAAGTCAGAGGTGAAATCCCGGAGCTCAAC-TCCGGAAYTGCC-TTTGATA-CTGGCA-AGCTAGAGTCCG----GAAGAGGTA-AGTGGAA--CTCCTAGTGTAGAG-GTGGAATT-CGTAGATATTAGGAAGAACACCAGTGGCGAAGGCGGCTTACTGGTCCGGAACTGA-CGCTGAGGTGCGAAAGCGTGGGGAGCAAACAGGATTAGATACCCTGGTAGTCCACGCCGTAAACTATGAGAGCTAGCCGTTGGATGGTTTAC---CATTCAGTGGCGCAGCTAACGCATTAAGCTCTCCGCCTGGGGA-GTACG…	G	T	G	C	C	A	G	C	A	G	C	C	G	C	G	G	T	A	A	T	A	C	G	A	A	G	G	G	G	G	C	T	A	G	C	G	T	-	T	G	T	T	C	G	G	A
5	16S_bacteria	OM763958.1 k__; p__Pseudomonadota; c__Alphaproteobacteria; o__Hyphomicrobiales; f__Devosiaceae; g__Devosia; s__Devosia sp.	GTGCCAGCAGCCGCGGTAATACGAAGGGGGCTAGCGT-TGTTCGGATTTAC-TGGGCGTAAAGCGCACGTAGGCGGATCATTAAGTCAGGGGTGAAATCCCGGAGCTCAAC-TCCGGAACTGCC-TCTGATA-CTGGTG-ATCTTGAGTCCG----GAAGAGG-TGAGTGGAA--CTCCTAGTGTAGAG-GTGGAATT-CGTAGATATTAGGAAGAACACCAGTGGCGAAGGCGGCTCACTGGTCCGGTACTGA-CGCTGAGGTGCGAAAGCGTGGGGAGCAAACAGGATTAGATACCCTGGTAGTCCACGCCGTAAACTATGGAAGCTAGCCGTTGGGGGGTTTAC---CCTTCAGTGGCGCAGCTAACGCATTAAGCTTCCCGCCTGGGGA-GTACG…	G	T	G	C	C	A	G	C	A	G	C	C	G	C	G	G	T	A	A	T	A	C	G	A	A	G	G	G	G	G	C	T	A	G	C	G	T	-	T	G	T	T	C	G	G	A
10	16S_bacteria	OP132369.1 k__; p__Pseudomonadota; c__Betaproteobacteria; o__Burkholderiales; f__Burkholderiaceae; g__Burkholderia; s__Burkholderia sp.	GTGCCAGCAGCCGCGGTAATACGTAGGGTGCGAGCGT-TAATCGGAATTAC-TGGGCGTAAAGCGTGCGCAGGCGGTTTGCTAAGACCGATGTGAAATCCCCGGGCTCAACCT-GGGAACTGC-ATTGGTGA-CTGGCA-GGCTAGAGTATG----GCAGAGGGGG-GTAGAA--TTCCACGTGTAGCA-GTGAAATG-CGTAGAGATGTGGAGGAATACCGATGGCGAAGGCAGCCCCCTGGGCCAATACTGA-CGCTCATGCACGAAAGCGTGGGGAGCAAACAGGATTAGATACCCTGGTAGTCCACGCCCTAAACGATGTCAACTAGTTGTTGGGGA---TTCATTTCCTTAGTAACGTAGCTAACGCGTGAAGTTGACCGCCTGGGGA-GTACG…	G	T	G	C	C	A	G	C	A	G	C	C	G	C	G	G	T	A	A	T	A	C	G	T	A	G	G	G	T	G	C	G	A	G	C	G	T	-	T	A	A	T	C	G	G	A
5	16S_bacteria	OP132304.1 k__; p__Pseudomonadota; c__Betaproteobacteria; o__Burkholderiales; f__Burkholderiaceae; g__Burkholderia; s__Burkholderia sp.	GTGCCAGCAGCCGCGGTAATACGTAGGGTGCGAGCGT-TAATCGGAATTAC-TGGGCGTAAAGCGTGCGCAGGCGGTTTGCTAAGACCGATGTGAAATCCCCGGGCTCAACCT-GGGAACTGC-ATTGGTGA-CTGGCA-GGCTAGAGTATG----GCAGAGGGGG-GTAGAA--TTCCACGTGTAGCA-GTGAAATG-CGTAGAGATGTGGAGGAATACCGATGGCGAAGGCAGCCCCCTGGGCCAATACTGA-CGCTCATGCACGAAAGCGTGGGGAGCAAACAGGATTAGATACCCTGGTAGTCCACGCCCTAAACGATGTCAACTAGTTGTTGGGGA---TTCATTTCCTTAGTAACGTAGCTAACGCGTGAAGTTGACCGCCTGGGGA-GTACG…	G	T	G	C	C	A	G	C	A	G	C	C	G	C	G	G	T	A	A	T	A	C	G	T	A	G	G	G	T	G	C	G	A	G	C	G	T	-	T	A	A	T	C	G	G	A
10	16S_bacteria	NR_175468.1 k__Bacillati; p__Actinomycetota; c__Actinomycetes; o__Propionibacteriales; f__Propionibacteriaceae; g__Propionibacterium; s__Propionibacterium ruminifibrarum	GTGCCAGCAGCCGCGGTGATACGTAGGGTGCGAGCGT-TGTCCGGAATTAT-TGGGCGTAAAGAGCTTGTAGGCGGTTGATTGCGTCGATAGTGAAATCCCGGGGCTTAACTTCGGGC-TTGC-TGTCGATA-CGGGT-TGACTTGAGGAAG----GTAGGGG-AGAATGGAA--TTCCCGGTGGAGCG-GTGGAATG-CGCAGATATCGGGAGGAACACCAGTGGCGAAGGCGGTTCTCTGGACCTTTCCTGA-CGCTGAGAAGCGAAAGCGTGGGGAGCAAACAGGCTTAGATACCCTGGTAGTCCACGCTGTAAACGGTGGGTACTAGGTGTGGGTCACATTCCACGTGGTCCGTGCCGTAGCTAACGCATTAAGTACCCCGCCTGGGGA-GTACG…	G	T	G	C	C	A	G	C	A	G	C	C	G	C	G	G	T	G	A	T	A	C	G	T	A	G	G	G	T	G	C	G	A	G	C	G	T	-	T	G	T	C	C	G	G	A
11	16S_bacteria	MW243042.1 k__Bacillati; p__Actinomycetota; c__Actinomycetes; o__Propionibacteriales; f__Propionibacteriaceae; g__Propionibacterium; s__Propionibacterium freudenreichii	GTGCCAGCAGCCGCGGTGATACGTAGGGTGCGAGCGTCTGTCCGGAATTAT-TGGGCGTAAAGAGCTNGTAGGCGGTT--GTCACTCGGAAGTGAAATTCCAGGGCTTAAC-TCTGGC-TTGCT-TTCGATA-CGGGT-TGACTTGAGGAATG----TAGGGGAAGAATGGAAC--TCTCGGTGGAGCGGGTGGAATG-CGCAGATATCGGGAAGAACACCAGTGGCGAAGGC-GTTCTCTGGACATTTCCTGAACGCTGAGAAGCGAAAGCGTGGGGAGCAAACAGGCTTAGATACCCTGGTAGTCCACGCCGTAAACGGTGGGTACT-GGTGTNGGTCCACTTCCACGGGGTCCGTGCCGTAGCTNACGCATTAAGTACCCCGCCTGGGGACGTACG…	G	T	G	C	C	A	G	C	A	G	C	C	G	C	G	G	T	G	A	T	A	C	G	T	A	G	G	G	T	G	C	G	A	G	C	G	T	C	T	G	T	C	C	G	G	A
5	16S_bacteria	ON014504.1 k__Bacillati; p__Bacillota; c__Bacilli; o__Bacillales; f__Staphylococcaceae; g__Staphylococcus; s__Staphylococcus sp.	GTGCCAGCAGCCGCGGTAATACGTAGGTGGCAAGCGT-TATCCRGAATTAT-TGGGCGTAAAGCGCGCGTAGGCGGTTTTTTAAGTCTGATGTGAAAGCCCACGGCTCAACC--GTGGAGGGTCATTGGAAA-CTGG-AAAACTTGAGTGCAG----AAGAGG-AAAGTGGAAT-TTCCATGTGTAGCG-GTGAAATG-CGCAGAGATATGGAGGAACACCAGTGGCGAARGCGACTTTCTGGTCTGTAACTGA-CGCTGATGTGCGAAAGCGTGGGGATCAAACAGGATTAGATACCCTGGTAGTCCACGCCGTAAACGATGAGTGCTAAGTGTTAGGGGGTTTCCGC-CCCTTAGTGCTGCAGCTAACGCATTAAGCACTCCGCCTGGGGA-GTACG…	G	T	G	C	C	A	G	C	A	G	C	C	G	C	G	G	T	A	A	T	A	C	G	T	A	G	G	T	G	G	C	A	A	G	C	G	T	-	T	A	T	C	C	R	G	A
5	16S_bacteria	OP185364.1 k__Bacillati; p__Bacillota; c__Bacilli; o__Bacillales; f__Staphylococcaceae; g__Staphylococcus; s__Staphylococcus warneri	GTGCCAGCAGCCGCGGTAATACGTAGGTGGCAAGCGT-TATCCGGAATTAT-TGGGCGTAAAGCGCGCGTAGGCGGTTTTTTAAGTCTGATGTGAAAGCCCACGGCTCAACC--GTGGAGGGTCATTGGAAA-CTGG-AAAACTTGAGTGCA----GAAGAGG-AAAGTGGAA--TTCCATGTGTAGCG-GTGAAATG-CGCAGAGATATGGAGGAACACCAGTGGCGAAGGCGACTTTCTGGTCTGTAACTGA-CGCTGATGTGCGAAAGCGTGGGGATCAAACAGGATTAGATACCCTGGTAGTCCACGCCGTAAACGATGAGTGCTAAGTGTTAGGGGGTTTCCGC-CCCTTAGTGCTGCAGCTAACGCATTAAGCACTCCGCCTGGGGA-GTACG…	G	T	G	C	C	A	G	C	A	G	C	C	G	C	G	G	T	A	A	T	A	C	G	T	A	G	G	T	G	G	C	A	A	G	C	G	T	-	T	A	T	C	C	G	G	A
4	16S_bacteria	MG996857.1 k__; p__Pseudomonadota; c__Alphaproteobacteria; o__Hyphomicrobiales; f__; g__Enhydrobacter; s__Enhydrobacter aerosaccus	GTGCCAGCAGCCGCGGTAATACAGAGGGTGCGAGCGT-TAATCGGAATTAC-TGGGCGTAAAGCGAGTGTAGGTGGCTCATTAAGTCACATGTGAAATCCCCGGGCTTAACCT-GGGAACTGC-ATGTGATA-CTGGTGGTGCTAGAATATG----TGAGAGGGA-AGTAGAA--TTCCAGGTGTAGCG-GTGAAATG-CGTAGAGATCTGGAGGAATACCGATGGCGAAGGCAGCTTCCTGGCATAATATTGA-CACTGAGATTCGAAAGCGTGGGTAGCAAACAGGATTAGATACCCTGGTAGTCCACGCCGTAAACGATGTCTACTAGCCGTTGGGGTCCTTGA--GACTTTAGTGGCGCAGTTAACGCGATAAGTAGACCGCCTGGGGA-GTACG…	G	T	G	C	C	A	G	C	A	G	C	C	G	C	G	G	T	A	A	T	A	C	A	G	A	G	G	G	T	G	C	G	A	G	C	G	T	-	T	A	A	T	C	G	G	A
4	16S_bacteria	MH715221.1 k__; p__Pseudomonadota; c__Alphaproteobacteria; o__Hyphomicrobiales; f__; g__Enhydrobacter; s__Enhydrobacter aerosaccus	GTGCCAGCAGCCGCGGTAATACAGAGGGTGCGAGCGT-TAATCGGAATTAC-TGGGCGTAAAGCGAGTGTAGGTGGCTCATTAAGTCACATGTGAAATCCCCGGGCTTAACCT-GGGAACTGC-ATGTGATA-CTGGTGGTGCTAGAATATG----TGAGAGGGA-AGTAGAA--TTCCAGGTGTAGCG-GTGAAATG-CGTAGAGATCTGGAGGAATACCGATGGCGAAGGCAGCTTCCTGGCATAATATTGA-CACTGAGATTCGAAAGCGTGGGTAGCAAACAGGATTAGATACCCTGGTAGTCCACGCCGTAAACGATGTCTACTAGCCGTTGGGGTCCTTGA--GACTTTAGTGGCGCAGTTAACGCGATAAGTAGACCGCCTGGGGA-GTACG…	G	T	G	C	C	A	G	C	A	G	C	C	G	C	G	G	T	A	A	T	A	C	A	G	A	G	G	G	T	G	C	G	A	G	C	G	T	-	T	A	A	T	C	G	G	A
8	16S_bacteria	ON076056.1 k__; p__Pseudomonadota; c__Alphaproteobacteria; o__Sphingomonadales; f__Sphingomonadaceae; g__Sphingomonas; s__Sphingomonas sp.	GTGCCAGCAGCCGCGGTAATACGGAGGGGGCTAGCGT-TGTTCGGAATTAC-TGGGCGTAAAGCGCACGTAGGCGGCTTTGTAAGTCAGAGGTGAAAGCCTGGAGCTCAAC-TCCAGAACTGCC-TTTGAGA-CTG-CATCGCTTGAATCCG----GGAGAGG-TGAGTGGAA--TTCCGAGTGTAGAG-GTGAAATT-CGTAGATATTCGGAAGAACACCAGTGGCGAAGGCGGCTCACTGGACCGGTATTGA-CGCTGAGGTGCGAAAGCGTGGGGAGCAAACAGGATTAGATACCCTGGTAGTCCACGCCGTAAACGATGATAACTAGCTGTCCGGGTGCCTGG--CATTTGGGTGGCGCAGCTAACGCATTAAGTTATCCGCCTGGGGA-GTACG…	G	T	G	C	C	A	G	C	A	G	C	C	G	C	G	G	T	A	A	T	A	C	G	G	A	G	G	G	G	G	C	T	A	G	C	G	T	-	T	G	T	T	C	G	G	A
8	16S_bacteria	OM585519.1 k__; p__Pseudomonadota; c__Alphaproteobacteria; o__Sphingomonadales; f__Sphingomonadaceae; g__Sphingomonas; s__Sphingomonas sp.	GTGCCAGCAGCCGCGGTAATACGGAGGGGGCTAGCGT-TGTTCGGAATTAC-TGGGCGTAAAGCGCACGTAGGCGGCTTTGTAAGTTAGAGGTGAAAGCCTGGAGCTTAAC-TCCAGAACTGCC-TTTAAGA-CTG-CATCGCTTGAATCCA----GGAGAGG-TGAGTGGAA--TTCCGAGTGTAGAG-GTGAAATT-CGTAGATATTCGGAAGAACACCAGTGGCGAAGGCGGCTCACTGGACTGGTATTGA-CGCTGAGGTGCGAAAGCGTGGGGAGCAAACAGGATTAGATACCCTGGTAGTCCACGCCGTAAACGATGATAACTAGCTGTCCGGGTGCTTGG--CATTTGGGTGGCGCAGCTAACGCATTAAGTTATCCGCCTGGGGA-GTACG…	G	T	G	C	C	A	G	C	A	G	C	C	G	C	G	G	T	A	A	T	A	C	G	G	A	G	G	G	G	G	C	T	A	G	C	G	T	-	T	G	T	T	C	G	G	A
7	16S_bacteria	ON063213.1 k__; p__Pseudomonadota; c__Alphaproteobacteria; o__Caulobacterales; f__Caulobacteraceae; g__Phenylobacterium; s__Phenylobacterium sp.	GTGCCAGCAGCCGCGGTAATACGAAGGGGGCTAGCGT-TGCTCGGAATTAC-TGGGCGTAAAGGGCGCGTAGGCGGACATTTAAGTCAGAGGTGAAAGCCCAGGGCTCAACCT-TGGAATTGCC-TTTGATA-CTGG-ATGTCTTGAGTTCG----GGAGAGG-TGAGTGGAA--TGCCGAGTGTAGAG-GTGAAATT-CGTAGATATTCGGCGGAACACCAGTGGCGAAGGCGACTCACTGGCCCGATACTGA-CGCTGAGGCGCGAAAGCGTGGGGAGCAAACAGGATTAGATACCCTGGTAGTCCACGCCGTAAACGATGAGTGCTAGTTGTCGGCATGCATGCATG---TCGGTGACGCAGCTAACGCATTAAGCACTCCGCCTGGGGA-GTACG…	G	T	G	C	C	A	G	C	A	G	C	C	G	C	G	G	T	A	A	T	A	C	G	A	A	G	G	G	G	G	C	T	A	G	C	G	T	-	T	G	C	T	C	G	G	A
7	16S_bacteria	NR_171393.1 k__; p__Pseudomonadota; c__Alphaproteobacteria; o__Caulobacterales; f__Caulobacteraceae; g__Phenylobacterium; s__Phenylobacterium parvum	GTGCCAGCAGCCGCGGTAATACGAAGGGGGCTAGCGT-TGCTCGGAATTAC-TGGGCGTAAAGGGCGCGTAGGCGGATCGTTAAGTTAGAGGTGAAAGCCCAGGGCTCAACCT-TGGAACTGCC-TTTGATA-CTGGCG-ATCTGGAGTACG----GGAGAGG-TGTGTGGAA--CTCCGAGTGTAGAG-GTGAAATT-CGTAGATATTCGGAAGAACACCAGTGGCGAAGGCGACACACTGGCCCGTTACTGA-CGCTGAGGCGCGAAAGCGTGGGGAGCAAACAGGATTAGATACCCTGGTAGTCCACGCCGTAAACGATGAGTGCTAGTTGTCGGCATGCATGCATG---TCGGTGACGCAGCTAACGCATTAAGCACTCCGCCTGGGGA-GTACG…	G	T	G	C	C	A	G	C	A	G	C	C	G	C	G	G	T	A	A	T	A	C	G	A	A	G	G	G	G	G	C	T	A	G	C	G	T	-	T	G	C	T	C	G	G	A
9	16S_bacteria	OP068017.1 k__Bacillati; p__Actinomycetota; c__Actinomycetes; o__Mycobacteriales; f__Corynebacteriaceae; g__Corynebacterium; s__Corynebacterium sp.	GTGCCAGCAGCCGCGGTAATACGTAGGGTGCGAGCGT-TGTCCGGATTTAC-TGGGCGTAAAGAGCTCGTAGGTGGTTTGTCGCGTCGTCTGTGAAAGCCCGGTGCTTAACACCGGG-TCTGC-AGGCGATA-CGGGCATAACTTGAGTGCTG----TAG-GGGAGACTGGAA--TTCCTGGTGTAGCG-GTGGAATG-CGCAGATATCAGGAGGAACACCGATGGCGAAGGCAGGTCTCTGGGCAGTAACTGA-CGCTGAGGAGCGAAAGCATGGGGAGCGAACAGGATTAGATACCCTGGTAGTCCATGCCGTAAACGGTGGGCGCTAGGTGTAGGGGT-CTTCCACGACTTCTGTGCCGTAGCTAACGCATTAAGCGCCCCGCCTGGGGA-GTACG…	G	T	G	C	C	A	G	C	A	G	C	C	G	C	G	G	T	A	A	T	A	C	G	T	A	G	G	G	T	G	C	G	A	G	C	G	T	-	T	G	T	C	C	G	G	A
9	16S_bacteria	OP068015.1 k__Bacillati; p__Actinomycetota; c__Actinomycetes; o__Mycobacteriales; f__Corynebacteriaceae; g__Corynebacterium; s__Corynebacterium sp.	GTGCCAGCAGCCGCGGTAATACGTAGGGTGCGAGCGT-TGTCCGGAATTAC-TGGGCGTAAAGAGCTCGTAGGTGGTTTGTCGCGTCGTCTGTGAAATTCCGGGGCTTAAC-TCCGGGCGTGC-AGGCGATA-CGGGC-TGACTTGAGTGCT----GTAG-GGGAGACTGGAA--TTCCTGGTGTAGCG-GTGAAATG-CGCAGATATCAGGAGGAACACCGATGGCGAAGGCAGGTCTCTGGGCAGTTACTGA-CGCTGAGGAGCGAAAGCATGGGTAGCGAACAGGATTAGATACCCTGGTAGTCCATGCCGTAAACGGTGGGCGCTAGGTGT-GAGTCCCTTCCACGGGGTTCGTGCCGTAGCTAACGCATTAAGCGCCCCGCCTGGGGA-GTACG…	G	T	G	C	C	A	G	C	A	G	C	C	G	C	G	G	T	A	A	T	A	C	G	T	A	G	G	G	T	G	C	G	A	G	C	G	T	-	T	G	T	C	C	G	G	A
6	16S_bacteria	OP104215.1 k__; p__Pseudomonadota; c__Betaproteobacteria; o__Burkholderiales; f__Alcaligenaceae; g__Achromobacter; s__Achromobacter xylosoxidans	GTGCCAGCAGCCGCGGTAATACGTAGGGTGCAAGCGT-TAATCGGAATTAC-TGGGCGTAAAGCGTGCGCAGGCGGTTCGGAAAGAAAGATGTGAAATCCCAGAGCTTAACTT-TGGAACTGCATTTT--TAACTACCG-GGCTAGAGTGTG----TCAGAGGGAG-GTGCAA--TTCCGCGTGTAGCA-GTGAAATG-CGTAGATATGCGGAGGAACACCGATGGCGAAGGCAGCCTCCTGGGATAACACTGA-CGCTCATGCACGAAAGCGTGGGGAGCAAACAGGATTAGATACCCTGGTAGTCCACGCCCTAAACGATGTCAACTAGCTGTTCGGGCCTTCG---GGCCTTGGTAGCGCAGCTAACGCGTGAAGTTGACCGCCTGGGGA-GTACG…	G	T	G	C	C	A	G	C	A	G	C	C	G	C	G	G	T	A	A	T	A	C	G	T	A	G	G	G	T	G	C	A	A	G	C	G	T	-	T	A	A	T	C	G	G	A
5	16S_bacteria	JN196541.1 k__; p__Pseudomonadota; c__Betaproteobacteria; o__Burkholderiales; f__Alcaligenaceae; g__Achromobacter; s__Achromobacter sp. BR3	GTGCCAGCAGCCGCGGTAATACGTAGGGTGCAAGCGT-TAATCGGAATTAC-TGGGCGTAAAGCGTGCGCAGGCGGTTCGGAAAGAAAGATGTGAAATCCCAGAGCTTAACTT-TGGAACTGCATTTT--TAACTACCG-GGCTAGAGTGTGT----CAGAGGGAG-GTGGAA--TTCCGCGTGTAGCA-GTGAAATG-CGTAGATATGCGGAGGAACACCGATGGCGAAGGCAGCCTCCTGGGATAACACTGA-CGCTCATGCACGAAAGCGTGGGGAGCAAACAGGATTAGATACCCTGGTAGTCCACGCCCTAAACGATGTCAACTAGCTGTTGGGGTCTTCGGAC---CTTGGTAGCGCAGCTAACGCGTGAAGTTGACCGCCTGGGGA-GTACG…	G	T	G	C	C	A	G	C	A	G	C	C	G	C	G	G	T	A	A	T	A	C	G	T	A	G	G	G	T	G	C	A	A	G	C	G	T	-	T	A	A	T	C	G	G	A
5	16S_bacteria	ON545981.1 k__; p__Pseudomonadota; c__Betaproteobacteria; o__Burkholderiales; f__Comamonadaceae; g__Delftia; s__Delftia acidovorans	GTGCCAGCAGCCGCGGTAATACGTAGGGTGCGAGCGT-TAATCGGAATTAC-TGGGCGTAAAGCGTGCGCAGGCGGTTATGTAAGACAGATGTGAAATCCCCGGGCTCAACCT-GGGAACTGC-ATTTGTGA-CTG-CATGGCTAGAGTACGG----TAGAGGGGGA-TGGAA--TTCCGCGTGTAGCA-GTGAAATG-CGTAGATATGCGGAGGAACACCGATGGCGAAGGCAATCCCCTGGACCTGTACTGA-CGCTCATGCACGAAAGCGTGGGGAGCAAACAGGATTAGATACCCTGGTAGTCCACGCCCTAAACGATGTCAACTGGTTGTTGGGAA---TTAGTTTTCTCAGTAACGAAGCTAACGCGTGAAGTTGACCGCCTGGGGA-GTACG…	G	T	G	C	C	A	G	C	A	G	C	C	G	C	G	G	T	A	A	T	A	C	G	T	A	G	G	G	T	G	C	G	A	G	C	G	T	-	T	A	A	T	C	G	G	A
5	16S_bacteria	ON799333.1 k__; p__Pseudomonadota; c__Betaproteobacteria; o__Burkholderiales; f__Comamonadaceae; g__Delftia; s__Delftia tsuruhatensis	GTGCCAGCAGCCGCGGTAATACGTAGGGTGCGAGCGT-TAATCGGAATTAC-TGGGCGTAAAGCGTGCGCAGGCGGTTATGTAAGACAGATGTGAAATCCCCGGGCTCAACCT-GGGAACTGC-ATTTGTGA-CTG-CATGGCTAGAGTACGG----TAGAGGGGGA-TGGAA--TTCCGCGTGTAGCA-GTGAAATG-CGTAGATATGCGGAGGAACACCGATGGCGAAGGCAATCCCCTGGACCTGTACTGA-CGCTCATGCACGAAAGCGTGGGGAGCAAACAGGATTAGATACCCTGGTAGTCCACGCCCTAAACGATGTCAACTGGTTGTTGGGAA---TTAGTTTTCTCAGTAACGAAGCTAACGCGTGAAGTTGACCGCCTGGGGA-GTACG…	G	T	G	C	C	A	G	C	A	G	C	C	G	C	G	G	T	A	A	T	A	C	G	T	A	G	G	G	T	G	C	G	A	G	C	G	T	-	T	A	A	T	C	G	G	A
6	16S_bacteria	MW722927.1 k__; p__Pseudomonadota; c__Alphaproteobacteria; o__Hyphomicrobiales; f__Brucellaceae; g__Ochrobactrum; s__Ochrobactrum sp.	GTGCCAGCAGCCGCGGTAATACGAAGGGGGCTAGCGT-TGTTCGGATTTAC-TGGGCGTAAAGCGCACGTAGGCGGACTTTTAAGTCAGGGGTGAAATCCCGGGGCTCAACC-CCGGAACTGCC-TTTGATA-CTGG-AAGTCTTGAGTATGG----TAGAGG-TGAGTGGAA--TTCCGAGTGTAGAG-GTGAAATT-CGTAGATATTCGGAGGAACACCAGTGGCGAAGGCGGCTCACTGGACCATTACTGA-CGCTGAGGTGCGAAAGCGTGGGGAGCAAACAGGATTAGATACCCTGGTAGTCCACGCCGTAAACGATGAATGTTAGCCGTTGGGGAGTTTAC---TCTTCGGTGGCGCAGCTAACGCATTAAACATTCCGCCTGGGGA-GTACG…	G	T	G	C	C	A	G	C	A	G	C	C	G	C	G	G	T	A	A	T	A	C	G	A	A	G	G	G	G	G	C	T	A	G	C	G	T	-	T	G	T	T	C	G	G	A
6	16S_bacteria	MW310689.1 k__; p__Pseudomonadota; c__Alphaproteobacteria; o__Hyphomicrobiales; f__Brucellaceae; g__Ochrobactrum; s__Ochrobactrum sp. Q0168	GTGCCAGCAGCCGCGGTAATACGAAGGGGGCTAGCGT-TGTTCGGATTTAC-TGGGCGTAAAGCGCACGTAGGCGGGCTAATAAGTCAGGGGTGAAATCCCGGGGCTCAACC-CCGGAACTGCC-TTTGATA-CTGTTA-GTCTTGAGTATGG----AAGAGG-TGAGTGGAA--TTCCGAGTGTAGAG-GTGAAATT-CGTAGATATTCGGAGGAACACCAGTGGCGAAGGCGGCTCACTGGTCCATTACTGA-CGCTGAGGTGCGAAAGCGTGGGGAGCAAACAGGATTAGATACCCTGGTAGTCCACGCCGTAAACGATGAATGTTAGCCGTCGGGGAGTTTAC---TCTTCGGTGGCGCAGCTAACGCATTAAACATTCCGCCTGGGGA-GTACG…	G	T	G	C	C	A	G	C	A	G	C	C	G	C	G	G	T	A	A	T	A	C	G	A	A	G	G	G	G	G	C	T	A	G	C	G	T	-	T	G	T	T	C	G	G	A
5	16S_bacteria	OP210259.1 k__; p__Pseudomonadota; c__Gammaproteobacteria; o__Enterobacterales; f__Yersiniaceae; g__Serratia; s__Serratia sp. (in: enterobacteria)	GTGCCAGCAGCCGCGGTAATACGGAGGGTGCAAGCGT-TAATCGGAATTAC-TGGGCGTAAAGCGCACGCAGGCGGTTTGTTAAGTCAGATGTGAAATCCCCGAGCTTAACTT-GGGAACTGC-ATTTGAAA-CTGGCA-AGCTAGAGTCTTG----TAGAGGGGG-GTAGAA--TTCCAGGTGTAGCG-GTGAAATG-CGTAGAGATCTGGAGGAATACCGGTGGCGAAGGCGGCCCCCTGGACAAAGACTGA-CGCTCAGGTGCGAAAGCGTGGGGAGCAAACAGGATTAGATACCCTGGTAGTCCACGCTGTAAACGATGTCGACTTGGAGGTTGTGCCCTTGA--GGCGTGGCTTCCGGAGCTAACGCGTTAAGTCGACCGCATGGGGA-GTACG…	G	T	G	C	C	A	G	C	A	G	C	C	G	C	G	G	T	A	A	T	A	C	G	G	A	G	G	G	T	G	C	A	A	G	C	G	T	-	T	A	A	T	C	G	G	A
3	16S_bacteria	OP168187.1 k__; p__Pseudomonadota; c__Gammaproteobacteria; o__Enterobacterales; f__Yersiniaceae; g__Serratia; s__Serratia marcescens	GTGCCAGCAGCCGCGGTAATACGGAGGGTGCAAGCGT-TAATCGGAATTAC-TGGGCGTAAAGCGCACGCAGGCGGTTTGTTAAGTCAGATGTGAAATCCCCGGGCTCAACCT-GGGAACTGC-ATTTGAAA-CTGGCA-AGCTAGAGTCTCG----TAGAGGGGG-GTAGAA--TTCCAGGTGTAGCG-GTGAAATG-CGTAGAGATCTGGAGGAATACCGGTGGCGAAGGCGGCCCCCTGGACGNANNCTGA-CGCTCAGGTGCGAAAGCGTGGGGAGCAAACAGGATTAGATACCCTGGTAGTCCACGCTGTAAACGATGTCGATTTGGAGGTTGTGCCCTTGA--GGCGTGGCTTCCGGAGCTAACGCGTTAAATCGACCGCCTGGGGGAGTACG…	G	T	G	C	C	A	G	C	A	G	C	C	G	C	G	G	T	A	A	T	A	C	G	G	A	G	G	G	T	G	C	A	A	G	C	G	T	-	T	A	A	T	C	G	G	A
[truncated: 1,044 more columns]

## Sheet: BL_V5V7_1L
Number_of_mismatch_with_BL_V5V7_1L	Sequence_origin	Accession_number_and_taxonomy	Nucleotide_sequence
16	16S_chloroplast_(wheat)	NC_002762.1 k__Viridiplantae; p__Streptophyta; c__Magnoliopsida; o__Poales; f__Poaceae; g__Triticum; s__Triticum aestivum	GTGCCAGCAGCCGCGGTAAGACAGAGGATGCAAGCGT-TATCCGGAATGAT-TGGGCGTAAAGCGTCTGTAGGTGGCTTTTCAAGTCCGCCGTCAAATCCCAGGGCTCAACCCTGG--ACAGGCGGTGGAAA-CTACCA-AGCTGGAGTACG----GTAGGGGCAGAG-GGAAT-TTCCG-GTGGAGCG-GTGAAATG-CATTGAGATCGGAAAGAACACCAACGGCGAAAGCACTCTGCTGGGCCGACACTGA-CACTGAGAGACGAAAGCTAGGGGAGCAAATGGGATTAGAGACCCCAGTAGTCCTAGCCGTAAACGATGGATACTAGGTGCT-GTGCGACTCGACCCGTGCAGTGCTGTAGCTAACGCGTTAAGTATCCCGCCTGGGGA-GTACG…	G	T	G	C	C	A	G	C	A	G	C	C	G	C	G	G	T	A	A	G	A	C	A	G	A	G	G	A	T	G	C	A	A	G	C	G	T	-	T	A	T	C	C	G	G	A
16	16S_chloroplast_(wheat)	LC621195.1 k__Viridiplantae; p__Streptophyta; c__Magnoliopsida; o__Poales; f__Poaceae; g__Triticum; s__Triticum aestivum	GTGCCAGCAGCCGCGGTAAGACAGAGGATGCAAGCGT-TATCCGGAATGAT-TGGGCGTAAAGCGTCTGTAGGTGGCTTTTCAAGTCCGCCGTCAAATCCCAGGGCTCAACCCTGG--ACAGGCGGTGGAAA-CTACCA-AGCTGGAGTACG----GTAGGGGCAGAG-GGAAT-TTCCG-GTGGAGCG-GTGAAATG-CATTGAGATCGGAAAGAACACCAACGGCGAAAGCACTCTGCTGGGCCGACACTGA-CACTGAGAGACGAAAGCTAGGGGAGCAAATGGGATTAGAGACCCCAGTAGTCCTAGCCGTAAACGATGGATACTAGGTGCT-GTGCGACTCGACCCGTGCAGTGCTGTAGCTAACGCGTTAAGTATCCCGCCTGGGGA-GTACG…	G	T	G	C	C	A	G	C	A	G	C	C	G	C	G	G	T	A	A	G	A	C	A	G	A	G	G	A	T	G	C	A	A	G	C	G	T	-	T	A	T	C	C	G	G	A
16	16S_chloroplast_(wheat)	MH051715.1 k__Viridiplantae; p__Streptophyta; c__Magnoliopsida; o__Poales; f__Poaceae; g__Triticum; s__Triticum aestivum	GTGCCAGCAGCCGCGGTAAGACAGAGGATGCAAGCGT-TATCCGGAATGAT-TGGGCGTAAAGCGTCTGTAGGTGGCTTTTCAAGTCCGCCGTCAAATCCCAGGGCTCAACCCTGG--ACAGGCGGTGGAAA-CTACCA-AGCTGGAGTACG----GTAGGGGCAGAG-GGAAT-TTCCG-GTGGAGCG-GTGAAATG-CATTGAGATCGGAAAGAACACCAACGGCGAAAGCACTCTGCTGGGCCGACACTGA-CACTGAGAGACGAAAGCTAGGGGAGCAAATGGGATTAGAGACCCCAGTAGTCCTAGCCGTAAACGATGGATACTAGGTGCT-GTGCGACTCGACCCGTGCAGTGCTGTAGCTAACGCGTTAAGTATCCCGCCTGGGGA-GTACG…	G	T	G	C	C	A	G	C	A	G	C	C	G	C	G	G	T	A	A	G	A	C	A	G	A	G	G	A	T	G	C	A	A	G	C	G	T	-	T	A	T	C	C	G	G	A
16	16S_chloroplast_(wheat)	AB042240.3 k__Viridiplantae; p__Streptophyta; c__Magnoliopsida; o__Poales; f__Poaceae; g__Triticum; s__Triticum aestivum	GTGCCAGCAGCCGCGGTAAGACAGAGGATGCAAGCGT-TATCCGGAATGAT-TGGGCGTAAAGCGTCTGTAGGTGGCTTTTCAAGTCCGCCGTCAAATCCCAGGGCTCAACCCTGG--ACAGGCGGTGGAAA-CTACCA-AGCTGGAGTACG----GTAGGGGCAGAG-GGAAT-TTCCG-GTGGAGCG-GTGAAATG-CATTGAGATCGGAAAGAACACCAACGGCGAAAGCACTCTGCTGGGCCGACACTGA-CACTGAGAGACGAAAGCTAGGGGAGCAAATGGGATTAGAGACCCCAGTAGTCCTAGCCGTAAACGATGGATACTAGGTGCT-GTGCGACTCGACCCGTGCAGTGCTGTAGCTAACGCGTTAAGTATCCCGCCTGGGGA-GTACG…	G	T	G	C	C	A	G	C	A	G	C	C	G	C	G	G	T	A	A	G	A	C	A	G	A	G	G	A	T	G	C	A	A	G	C	G	T	-	T	A	T	C	C	G	G	A
16	16S_chloroplast_(wheat)	MN605257.1 k__Viridiplantae; p__Streptophyta; c__Magnoliopsida; o__Poales; f__Poaceae; g__Triticum; s__Triticum aestivum	GTGCCAGCAGCCGCGGTAAGACAGAGGATGCAAGCGT-TATCCGGAATGAT-TGGGCGTAAAGCGTCTGTAGGTGGCTTTTCAAGTCCGCCGTCAAATCCCAGGGCTCAACCCTGG--ACAGGCGGTGGAAA-CTACCA-AGCTGGAGTACG----GTAGGGGCAGAG-GGAAT-TTCCG-GTGGAGCG-GTGAAATG-CATTGAGATCGGAAAGAACACCAACGGCGAAAGCACTCTGCTGGGCCGACACTGA-CACTGAGAGACGAAAGCTAGGGGAGCAAATGGGATTAGAGACCCCAGTAGTCCTAGCCGTAAACGATGGATACTAGGTGCT-GTGCGACTCGACCCGTGCAGTGCTGTAGCTAACGCGTTAAGTATCCCGCCTGGGGA-GTACG…	G	T	G	C	C	A	G	C	A	G	C	C	G	C	G	G	T	A	A	G	A	C	A	G	A	G	G	A	T	G	C	A	A	G	C	G	T	-	T	A	T	C	C	G	G	A
16	16S_chloroplast_(wheat)	MK348601.1 k__Viridiplantae; p__Streptophyta; c__Magnoliopsida; o__Poales; f__Poaceae; g__Triticum; s__Triticum aestivum	GTGCCAGCAGCCGCGGTAAGACAGAGGATGCAAGCGT-TATCCGGAATGAT-TGGGCGTAAAGCGTCTGTAGGTGGCTTTTCAAGTCCGCCGTCAAATCCCAGGGCTCAACCCTGG--ACAGGCGGTGGAAA-CTACCA-AGCTGGAGTACG----GTAGGGGCAGAG-GGAAT-TTCCG-GTGGAGCG-GTGAAATG-CATTGAGATCGGAAAGAACACCAACGGCGAAAGCACTCTGCTGGGCCGACACTGA-CACTGAGAGACGAAAGCTAGGGGAGCAAATGGGATTAGAGACCCCAGTAGTCCTAGCCGTAAACGATGGATACTAGGTGCT-GTGCGACTCGACCCGTGCAGTGCTGTAGCTAACGCGTTAAGTATCCCGCCTGGGGA-GTACG…	G	T	G	C	C	A	G	C	A	G	C	C	G	C	G	G	T	A	A	G	A	C	A	G	A	G	G	A	T	G	C	A	A	G	C	G	T	-	T	A	T	C	C	G	G	A
0	18S_mitochondria_(wheat)	NC_036024.1 k__Viridiplantae; p__Streptophyta; c__Magnoliopsida; o__Poales; f__Poaceae; g__Triticum; s__Triticum aestivum	GTGCCAGCAGCCGCGGTAAGACGGGGGGGGCAAGTGT-TCTTCGGAATGAC-TGGGCGTAAAGGGCACGTAGGCGGTGAATCGGGTTGAAAGTGAAAGTC---GCCAAAAAGTGGCGGAATGC-TCTCGAAACCAATT--CACTTGAGTGAG----ACAGAGG-AGAGTGGAA--TTTCGTGTGTAGGG-GTGAAATC-CGTAGATCTACGAAGGAACGCCAAAAGCGAAGGCAGCTCTCTGGGTCCCTACCGA-CGCTGGGGTGCGAAAGCATGGGGAGCGAACAGGATTAGATACCCTGGTAGTCCATGCCGTAAACGATGAGTGTTCGCCCTTGG----TCTACGCGGA-TCAGGGGCCCAGCTAACGCGTGAAACACTCCGCCTGGGGA-GTACG…	G	T	G	C	C	A	G	C	A	G	C	C	G	C	G	G	T	A	A	G	A	C	G	G	G	G	G	G	G	G	C	A	A	G	T	G	T	-	T	C	T	T	C	G	G	A
0	18S_mitochondria_(wheat)	AP008982.1 k__Viridiplantae; p__Streptophyta; c__Magnoliopsida; o__Poales; f__Poaceae; g__Triticum; s__Triticum aestivum	GTGCCAGCAGCCGCGGTAAGACGGGGGGGGCAAGTGT-TCTTCGGAATGAC-TGGGCGTAAAGGGCACGTAGGCGGTGAATCGGGTTGAAAGTGAAAGTC---GCCAAAAAGTGGCGGAATGC-TCTCGAAACCAATT--CACTTGAGTGAG----ACAGAGG-AGAGTGGAA--TTTCGTGTGTAGGG-GTGAAATC-CGTAGATCTACGAAGGAACGCCAAAAGCGAAGGCAGCTCTCTGGGTCCCTACCGA-CGCTGGGGTGCGAAAGCATGGGGAGCGAACAGGATTAGATACCCTGGTAGTCCATGCCGTAAACGATGAGTGTTCGCCCTTGG----TCTACGCGGA-TCAGGGGCCCAGCTAACGCGTGAAACACTCCGCCTGGGGA-GTACG…	G	T	G	C	C	A	G	C	A	G	C	C	G	C	G	G	T	A	A	G	A	C	G	G	G	G	G	G	G	G	C	A	A	G	T	G	T	-	T	C	T	T	C	G	G	A
0	18S_mitochondria_(wheat)	MH051716.1 k__Viridiplantae; p__Streptophyta; c__Magnoliopsida; o__Poales; f__Poaceae; g__Triticum; s__Triticum aestivum	GTGCCAGCAGCCGCGGTAAGACGGGGGGGGCAAGTGT-TCTTCGGAATGAC-TGGGCGTAAAGGGCACGTAGGCGGTGAATCGGGTTGAAAGTGAAAGTC---GCCAAAAAGTGGCGGAATGC-TCTCGAAACCAATT--CACTTGAGTGAG----ACAGAGG-AGAGTGGAA--TTTCGTGTGTAGGG-GTGAAATC-CGTAGATCTACGAAGGAACGCCAAAAGCGAAGGCAGCTCTCTGGGTCCCTACCGA-CGCTGGGGTGCGAAAGCATGGGGAGCGAACAGGATTAGATACCCTGGTAGTCCATGCCGTAAACGATGAGTGTTCGCCCTTGG----TCTACGCGGA-TCAGGGGCCCAGCTAACGCGTGAAACACTCCGCCTGGGGA-GTACG…	G	T	G	C	C	A	G	C	A	G	C	C	G	C	G	G	T	A	A	G	A	C	G	G	G	G	G	G	G	G	C	A	A	G	T	G	T	-	T	C	T	T	C	G	G	A
0	18S_mitochondria_(wheat)	MW846283.1 k__Viridiplantae; p__Streptophyta; c__Magnoliopsida; o__Poales; f__Poaceae; g__Triticum; s__Triticum aestivum	GTGCCAGCAGCCGCGGTAAGACGGGGGGGGCAAGTGT-TCTTCGGAATGAC-TGGGCGTAAAGGGCACGTAGGCGGTGAATCGGGTTGAAAGTGAAAGTC---GCCAAAAAGTGGCGGAATGC-TCTCGAAACCAATT--CACTTGAGTGAG----ACAGAGG-AGAGTGGAA--TTTCGTGTGTAGGG-GTGAAATC-CGTAGATCTACGAAGGAACGCCAAAAGCGAAGGCAGCTCTCTGGGTCCCTACCGA-CGCTGGGGTGCGAAAGCATGGGGAGCGAACAGGATTAGATACCCTGGTAGTCCATGCCGTAAACGATGAGTGTTCGCCCTTGG----TCTACGCGGA-TCAGGGGCCCAGCTAACGCGTGAAACACTCCGCCTGGGGA-GTACG…	G	T	G	C	C	A	G	C	A	G	C	C	G	C	G	G	T	A	A	G	A	C	G	G	G	G	G	G	G	G	C	A	A	G	T	G	T	-	T	C	T	T	C	G	G	A
0	18S_mitochondria_(wheat)	MW846284.1 k__Viridiplantae; p__Streptophyta; c__Magnoliopsida; o__Poales; f__Poaceae; g__Triticum; s__Triticum aestivum	GTGCCAGCAGCCGCGGTAAGACGGGGGGGGCAAGTGT-TCTTCGGAATGAC-TGGGCGTAAAGGGCACGTAGGCGGTGAATCGGGTTGAAAGTGAAAGTC---GCCAAAAAGTGGCGGAATGC-TCTCGAAACCAATT--CACTTGAGTGAG----ACAGAGG-AGAGTGGAA--TTTCGTGTGTAGGG-GTGAAATC-CGTAGATCTACGAAGGAACGCCAAAAGCGAAGGCAGCTCTCTGGGTCCCTACCGA-CGCTGGGGTGCGAAAGCATGGGGAGCGAACAGGATTAGATACCCTGGTAGTCCATGCCGTAAACGATGAGTGTTCGCCCTTGG----TCTACGCGGA-TCAGGGGCCCAGCTAACGCGTGAAACACTCCGCCTGGGGA-GTACG…	G	T	G	C	C	A	G	C	A	G	C	C	G	C	G	G	T	A	A	G	A	C	G	G	G	G	G	G	G	G	C	A	A	G	T	G	T	-	T	C	T	T	C	G	G	A
13	16S_bacteria	OP210299.1 k__; p__Pseudomonadota; c__Gammaproteobacteria; o__Pseudomonadales; f__Pseudomonadaceae; g__Pseudomonas; s__Pseudomonas sp.	GTGCCAGCAGCCGCGGTAATACAGAGGGTGCAAGCGT-TAATCGGAATTAC-TGGGCGTAAAGCGCGCGTAGGTGGTTCGTTAAGTTGGATGTGAAATCCCCGGGCTCAACCT-GGGAACTGC--ATCCAAAACTGGCG-AGCTAGAGTAGG----GCAGAGGGTG-GTGGAAT-TTCCT-GTGTAGCG-GTGAAATG-CGTAGATATAGGAAGGAACACCAGTGGCGAAGGCGACCACCTGGGCTCATACTGA-CACTGAGGTGCGAAAGCGTGGGGAGCAAACAGGATTAGATACCCTGGTAGTCCACGCCGTAAACGATGTCAACTAGCCGTTGGAATCCTTG--AGATTTTAGTGGCGCAGCTAACGCATTAAGTTGACCGCCTGGGGA-GTACG…	G	T	G	C	C	A	G	C	A	G	C	C	G	C	G	G	T	A	A	T	A	C	A	G	A	G	G	G	T	G	C	A	A	G	C	G	T	-	T	A	A	T	C	G	G	A
13	16S_bacteria	MZ435324.1 k__; p__Pseudomonadota; c__Gammaproteobacteria; o__Pseudomonadales; f__Pseudomonadaceae; g__Pseudomonas; s__Pseudomonas sp.	GTGCCAGCAGCCGCGGTAATACGAAGGGTGCAAGCGT-TAATCGGAATTAC-TGGGCGTAAAGCGCGCGTAGGTGGTTCAGTAAGTTGGATGTGAAATCCCCGGGCTCAACCT-GGGAACTGC--ATCCAAAACTG-CTGAACTAGAGTACA----GTAGAGGGTG-GTGGAAT-TTCCT-GTGTAGCG-GTGAAATG-CGTAGATATAGGAAGGAACACCAGTGGCGAAGGCGACCACCTGGACTGATACTGA-CACTGAGGTGCGAAAGCGTGGGGAGCAAACAGGATTAGATACCCTGGTAGTCCACGCCGTAAACGATGTCAACTAGCCGTTGGGAGTCTTGAACT--CTTAGTGGCGCAGCTAACGCATTAAGTTGACCGCCTGGGGA-GTACG…	G	T	G	C	C	A	G	C	A	G	C	C	G	C	G	G	T	A	A	T	A	C	G	A	A	G	G	G	T	G	C	A	A	G	C	G	T	-	T	A	A	T	C	G	G	A
13	16S_bacteria	ON908989.1 k__; p__Pseudomonadota; c__Betaproteobacteria; o__Burkholderiales; f__Oxalobacteraceae; g__Janthinobacterium; s__Janthinobacterium sp.	GTGCCAGCAGCCGCGGTAATACGTAGGGTGCAAGCGT-TAATCGGAATTAC-TGGGCGTAAAGCGTGCGCAGGCGGTTTTGTAAGTCTGATGTGAAATCCCCGGGCTCAACCT-GGGAATTGC-ATTGGAGA-CTG-CAAGGCTAGAATCTG----GCAGAGG-GGGGTAGAA--TTCCACGTGTAGCA-GTGAAATG-CGTAGATATGTGGAGGAACACCGATGGCGAAGGCAGCCCCCTGGGTCAAGATTGA-CGCTCATGCACGAAAGCGTGGGGAGCAAACAGGATTAGATACCCTGGTAGTCCWCGCCCTAAACGATGTCTACTAGTTGTCGGG---TCTTAATTGACTTGGTAACGCAGCTAACGCGTGAAGTAGACCGCCTGGGGA-GTACG…	G	T	G	C	C	A	G	C	A	G	C	C	G	C	G	G	T	A	A	T	A	C	G	T	A	G	G	G	T	G	C	A	A	G	C	G	T	-	T	A	A	T	C	G	G	A
13	16S_bacteria	MW928752.1 k__; p__Pseudomonadota; c__Betaproteobacteria; o__Burkholderiales; f__Oxalobacteraceae; g__Janthinobacterium; s__Janthinobacterium svalbardensis	GTGCCAGCAGCCGCGGTAATACGTAGGGTGCAAGCGT-TAATCGGAATTAC-TGGGCGTAAAGCGTGCGCAGGCGGTTTTGTAAGTCTGATGTGAAATCCCCGGGCTCAACCT-GGGAATTGC-ATTGGAGA-CTG-CAAGGCTAGAATCTG----GCAGAGG-GGGGTAGAA--TTCCACGTGTAGCA-GTGAAATG-CGTAGATATGTGGAGGAACACCGATGGCGAAGGCAGCCCCCTGGGTCAAGATTGA-CGCTCATGCACGAAAGCGTGGGGAGCAAACAGGATTAGATACCCTGGTAGTCCACGCCCTAAACGATGTCTACTAGTTGTCGGG---TCTTAATTGACTTGGTAACGCAGCTAACGCGTGAAGTAGACCGCCTGGGGA-GTACG…	G	T	G	C	C	A	G	C	A	G	C	C	G	C	G	G	T	A	A	T	A	C	G	T	A	G	G	G	T	G	C	A	A	G	C	G	T	-	T	A	A	T	C	G	G	A
13	16S_bacteria	OP185243.1 k__; p__Bacteroidota; c__Flavobacteriia; o__Flavobacteriales; f__Flavobacteriaceae; g__Flavobacterium; s__Flavobacterium branchiicola	GTGCCAGCAGCCGCGGTAATACGGAGGATCCAAGCGT-TATCCGGAATCAT-TGGGTTTAAAGGGTCCGTAGGCGGTTTAATAAGTCAGTGGTGAAAGCCCATCGCTCAACGG-TGGAACGGCCATT-GATA-CTGTTA-AACTTGAATTAT-----TAGGAAGTAACTAGAATAT--GTAGTGTAGCG-GTGAAATG-CTTAGAGATTACATGGAATACCAATTGCGAAGGCAGGTTACTACTAATGGATTGA-CGCTGATGGACGAAAGCGTGGGTAGCGAACAGGATTAGATACCCTGGTAGTCCACGCCGTAAACGATGGATACTAGCTGTTGGAAGCAAT-------TTCAGTGGCTAAGCGAAAGTGATAAGTATCCCACCTGGGGA-GTACG…	G	T	G	C	C	A	G	C	A	G	C	C	G	C	G	G	T	A	A	T	A	C	G	G	A	G	G	A	T	C	C	A	A	G	C	G	T	-	T	A	T	C	C	G	G	A
13	16S_bacteria	MZ443724.1 k__; p__Bacteroidota; c__Flavobacteriia; o__Flavobacteriales; f__Flavobacteriaceae; g__Flavobacterium; s__Flavobacterium sp.	GTGCCAGCAGCCGCGGTAATACGGAGGATCCAAGCGT-TATCCGGAATCACATTGGGTTTAAGGGTCCGTAGGCGGCCTTATAAGTCAGTGGTGAAATCTCCTAGCTCAAC-TAGGAAACTGCCATT-GATA-CTG-TAGGGCTTGAATTAT----TGTGAAG-TAACTAGAATAT--GTAGTGTAGCG-GTGAAATG-CTTAGATATTACATGGAATACCAATTGCGAAGGCAGGTTACTAACAATATATTGA-CGCTGATGGACGAAAGCGTGGGTAGCGAACAGGATTAGATACCCTGGTAGTCCACGCCGTAAACGATGGATACTAGCTGTTGGG-------CGCAAGTTCAGTGGCTAAGCGAAAGTGATAAGTATCCCACCTGGGGA-GTACG…	G	T	G	C	C	A	G	C	A	G	C	C	G	C	G	G	T	A	A	T	A	C	G	G	A	G	G	A	T	C	C	A	A	G	C	G	T	-	T	A	T	C	C	G	G	A
13	16S_bacteria	OP012837.1 k__; p__Pseudomonadota; c__Betaproteobacteria; o__Burkholderiales; f__Comamonadaceae; g__Variovorax; s__Variovorax ginsengisoli	GTGCCAGCAGCCGCGGTAATACGTAGGGTGCAAGCGT-TAATCGGAATTAC-TGGGCGTAAAGCGTGCGCAGGCGGTTATATAAGACAGTTGTGAAATCCCCGGGCTCAACCT-GGGAACTGC-ATCTGTGA-CTG-TATAGCTAGAGTACG----GTAGAGGGGGA-TGGAA--TTCCGCGTGTAGCA-GTGAAATG-CGTAGATATGCGGAGGAACACCGATGGCGAAGGCAATCCCCTGGACCTGTACTGA-CGCTCATGCACGAAAGCGTGGGGAGCAAACAGGATTAGATACCCTGGTAGTCCACGCCCTAAACGATGTCAACTGGTTGTTGGG---TCTTCACTGACTCAGTAACGAAGCTAACGCGTGAAGTTGACCGCCTGGGGA-GTACG…	G	T	G	C	C	A	G	C	A	G	C	C	G	C	G	G	T	A	A	T	A	C	G	T	A	G	G	G	T	G	C	A	A	G	C	G	T	-	T	A	A	T	C	G	G	A
13	16S_bacteria	OM866237.1 k__; p__Pseudomonadota; c__Betaproteobacteria; o__Burkholderiales; f__Comamonadaceae; g__Variovorax; s__Variovorax paradoxus	GTGCCAGCAGCCGCGGTAATACGTAGGGTGCAAGCGT-TAATCGGAATTAC-TGGGCGTAAAGCGTGCGCAGGCGGTAATGTAAGACAGTTGTGAAATCCCCGGGCTCAACCT-GGGAACTGC-ATCTGTGA-CTG-CATTGCTGGAGTACG----GTAGAGGGGGA-TGGAA--TTCCGCGTGTAGCA-GTGAAATG-CGTAGATATGCGGAGGAACACCGATGGCGAAGGCAATCCCCTGGACCTGTACTGA-CGCTCATGCACGAAAGCGTGGGGAGCAAACAGGATTAGATACCCTGGTAGTCCACGCCCTAAACGATGTCAACTGGTTGTTGGG---TCTTCACTGACTCAGTAACGAAGCTAACGCGTGAAGTTGACCGCCTGGGGA-GTACG…	G	T	G	C	C	A	G	C	A	G	C	C	G	C	G	G	T	A	A	T	A	C	G	T	A	G	G	G	T	G	C	A	A	G	C	G	T	-	T	A	A	T	C	G	G	A
13	16S_bacteria	OP210312.1 k__Bacillati; p__Bacillota; c__Bacilli; o__Bacillales; f__Paenibacillaceae; g__Paenibacillus; s__Paenibacillus peoriae	GTGCCAGCAGCCGCGGTAATACGTAGGGGGCAAGCGT-TGTCCGGAATTAT-TGGGCGTAAAGCGCGCGCAGGCGGCTCTTTAAGTCTGGTGTTTAATCCCGAGGCTCAACTTCGGG---TCGCACTGGAAA-CTGGGG-AGCTTGAGTGCA----GAAGAGG-AGAGTGGAA--TTCCACGTGTAGCG-GTGAAATG-CGTAGATATGTGGAGGAACACCAGTGGCGAAGGCGACTCTCTGGGCTGTAACTGA-CGCTGAGGCGCGAAAGCGTGGGGAGCAAACAGGATTAGATACCCTGGTAGTCCACGCCGTAAACGATGAATGCTAGGTGTTAGGG-GTTTCGATACCCTTGGTGCCGAAGTTAACACATTAAGCATTCCGCCTGGGGA-GTACG…	G	T	G	C	C	A	G	C	A	G	C	C	G	C	G	G	T	A	A	T	A	C	G	T	A	G	G	G	G	G	C	A	A	G	C	G	T	-	T	G	T	C	C	G	G	A
13	16S_bacteria	OP210275.1 k__Bacillati; p__Bacillota; c__Bacilli; o__Bacillales; f__Paenibacillaceae; g__Paenibacillus; s__Paenibacillus sp.	GTGCCAGCAGCCGCGGTAATACGTAGGGGGCAAGCGT-TGTCCGGAATTAT-TGGGCGTAAAGCGCGCGCAGGCGGCTCTTTAAGTCTGGTGTTTAATCCCGAGGCTCAACTTCGGG---TCGCACTGGAAA-CTGGGG-AGCTTGAGTGCA----GAAGAGG-AGAGTGGAA--TTCCACGTGTAGCG-GTGAAATG-CGTAGAGATGTGGAGGAACACCAGTGGCGAAGGCGACTCTCTGGGCTGTAACTGA-CGCTGAGGCGCGAAAGCGTGGGGAGCAAACAGGATTAGATACCCTGGTAGTCCACGCCGTAAACGATGAATGCTAGGTGTTAGGG-GTTTCGATACCCTTGGTGCCGAAGTTAACACATTAAGCATTCCGCCTGGGGA-GTACG…	G	T	G	C	C	A	G	C	A	G	C	C	G	C	G	G	T	A	A	T	A	C	G	T	A	G	G	G	G	G	C	A	A	G	C	G	T	-	T	G	T	C	C	G	G	A
13	16S_bacteria	OP012824.1 k__; p__Pseudomonadota; c__Betaproteobacteria; o__Burkholderiales; f__Oxalobacteraceae; g__Herbaspirillum; s__Herbaspirillum huttiense subsp. putei	GTGCCAGCAGCCGCGGTAATACGTAGGGTGCAAGCGT-TAATCGGAATTAC-TGGGCGTAAAGCGTGCGCAGGCGGTTGTGTAAGTCAGATGTGAAATCCCCGGGCTCAACCT-GGGAATTGC-ATTTGAGA-CTG-CACGGCTAGAGTGTG----TCAGAGG-GGGGTAGAA--TTCCACGTGTAGCA-GTGAAATG-CGTAGATATGTGGAGGAATACCGATGGCGAAGGCAGCCCCCTGGGATAACACTGA-CGCTCATGCACGAAAGCGTGGGGAGCAAACAGGATTAGATACCCGGGTAGTCCACGCCCTAAACAATGTCTACTAGTTGTCGGG---TCTTAATTGACTTGGTAACGCAGCTAACGCGTGAAGTAGACCGCCTGGGGA-GTACG…	G	T	G	C	C	A	G	C	A	G	C	C	G	C	G	G	T	A	A	T	A	C	G	T	A	G	G	G	T	G	C	A	A	G	C	G	T	-	T	A	A	T	C	G	G	A
13	16S_bacteria	ON398991.1 k__; p__Pseudomonadota; c__Betaproteobacteria; o__Burkholderiales; f__Oxalobacteraceae; g__Herbaspirillum; s__Herbaspirillum seropedicae	GTGCCAGCAGCCGCGGTAATACGTAGGGTGCAAGCGT-TAATCGGAATTAC-TGGGCGTAAAGCGTGCGCAGGCGGTTGTGTAAGACAGATGTGAAATCCCCGGGCTTAACCT-GGGAATTGC-ATTTGTGA-CTG-CACGGCTAGAGTGTG----TCAGAGG-GGGGTAGAA--TTCCACGTGTAGCA-GTGAAATG-CGTAGATATGTGGAGGAATACCGATGGCGAAGGCAGCCCCCTGGGATAACACTGA-CGCTCATGCACGAAAGCGTGGGGAGCAAACAGGATTAGATACCCTGGTAGTCCACGCCCTAAACGATGTCTACTAGTTGTCGGG---TCTTAATTGACTTGGTAACGCAGCTAACGCGTGAAGTAGACCGCCTGGGGA-GTACG…	G	T	G	C	C	A	G	C	A	G	C	C	G	C	G	G	T	A	A	T	A	C	G	T	A	G	G	G	T	G	C	A	A	G	C	G	T	-	T	A	A	T	C	G	G	A
16	16S_bacteria	MT853112.1 k__; p__Pseudomonadota; c__Alphaproteobacteria; o__Caulobacterales; f__Caulobacteraceae; g__Caulobacter; s__Caulobacter sp.	GTGCCAGCAGCCGCGGTAATACGAAGGGGGCTAGCGT-TGCTCGGAATTAC-TGGGCGTAAAGGGAGCGTAGGCGGACTGTTAAGTTAGAGGTGAAAGCCCAGGGCTCAACCT-TGGAATTGCC-TTTGATA-CTGGCA-GTCTTGAGTACG----GAAGAGG-TATGTGGAAC--TCCGAGTGTAGAG-GTGAAATT-CGTAGATATTCGGAAGAACACCAGTGGCGAAGGCGACATACTGGTCCGTTACTGA-CGCTGAGGCTCGAAAGCGTGGGGAGCAAACAGGATTAGATACCCTGGTAGTCCACGCCGTAAACGATGAGTGCTAGTTGTCGGCATGCATGCATG---TCGGTGACGCAGCTAACGCATTAAGCACTCCGCCTGGGGA-GTACG…	G	T	G	C	C	A	G	C	A	G	C	C	G	C	G	G	T	A	A	T	A	C	G	A	A	G	G	G	G	G	C	T	A	G	C	G	T	-	T	G	C	T	C	G	G	A
15	16S_bacteria	MT827143.1 k__; p__Pseudomonadota; c__Alphaproteobacteria; o__Caulobacterales; f__Caulobacteraceae; g__Caulobacter; s__Caulobacter sp.	GTGCCAGCAGCCGCGGTAATACGAAGGGGGCTAGCGT-TGCTCGGAATTAC-TGGGCGTAAAGGGAGCGTAGGCGGATAGTTTAGTCAGAGGTGAAAGCCCAGGGCTCAACCT-TGGAATTGCC-TTTGATA-CTGGC-TATCTTGAGTGTG----GGAGAGG-TATGTGGAAC--TCCGAGTGTAGAG-GTGAAATT-CGTAGATATTCGGAAGAACACCAGTGGCGAAGGCGACATACTGGCCCATTACTGA-CGCTGAGGCTCGAAAGCGTGGGGAGCAAACAGGATTAGATACCCTGGTAGTCCACGCTGTAAACGATGAGTGCTAGTTGTCGGCATGCATGCATG---TCGGTGACGCAGCTAACGCATTAAGCACTCCGCCTGGGGA-GTACG…	G	T	G	C	C	A	G	C	A	G	C	C	G	C	G	G	T	A	A	T	A	C	G	A	A	G	G	G	G	G	C	T	A	G	C	G	T	-	T	G	C	T	C	G	G	A
18	16S_bacteria	OP080988.1 k__Bacillati; p__Actinomycetota; c__Actinomycetes; o__Micrococcales; f__Microbacteriaceae; g__Cryobacterium; s__Cryobacterium levicorallinum	GTGCCAGCAGCCGCGGTAATACGTAGGGTGCAAGCGT-TGTCCGGAATTAT-TGGGCGTAAAGAGCTCGTAGGCGGTTTGTCGCGTCTGCTGTGAAAACCCGAGGCTCAACCTCGGGC-CTGC-AGTGGGTA-CGGGCA-GACTAGAGTGCG----GTAGGGG-AGATTGGAA--TTCCTGGTGTAGCG-GTGGAATG-CGCAGATATCAGGAGGAACACCAATGGCGAAGGCAGATCTCTGGGCCGTAACTGA-CGCTGAGGAGCGAAAGCATGGGGAGCGAACAGGATTAGATACCCTGGTAGTCCATGCCGTAAACGTTGGGAACTAGATGTGGGGACCATTCCACGGTCTCCGTGTCGCAGCTAACGCATTAAGTTCCCCGCCTGGGGA-GTACG…	G	T	G	C	C	A	G	C	A	G	C	C	G	C	G	G	T	A	A	T	A	C	G	T	A	G	G	G	T	G	C	A	A	G	C	G	T	-	T	G	T	C	C	G	G	A
18	16S_bacteria	OP080933.1 k__Bacillati; p__Actinomycetota; c__Actinomycetes; o__Micrococcales; f__Microbacteriaceae; g__Cryobacterium; s__Cryobacterium luteum	GTGCCAGCAGCCGCGGTAATACGTAGGGTGCAAGCGT-TGTCCGGAATTAT-TGGGCGTAAAGAGCTCGTAGGCGGTTTGTCGCGTCTGCTGTGAAAACCCGAGGCTCAACCTCGGGC-CTGC-AGTGGGTA-CGGGCA-GACTAGAGTGCG----GTAGGGG-AGATTGGAA--TTCCTGGTGTAGCG-GTGGAATG-CGCAGATATCAGGAGGAACACCAATGGCGAAGGCAGATCTCTGGGCCGTAACTGA-CGCTGAGGAGCGAAAGCATGGGGAGCGAACAGGATTAGATACCCTGGTAGTCCATGCCGTAAACGTTGGGAACTAGATGTGGGGACCATTCCACGGTCTCCGTGTCGCAGCTAACGCATTAAGTTCCCCGCCTGGGGA-GTACG…	G	T	G	C	C	A	G	C	A	G	C	C	G	C	G	G	T	A	A	T	A	C	G	T	A	G	G	G	T	G	C	A	A	G	C	G	T	-	T	G	T	C	C	G	G	A
12	16S_bacteria	OP080835.1 k__; p__Pseudomonadota; c__Betaproteobacteria; o__Burkholderiales; f__Comamonadaceae; g__Paracidovorax; s__Paracidovorax wautersii	GTGCCAGCAGCCGCGGTAATACGTAGGGTGCGAGCGT-TAATCGGAATTAC-TGGGCGTAAAGCGTGCGCAGGCGGTGATGTAAGACAGATGTGAAATCCCCGGGCTCAACCT-GGGAACTGC-ATTTGTGA-CTG-CATCGCTGGAGTGCG----GCAGAGGGGGA-TGGAA--TTCCGCGTGTAGCA-GTGAAATG-CGTAGATATGCGGAGGAACACCGATGGCGAAGGCAATCCCCTGGGCCTGCACTGA-CGCTCATGCACGAAAGCGTGGGGAGCAAACAGGATTAGATACCCTGGTAGTCCACGCCCTAAACGATGTCAACTGGTTGTTGGG---TCTTCACTGACTCAGTAACGAAGCTAACGCGTGAAGTTGACCGCCTGGGGA-GTACG…	G	T	G	C	C	A	G	C	A	G	C	C	G	C	G	G	T	A	A	T	A	C	G	T	A	G	G	G	T	G	C	G	A	G	C	G	T	-	T	A	A	T	C	G	G	A
12	16S_bacteria	OP080828.1 k__; p__Pseudomonadota; c__Betaproteobacteria; o__Burkholderiales; f__Comamonadaceae; g__Acidovorax; s__Acidovorax soli	GTGCCAGCAGCCGCGGTAATACGTAGGGTGCGAGCGT-TAATCGGAATTAC-TGGGCGTAAAGCGTGCGCAGGCGGTGATGTAAGACAGATGTGAAATCCCCGGGCTCAACCT-GGGAACTGC-ATTTGTGA-CTG-CATCGCTGGAGTGCG----GCAGAGGGGGA-TGGAA--TTCCGCGTGTAGCA-GTGAAATG-CGTAGATATGCGGAGGAACACCGATGGCGAAGGCAATCCCCTGGGCCTGCACTGA-CGCTCATGCACGAAAGCGTGGGGAGCAAACAGGATTAGATACCCTGGTAGTCCACGCCCTAAACGATGTCAACTGGTTGTTGGG---TCTTCACTGACTCAGTAACGAAGCTAACGCGTGAAGTTGACCGCCTGGGGA-GTACG…	G	T	G	C	C	A	G	C	A	G	C	C	G	C	G	G	T	A	A	T	A	C	G	T	A	G	G	G	T	G	C	G	A	G	C	G	T	-	T	A	A	T	C	G	G	A
12	16S_bacteria	OP216732.1 k__; p__Pseudomonadota; c__Gammaproteobacteria; o__Moraxellales; f__Moraxellaceae; g__Acinetobacter; s__Acinetobacter soli	GTGCCAGCAGCCGCGGTAATACAGAGGGTGCAAGCGT-TAATCGGATTTAC-TGGGCGTAAAGCGCGCGTAGGCGGCCAATTAAGTCAAATGTGAAATCCCCGAGCTTAACTT-GGGAATTGC-ATTCGATA-CTGGT-TGGCTAGAGTGTG----GGAGAGGATG-GTAGAA--TTCCAGGTGTAGCG-GTGAAATG-CGTAGAGATCTGGAGGAATACCGATGGCGAAGGCAGCCATCTGGCCTAACACTGA-CGCTGAGGTGCGAAAGCATGGGGAGCAAACAGGATTAGATACCCTGGTAGTCCATGCCGTAAACGATGTCTACTAGCCGTTGGGGCCTTTG--AGGCTTTAGTGGCGCAGCTAACGCGATAAGTAGACCGCCTGGGGA-GTACG…	G	T	G	C	C	A	G	C	A	G	C	C	G	C	G	G	T	A	A	T	A	C	A	G	A	G	G	G	T	G	C	A	A	G	C	G	T	-	T	A	A	T	C	G	G	A
12	16S_bacteria	OP209785.1 k__; p__Pseudomonadota; c__Gammaproteobacteria; o__Moraxellales; f__Moraxellaceae; g__Acinetobacter; s__Acinetobacter baumannii	GTGCCAGCAGCCGCGGTAATACAGAGGGTGCGAGCGT-TAATCGGATTTAC-TGGGCGTAAAGCGTGCGTAGGCGGCTTATTAAGTCGGATGTGAAATCCCCGAGCTTAACTT-GGGAATTGC-ATTCGATA-CTGGTG-AGCTAGAGTATG----GGAGAGGATG-GTAGAA--TTCCAGGTGTAGCG-GTGAAATG-CGTAGAGATCTGGAGGAATACCGATGGCGAAGGCAGCCATCTGGCCTAATACTGA-CGCTGAGGTACGAAAGCATGGGGAGCAAACAGGATTAGATACCCTGGTAGTCCATGCCGTAAACGATGTCTACTAGCCGTTGGGGCCTTTGA--GGCTTTAGTGGCGCAGCTAACGCGATAAGTAGACCGCCTGGGGA-GTACG…	G	T	G	C	C	A	G	C	A	G	C	C	G	C	G	G	T	A	A	T	A	C	A	G	A	G	G	G	T	G	C	G	A	G	C	G	T	-	T	A	A	T	C	G	G	A
13	16S_bacteria	OP210276.1 k__; p__Pseudomonadota; c__Gammaproteobacteria; o__Enterobacterales; f__Erwiniaceae; g__Pantoea; s__Pantoea sp.	GTGCCAGCAGCCGCGGTAATACGGAGGGTGCAAGCGT-TAATCGGAATTAC-TGGGCGTAAAGCGCACGCAGGCGGTCTGTTAAGTCAGATGTGAAATCCCCGGGCTTAACCT-GGGAACTGC-ATTTGAAA-CTGGCA-GGCTTGAGTCTT----GTAGAGGGGG-GTAGAA--TTCCAGGTGTAGCG-GTGAAATG-CGTAGAGATCTGGAGGAATACCGGTGGCGAAGGCGGCCCCCTGGACAAAGACTGA-CGCTCAGGTGCGAAAGCGTGGGGAGCAAACAGGATTAGATACCCTGGTAGTCCACGCCGTAAACGATGTCGACTTGGAGGTTGTTCCCTTGA--GGAGTGGCTTCCGGAGCTAACGCGTTAAGTCGACCGCCTGGGGA-GTACG…	G	T	G	C	C	A	G	C	A	G	C	C	G	C	G	G	T	A	A	T	A	C	G	G	A	G	G	G	T	G	C	A	A	G	C	G	T	-	T	A	A	T	C	G	G	A
13	16S_bacteria	OP168512.1 k__; p__Pseudomonadota; c__Gammaproteobacteria; o__Enterobacterales; f__Erwiniaceae; g__Pantoea; s__Pantoea agglomerans	GTGCCAGCAGCCGCGGTAATACGGAGGGTGCAAGCGT-TAATCGGAATTAC-TGGGCGTAAAGCGCACGCAGGCGGTCTGTTAAGTCAGATGTGAAATCCCCGGGCTTAACCTGGGGAACTGCGATTTGAAATCCGGCAAGGCTTGAGTTCGTTCCGTAGAGG-GGGGTCCAA--TTCCAAATGTAGCG-GTGAAATGTCGCAGAGATCTGGAGGAATACCGGTGGCGAAGGCGGCCCCCTGGACAAAGACTGA-CGCTCAGGTGCGAAAGCGTGGGGAGCAAACAGGATTAGATACCCTGGTAGTCCACGCCGTAAACGATGTCGACTTGGAGGTTGTTCCCTTGA--GGAGTGGCTTCCGGAGCTAACGCGTTAAGTCGACCGCCTGGGGA-GTACG…	G	T	G	C	C	A	G	C	A	G	C	C	G	C	G	G	T	A	A	T	A	C	G	G	A	G	G	G	T	G	C	A	A	G	C	G	T	-	T	A	A	T	C	G	G	A
16	16S_bacteria	OP070057.1 k__; p__Pseudomonadota; c__Alphaproteobacteria; o__Rhodobacterales; f__Paracoccaceae; g__Paracoccus; s__Paracoccus sp. (in: a-proteobacteria)	GTGCCAGCAGCCGCGGTAATACGGAGGGGGCTAGCGT-TGTTCGGAATTAC-TGGGCGTAAAGCGCACGTAGGCGGACCAGAAAGTTGGGGGTGAAATCCCGGGGCTCAACCTC-GGAACTGCC--TTCAAAACTATTG-GTCTGGAGTTCG----AGAGAGG-TGAGTGGAA--TTCCGAGTGTAGAG-GTGAAATT-CGTAGATATTCGGAGGAACACCAGTGGCGAAGGCGGCTCACTGGCTCGATACTGA-CGCTGAGGTGCGAAAGCGTGGGGAGCAAACAGGATTAGATACCCTGGTAGTCCACGCCGTAAACGATGAATGCCAGTCGTCGGGCAGCATGC---TGTTCGGTGACACACCTAACGGATTAAGCATTCCGCCTGGGGA-GTACG…	G	T	G	C	C	A	G	C	A	G	C	C	G	C	G	G	T	A	A	T	A	C	G	G	A	G	G	G	G	G	C	T	A	G	C	G	T	-	T	G	T	T	C	G	G	A
17	16S_bacteria	OM838396.1 k__; p__Pseudomonadota; c__Alphaproteobacteria; o__Rhodobacterales; f__Paracoccaceae; g__Paracoccus; s__Paracoccus albicereus	GTGCCAGCAGCCGCGGTAATACGGAGGGGGCTAGCGT-TGTTCGGAATTAC-TGGGCGTAAAGCGCACGTAGGCGGACTGGAAAGTTGGGGGTGAAATCCCGGGGCTCAACCTC-GGAACTGCC--TCCAAAACTATCA-GTCTGGAGTTCG----AGAGAGG-TGAGTGGAA--TACCGAGTGTAGAG-GTGAAATT-CGTAGATATTCGGTGGAACACCAGTGGCGAAGGCGGCTCACTGGCTCGATACTGA-CGCTGAGGTGCGAAAGCGTGGGGAGCAAACAGGATTAGATACCCTGGTAGTCCACGCCGTAAACGATGAATGCCAGACGTCGGCAAGCATGCTTG---TCGGTGTCACACCTAACGGATTAAGCATTCCGCCTGGGGA-GTACG…	G	T	G	C	C	A	G	C	A	G	C	C	G	C	G	G	T	A	A	T	A	C	G	G	A	G	G	G	G	G	C	T	A	G	C	G	T	-	T	G	T	T	C	G	G	A
13	16S_bacteria	OP209984.1 k__Bacillati; p__Bacillota; c__Bacilli; o__Bacillales; f__Bacillaceae; g__Bacillus; s__Bacillus thuringiensis	GTGCCAGCAGCCGCGGTAATACGTAGGTGGCAAGCGT-TGTCCGGAATTAT-TGGGCGTAAAGGGCTCGCAGGCGGTTTCTTAAGTCTGATGTGAAAGCCCCCGGCTCAACC--GGGGAGGGTCATTGGAAA-CTGGGG-AACTTGAGTGCA----GAAGAGG-AGAGTGGAA--TTCCACGTGTAGCG-GTGAAATG-CGTAGAGATGTGGAGGAACACCAGTGGCGAAGGCGACTCTCTGGTCTGTAACTGA-CGCTGAGGAGCGAAAGCGTGGGGAGCGAACAGGATTAGATACCCTGGTAGTCCACGCCGTAAACGATGAGTGCTAAGTGTTAGGGGGTTTCCGC-CCCTTAGTGCTGCAGCTAACGCATTAAGCACTCCGCCTGGGGA-GTACG…	G	T	G	C	C	A	G	C	A	G	C	C	G	C	G	G	T	A	A	T	A	C	G	T	A	G	G	T	G	G	C	A	A	G	C	G	T	-	T	G	T	C	C	G	G	A
13	16S_bacteria	OP175935.1 k__Bacillati; p__Bacillota; c__Bacilli; o__Bacillales; f__Bacillaceae; g__Bacillus; s__Bacillus subtilis	GTGCCAGCAGCCGCGGTAATACGTAGGTGGCAAGCGT-TGTCCGGAATTAT-TGGGCGTAAAGGGCTCGCAGGCGGTTTCTTAAGTCTGATGTGAAAGCCCCCGGCTCAACC--GGGGAGGGTCATTGGAAA-CTGGGG-AACTTGAGTGCA----GAAGAGG-AGAGTGGAA--TTCCACGTGTAGCG-GTGAAATG-CGTAGAGATGTGGAGGAACACCAGTGGCGAAGGCGACTCTCTGGTCTGTAACTGA-CGCTGAGGAGCGAAAGCGTGGGGAGCGAACAGGATTAGATACCCTGGTAGTCCACGCCGTAAACGATGAGTGCTAAGTGTTAGGGGGTTTCCGC-CCCTTAGTGCTGCAGCTAACGCATTAAGCACTCCGCCTGGGGA-GTACG…	G	T	G	C	C	A	G	C	A	G	C	C	G	C	G	G	T	A	A	T	A	C	G	T	A	G	G	T	G	G	C	A	A	G	C	G	T	-	T	G	T	C	C	G	G	A
19	16S_bacteria	ON786554.1 k__; p__Bacteroidota; c__Sphingobacteriia; o__Sphingobacteriales; f__Sphingobacteriaceae; g__Pedobacter; s__Pedobacter sp.	GTGCCAGCAGCCGCGGTAATACGGAGGATCCGAGCGT-TATCCGGATTTAT-TGGGTTTAAAGGGAGCGTAGGCGGCCCGTTAAGTCAGGGGTGAAAGACGGTGGCTCAACCATC-GCAGTGCC-TTTGATA-CTGACG-GGCTTGAATACA----CCTGAGGTAG-GCGGAATGTGGCAAGT--AGCG-GTGAAATG-CATAGATATGCCACAGAACACCGATTGCGAAGGCAGCTTACTAAAGTGTGATTGA-CGCTGAGGCTCGAAAGCGTGGGGATCAAACAGGATTAGATACCCTGGTAGTCCACGCCCTAAACGATGATAACTCGATGTCGGCGA---TATACGGC--CGGCGTCCAAGCGAAAGCGTTAAGTTATCCACCTGGGGA-GTACG…	G	T	G	C	C	A	G	C	A	G	C	C	G	C	G	G	T	A	A	T	A	C	G	G	A	G	G	A	T	C	C	G	A	G	C	G	T	-	T	A	T	C	C	G	G	A
15	16S_bacteria	ON254198.1 k__; p__Bacteroidota; c__Sphingobacteriia; o__Sphingobacteriales; f__Sphingobacteriaceae; g__Pedobacter; s__Pedobacter sp. FL18	GTGCCAGCAGCCGCGGTAATACGGAGGATCCAAGCGT-TATCCGGATTTAT-TGGGTTTAAAGGGTGCGTAGGCGGCCTATTAAGTCAGGGGTGAAAGACGGTAGCTCAAC-TATCGCAGTGCCCTT-GATA-CTGATG-GGCTTGAATGAA----CTAGAGGTAG-GCGGAATGTGACAAGT--AGCG-GTGAAATG-CATAGATATGTCACAGAACACCGATTGCGAAGGCAGCTTACTATGGTTTTATTGA-CGCTGAGGCACGAAAGCGTGGGGATCAAACAGGATTAGATACCCTGGTAGTCCACGCCCTAAACGATGAATACTCGCTGTTGGCGA---TACACAG--TCAGCGGCTAAGCGAAAGCGTTAAGTATTCCACCTGGGGA-GTACG…	G	T	G	C	C	A	G	C	A	G	C	C	G	C	G	G	T	A	A	T	A	C	G	G	A	G	G	A	T	C	C	A	A	G	C	G	T	-	T	A	T	C	C	G	G	A
17	16S_bacteria	OP210298.1 k__Bacillati; p__Actinomycetota; c__Actinomycetes; o__Micrococcales; f__Micrococcaceae; g__Arthrobacter; s__Arthrobacter sp.	GTGCCAGCAGCCGCGGTAATACGTAGGGCGCAAGCGT-TATCCGGAATTAT-TGGGCGTAAAGAGCTCGTAGGCGGTTTGTCGCGTCTGCTGTGAAAGACCGGGGCTCAAC-TCCGGTTCTGC-AGTGGGTA-CGGGCA-GACTAGAGTGAT----GTAGGGG-AGACTGGAA--TTCCTGGTGTAGCG-GTGAAATG-CGCAGATATCAGGAGGAACACCGATGGCGAAGGCAGGTCTCTGGGCATTAACTGA-CGCTGAGGAGCGAAAGCATGGGGAGCGAACAGGATTAGATACCCTGGTAGTCCATGCCGTAAACGTTGGGCACTAGGTGTGGGGGACATTCCACGTTTTCCGCGCCGTAGCTAACGCATTAAGTGCCCCGCCTGGGGA-GTACG…	G	T	G	C	C	A	G	C	A	G	C	C	G	C	G	G	T	A	A	T	A	C	G	T	A	G	G	G	C	G	C	A	A	G	C	G	T	-	T	A	T	C	C	G	G	A
17	16S_bacteria	OP080982.1 k__Bacillati; p__Actinomycetota; c__Actinomycetes; o__Micrococcales; f__Micrococcaceae; g__Arthrobacter; s__Arthrobacter ruber	GTGCCAGCAGCCGCGGTAATACGTAGGGCGCAAGCGT-TATCCGGAATTAT-TGGGCGTAAAGAGCTCGTAGGCGGTTTGTCGCGTCTGCCGTGAAAGTCCGGGGCTTAAC-TCCGGATCTGC-GGTGGGTA-CGGGCA-GACTAGAGTGCA----GTAGGGG-AGACTGGAA--TTCCTGGTGTAGCG-GTGAAATG-CGCAGATATCAGGAGGAACACCGATGGCGAAGGCAGGTCTCTGGGCTGTAACTGA-CGCTGAGGAGCGAAAGCATGGGGAGCGAACAGGATTAGATACCCTGGTAGTCCATGCCGTAAACGTTGGGCACTAGGTGTGGGGGACATTCCACGTTTTCCGCGCCGTAGCTAACGCATTAAGTGCCCCGCCTGGGGA-GTACG…	G	T	G	C	C	A	G	C	A	G	C	C	G	C	G	G	T	A	A	T	A	C	G	T	A	G	G	G	C	G	C	A	A	G	C	G	T	-	T	A	T	C	C	G	G	A
15	16S_bacteria	KP768795.1 k__; p__Pseudomonadota; c__Alphaproteobacteria; o__Hyphomicrobiales; f__Nitrobacteraceae; g__Bradyrhizobium; s__Bradyrhizobium sp.	GTGCCAGCAGCCGCGGTAATACGAAGGGGGCTAGCGT-TGCTCGGAATCAC-TGGGCGTAAAGGGTGCGTAGGCGGGTCTTTAAGTCAGGGGTGAAATCCTGGAGCTCAAC-TCCAGAACTGCC-TTTGATA-CTG-AAGATCTTGAGTTCG----GGAGAGG-TGAGTGGAA--CTGCGAGTGTAGAG-GTGAAATT-CGTAGATATTCGCAAGAACACCAGTGGCGAAGGCGGCTCACTGGCCCGATACTGA-CGCTGAGGCACGAAAGCGTGGGGAGCAAACAGGATTAGATACCCTGGTAGTCCACGCCGTAAACGATGAATGCCAGCCGTTAGTGGGTTT--ACTCACT-AGTGGCGCAGCTAACGCTTTAAGCATTCCGCCTGGGGA-GTACG…	G	T	G	C	C	A	G	C	A	G	C	C	G	C	G	G	T	A	A	T	A	C	G	A	A	G	G	G	G	G	C	T	A	G	C	G	T	-	T	G	C	T	C	G	G	A
15	16S_bacteria	MZ486441.1 k__; p__Pseudomonadota; c__Alphaproteobacteria; o__Hyphomicrobiales; f__Nitrobacteraceae; g__Bradyrhizobium; s__Bradyrhizobium prioriisuperbiae	GTGCCAGCAGCCGCGGTAATACGAAGGGGGCTAGCGT-TGCTCGGAATCAC-TGGGCGTAAAGGGTGCGTAGGCGGGTCTTTAAGTCAGGGGTGAAATCCTGGAGCTCAAC-TCCAGAACTGCC-TTTGATA-CTGAGG-ATCTTGAGTTCG----GAAGAGG-TGAGTGGAA--CTGCGAGTGTAGAG-GTGAAATT-CGTAGATATTCGCAAGAACACCAGTGGCGAAGGCGGCTCACTGGTCCGATACTGA-CGCTGAGGCACGAAAGCGTGGGGAGCAAACAGGATTAGATACCCTGGTAGTCCACGCCGTAAACGATGAATGCCAGCCGTTGGAGGGTTTAC---TCTCCAGTGGCGCAGTTAACGCTTTAAGCATTCCGCCTGGGGA-GTACG…	G	T	G	C	C	A	G	C	A	G	C	C	G	C	G	G	T	A	A	T	A	C	G	A	A	G	G	G	G	G	C	T	A	G	C	G	T	-	T	G	C	T	C	G	G	A
13	16S_bacteria	OP093991.1 k__; p__Pseudomonadota; c__Betaproteobacteria; o__Burkholderiales; f__Oxalobacteraceae; g__Massilia; s__Massilia sp.	GTGCCAGCAGCCGCGGTAATACGTAGGGTGCAAGCGT-TAATCGGAATTAC-TGGGCGTAAAGCGTGCGCAGGCGGTTTTGTAAGTCTGTCGTGAAATCCCCGGGCTCAACCT-GGGAATTGCGA-TGGAGA-CTG-CAAGGCTAGAATCTG----GCAGAGGGGG-GTAGAA--TTCCACGTGTAGCA-GTGAAATG-CGTAGAGATGTGGAGGAACACCGATGGCGAAGGCAGCCCCCTGGGTCAAGATTGA-CGCTCATGCACGAAAGCGTGGGGAGCAAACAGGATTAGATACCCTGGTAGTCCACGCCCTAAACGATGTCTACTAGTTGTCGGG---TTTTAATTAACTTGGTAACGCAGCTAACGCGTGAAGTAGACCGCCTGGGGA-GTACG…	G	T	G	C	C	A	G	C	A	G	C	C	G	C	G	G	T	A	A	T	A	C	G	T	A	G	G	G	T	G	C	A	A	G	C	G	T	-	T	A	A	T	C	G	G	A
13	16S_bacteria	OP080780.1 k__; p__Pseudomonadota; c__Betaproteobacteria; o__Burkholderiales; f__Oxalobacteraceae; g__Massilia; s__Massilia niabensis	GTGCCAGCAGCCGCGGTAATACGTAGGGTGCAAGCGT-TAATCGGAATTAC-TGGGCGTAAAGCGTGCGCAGGCGGTTTTGTAAGTCTGTCGTGAAAGCCCCGGGCTCAACCT-GGGAATTGCGA-TGGAGA-CTG-CAAGGCTTGAATCTG----GCAGAGGGGG-GTAGAA--TTCCACGTGTAGCA-GTGAAATG-CGTAGAGATGTGGAGGAACACCGATGGCGAAGGCAGCCCCCTGGGTCAAGATTGA-CGCTCATGCACGAAAGCGTGGGGAGCAAACAGGATTAGATACCCTGGTAGTCCACGCCCTAAACGATGTCTACTAGTTGTCGGG---TTTTAATTAACTTGGTAACGCAGCTAACGCGTGAAGTAGACCGCCTGGGGA-GTACG…	G	T	G	C	C	A	G	C	A	G	C	C	G	C	G	G	T	A	A	T	A	C	G	T	A	G	G	G	T	G	C	A	A	G	C	G	T	-	T	A	A	T	C	G	G	A
17	16S_bacteria	AF255603.1 k__; p__Nitrospirota; c__Nitrospiria; o__Nitrospirales; f__Nitrospiraceae; g__Nitrospira; s__Nitrospira sp. SRI-9	GTGCCAGCAGCCGCGGTAAGACAGAGGTGGCGAGCGT-TGCTCGGATTCAC-TGGGCTTAAAGGGCGCGTAGGCGGTCTTGCAAGTCAAAGGTGGAATTCCACGGCTCAACCG-TGGAGCTGCC-TTTGATA-CTG-CAAGACTTGAGGCAG----GTAGAGG-AGGGCGGAA--TTCCCGGTGTAGCG-GTGAAATG-CGTAGATATCGGGAGGAAGGCCGGTGGCGAAGGCGGCCCTCTGGGCCTGTCCTGA-CGCTGAGGCGCGAAAGCGTGGGGAGCAAACAGGATTAGATACCCTGGTAGTCCACGCCCTAAACGGTGGGCACTAGGTGTGGGGTCCAT---ATGGACCCTGTGCCGAAGGGAAACCATTAAGTGCCCCGCCTGGGGA-GTACG…	G	T	G	C	C	A	G	C	A	G	C	C	G	C	G	G	T	A	A	G	A	C	A	G	A	G	G	T	G	G	C	G	A	G	C	G	T	-	T	G	C	T	C	G	G	A
16	16S_bacteria	NR_029287.1 k__; p__Nitrospirota; c__Nitrospiria; o__Nitrospirales; f__Nitrospiraceae; g__Nitrospira; s__Nitrospira moscoviensis	GTGCCAGCAGCCGCGGTAATACGAAGGTGGCAAGCGT-TGTTCGGATTCAC-TGGGCGTACAGGGAGCGTAGGCGGTTGGGTAAGCCCTCCGTGAAATCTCCGGGCCTAACC-CGGAAAGTGC-AGAGGGGA-CTG-CTCGGCTTGAGGATG----GGAGAGG-AGCGCGGAA--TTCCCGGTGTAGCG-GTGAAATG-CGTAGAGATCGGGAGGAAGGCCGGTGGCGAAGGCGGCGCTCTGGAACATTTCTGA-CGCTGAGGCTCGAAAGCGTGGGGAGCAAACAGGATTAGATACCCTGGTAGTCCACGCCTTAAACTATGGATACTAAGTGTCGGCGGGTTACCGC-----CGGTGCCGCAGCTAACGCAGTAAGTATCCCGCCTGGGAA-GTACG…	G	T	G	C	C	A	G	C	A	G	C	C	G	C	G	G	T	A	A	T	A	C	G	A	A	G	G	T	G	G	C	A	A	G	C	G	T	-	T	G	T	T	C	G	G	A
14	16S_bacteria	MH094649.1 k__; p__Pseudomonadota; c__Alphaproteobacteria; o__Hyphomicrobiales; f__Devosiaceae; g__Devosia; s__Devosia sp.	GTGCCAGCAGCCGCGGTAATACGAAGGGGGCTAGCGT-TGTTCGGATTTAC-TGGGCGTAAAGCGCACGTAGGCGGTTTGTTAAGTCAGAGGTGAAATCCCGGAGCTCAAC-TCCGGAAYTGCC-TTTGATA-CTGGCA-AGCTAGAGTCCG----GAAGAGGTA-AGTGGAA--CTCCTAGTGTAGAG-GTGGAATT-CGTAGATATTAGGAAGAACACCAGTGGCGAAGGCGGCTTACTGGTCCGGAACTGA-CGCTGAGGTGCGAAAGCGTGGGGAGCAAACAGGATTAGATACCCTGGTAGTCCACGCCGTAAACTATGAGAGCTAGCCGTTGGATGGTTTAC---CATTCAGTGGCGCAGCTAACGCATTAAGCTCTCCGCCTGGGGA-GTACG…	G	T	G	C	C	A	G	C	A	G	C	C	G	C	G	G	T	A	A	T	A	C	G	A	A	G	G	G	G	G	C	T	A	G	C	G	T	-	T	G	T	T	C	G	G	A
13	16S_bacteria	OM763958.1 k__; p__Pseudomonadota; c__Alphaproteobacteria; o__Hyphomicrobiales; f__Devosiaceae; g__Devosia; s__Devosia sp.	GTGCCAGCAGCCGCGGTAATACGAAGGGGGCTAGCGT-TGTTCGGATTTAC-TGGGCGTAAAGCGCACGTAGGCGGATCATTAAGTCAGGGGTGAAATCCCGGAGCTCAAC-TCCGGAACTGCC-TCTGATA-CTGGTG-ATCTTGAGTCCG----GAAGAGG-TGAGTGGAA--CTCCTAGTGTAGAG-GTGGAATT-CGTAGATATTAGGAAGAACACCAGTGGCGAAGGCGGCTCACTGGTCCGGTACTGA-CGCTGAGGTGCGAAAGCGTGGGGAGCAAACAGGATTAGATACCCTGGTAGTCCACGCCGTAAACTATGGAAGCTAGCCGTTGGGGGGTTTAC---CCTTCAGTGGCGCAGCTAACGCATTAAGCTTCCCGCCTGGGGA-GTACG…	G	T	G	C	C	A	G	C	A	G	C	C	G	C	G	G	T	A	A	T	A	C	G	A	A	G	G	G	G	G	C	T	A	G	C	G	T	-	T	G	T	T	C	G	G	A
19	16S_bacteria	OP132369.1 k__; p__Pseudomonadota; c__Betaproteobacteria; o__Burkholderiales; f__Burkholderiaceae; g__Burkholderia; s__Burkholderia sp.	GTGCCAGCAGCCGCGGTAATACGTAGGGTGCGAGCGT-TAATCGGAATTAC-TGGGCGTAAAGCGTGCGCAGGCGGTTTGCTAAGACCGATGTGAAATCCCCGGGCTCAACCT-GGGAACTGC-ATTGGTGA-CTGGCA-GGCTAGAGTATG----GCAGAGGGGG-GTAGAA--TTCCACGTGTAGCA-GTGAAATG-CGTAGAGATGTGGAGGAATACCGATGGCGAAGGCAGCCCCCTGGGCCAATACTGA-CGCTCATGCACGAAAGCGTGGGGAGCAAACAGGATTAGATACCCTGGTAGTCCACGCCCTAAACGATGTCAACTAGTTGTTGGGGA---TTCATTTCCTTAGTAACGTAGCTAACGCGTGAAGTTGACCGCCTGGGGA-GTACG…	G	T	G	C	C	A	G	C	A	G	C	C	G	C	G	G	T	A	A	T	A	C	G	T	A	G	G	G	T	G	C	G	A	G	C	G	T	-	T	A	A	T	C	G	G	A
13	16S_bacteria	OP132304.1 k__; p__Pseudomonadota; c__Betaproteobacteria; o__Burkholderiales; f__Burkholderiaceae; g__Burkholderia; s__Burkholderia sp.	GTGCCAGCAGCCGCGGTAATACGTAGGGTGCGAGCGT-TAATCGGAATTAC-TGGGCGTAAAGCGTGCGCAGGCGGTTTGCTAAGACCGATGTGAAATCCCCGGGCTCAACCT-GGGAACTGC-ATTGGTGA-CTGGCA-GGCTAGAGTATG----GCAGAGGGGG-GTAGAA--TTCCACGTGTAGCA-GTGAAATG-CGTAGAGATGTGGAGGAATACCGATGGCGAAGGCAGCCCCCTGGGCCAATACTGA-CGCTCATGCACGAAAGCGTGGGGAGCAAACAGGATTAGATACCCTGGTAGTCCACGCCCTAAACGATGTCAACTAGTTGTTGGGGA---TTCATTTCCTTAGTAACGTAGCTAACGCGTGAAGTTGACCGCCTGGGGA-GTACG…	G	T	G	C	C	A	G	C	A	G	C	C	G	C	G	G	T	A	A	T	A	C	G	T	A	G	G	G	T	G	C	G	A	G	C	G	T	-	T	A	A	T	C	G	G	A
18	16S_bacteria	NR_175468.1 k__Bacillati; p__Actinomycetota; c__Actinomycetes; o__Propionibacteriales; f__Propionibacteriaceae; g__Propionibacterium; s__Propionibacterium ruminifibrarum	GTGCCAGCAGCCGCGGTGATACGTAGGGTGCGAGCGT-TGTCCGGAATTAT-TGGGCGTAAAGAGCTTGTAGGCGGTTGATTGCGTCGATAGTGAAATCCCGGGGCTTAACTTCGGGC-TTGC-TGTCGATA-CGGGT-TGACTTGAGGAAG----GTAGGGG-AGAATGGAA--TTCCCGGTGGAGCG-GTGGAATG-CGCAGATATCGGGAGGAACACCAGTGGCGAAGGCGGTTCTCTGGACCTTTCCTGA-CGCTGAGAAGCGAAAGCGTGGGGAGCAAACAGGCTTAGATACCCTGGTAGTCCACGCTGTAAACGGTGGGTACTAGGTGTGGGTCACATTCCACGTGGTCCGTGCCGTAGCTAACGCATTAAGTACCCCGCCTGGGGA-GTACG…	G	T	G	C	C	A	G	C	A	G	C	C	G	C	G	G	T	G	A	T	A	C	G	T	A	G	G	G	T	G	C	G	A	G	C	G	T	-	T	G	T	C	C	G	G	A
19	16S_bacteria	MW243042.1 k__Bacillati; p__Actinomycetota; c__Actinomycetes; o__Propionibacteriales; f__Propionibacteriaceae; g__Propionibacterium; s__Propionibacterium freudenreichii	GTGCCAGCAGCCGCGGTGATACGTAGGGTGCGAGCGTCTGTCCGGAATTAT-TGGGCGTAAAGAGCTNGTAGGCGGTT--GTCACTCGGAAGTGAAATTCCAGGGCTTAAC-TCTGGC-TTGCT-TTCGATA-CGGGT-TGACTTGAGGAATG----TAGGGGAAGAATGGAAC--TCTCGGTGGAGCGGGTGGAATG-CGCAGATATCGGGAAGAACACCAGTGGCGAAGGC-GTTCTCTGGACATTTCCTGAACGCTGAGAAGCGAAAGCGTGGGGAGCAAACAGGCTTAGATACCCTGGTAGTCCACGCCGTAAACGGTGGGTACT-GGTGTNGGTCCACTTCCACGGGGTCCGTGCCGTAGCTNACGCATTAAGTACCCCGCCTGGGGACGTACG…	G	T	G	C	C	A	G	C	A	G	C	C	G	C	G	G	T	G	A	T	A	C	G	T	A	G	G	G	T	G	C	G	A	G	C	G	T	C	T	G	T	C	C	G	G	A
14	16S_bacteria	ON014504.1 k__Bacillati; p__Bacillota; c__Bacilli; o__Bacillales; f__Staphylococcaceae; g__Staphylococcus; s__Staphylococcus sp.	GTGCCAGCAGCCGCGGTAATACGTAGGTGGCAAGCGT-TATCCRGAATTAT-TGGGCGTAAAGCGCGCGTAGGCGGTTTTTTAAGTCTGATGTGAAAGCCCACGGCTCAACC--GTGGAGGGTCATTGGAAA-CTGG-AAAACTTGAGTGCAG----AAGAGG-AAAGTGGAAT-TTCCATGTGTAGCG-GTGAAATG-CGCAGAGATATGGAGGAACACCAGTGGCGAARGCGACTTTCTGGTCTGTAACTGA-CGCTGATGTGCGAAAGCGTGGGGATCAAACAGGATTAGATACCCTGGTAGTCCACGCCGTAAACGATGAGTGCTAAGTGTTAGGGGGTTTCCGC-CCCTTAGTGCTGCAGCTAACGCATTAAGCACTCCGCCTGGGGA-GTACG…	G	T	G	C	C	A	G	C	A	G	C	C	G	C	G	G	T	A	A	T	A	C	G	T	A	G	G	T	G	G	C	A	A	G	C	G	T	-	T	A	T	C	C	R	G	A
13	16S_bacteria	OP185364.1 k__Bacillati; p__Bacillota; c__Bacilli; o__Bacillales; f__Staphylococcaceae; g__Staphylococcus; s__Staphylococcus warneri	GTGCCAGCAGCCGCGGTAATACGTAGGTGGCAAGCGT-TATCCGGAATTAT-TGGGCGTAAAGCGCGCGTAGGCGGTTTTTTAAGTCTGATGTGAAAGCCCACGGCTCAACC--GTGGAGGGTCATTGGAAA-CTGG-AAAACTTGAGTGCA----GAAGAGG-AAAGTGGAA--TTCCATGTGTAGCG-GTGAAATG-CGCAGAGATATGGAGGAACACCAGTGGCGAAGGCGACTTTCTGGTCTGTAACTGA-CGCTGATGTGCGAAAGCGTGGGGATCAAACAGGATTAGATACCCTGGTAGTCCACGCCGTAAACGATGAGTGCTAAGTGTTAGGGGGTTTCCGC-CCCTTAGTGCTGCAGCTAACGCATTAAGCACTCCGCCTGGGGA-GTACG…	G	T	G	C	C	A	G	C	A	G	C	C	G	C	G	G	T	A	A	T	A	C	G	T	A	G	G	T	G	G	C	A	A	G	C	G	T	-	T	A	T	C	C	G	G	A
12	16S_bacteria	MG996857.1 k__; p__Pseudomonadota; c__Alphaproteobacteria; o__Hyphomicrobiales; f__; g__Enhydrobacter; s__Enhydrobacter aerosaccus	GTGCCAGCAGCCGCGGTAATACAGAGGGTGCGAGCGT-TAATCGGAATTAC-TGGGCGTAAAGCGAGTGTAGGTGGCTCATTAAGTCACATGTGAAATCCCCGGGCTTAACCT-GGGAACTGC-ATGTGATA-CTGGTGGTGCTAGAATATG----TGAGAGGGA-AGTAGAA--TTCCAGGTGTAGCG-GTGAAATG-CGTAGAGATCTGGAGGAATACCGATGGCGAAGGCAGCTTCCTGGCATAATATTGA-CACTGAGATTCGAAAGCGTGGGTAGCAAACAGGATTAGATACCCTGGTAGTCCACGCCGTAAACGATGTCTACTAGCCGTTGGGGTCCTTGA--GACTTTAGTGGCGCAGTTAACGCGATAAGTAGACCGCCTGGGGA-GTACG…	G	T	G	C	C	A	G	C	A	G	C	C	G	C	G	G	T	A	A	T	A	C	A	G	A	G	G	G	T	G	C	G	A	G	C	G	T	-	T	A	A	T	C	G	G	A
12	16S_bacteria	MH715221.1 k__; p__Pseudomonadota; c__Alphaproteobacteria; o__Hyphomicrobiales; f__; g__Enhydrobacter; s__Enhydrobacter aerosaccus	GTGCCAGCAGCCGCGGTAATACAGAGGGTGCGAGCGT-TAATCGGAATTAC-TGGGCGTAAAGCGAGTGTAGGTGGCTCATTAAGTCACATGTGAAATCCCCGGGCTTAACCT-GGGAACTGC-ATGTGATA-CTGGTGGTGCTAGAATATG----TGAGAGGGA-AGTAGAA--TTCCAGGTGTAGCG-GTGAAATG-CGTAGAGATCTGGAGGAATACCGATGGCGAAGGCAGCTTCCTGGCATAATATTGA-CACTGAGATTCGAAAGCGTGGGTAGCAAACAGGATTAGATACCCTGGTAGTCCACGCCGTAAACGATGTCTACTAGCCGTTGGGGTCCTTGA--GACTTTAGTGGCGCAGTTAACGCGATAAGTAGACCGCCTGGGGA-GTACG…	G	T	G	C	C	A	G	C	A	G	C	C	G	C	G	G	T	A	A	T	A	C	A	G	A	G	G	G	T	G	C	G	A	G	C	G	T	-	T	A	A	T	C	G	G	A
16	16S_bacteria	ON076056.1 k__; p__Pseudomonadota; c__Alphaproteobacteria; o__Sphingomonadales; f__Sphingomonadaceae; g__Sphingomonas; s__Sphingomonas sp.	GTGCCAGCAGCCGCGGTAATACGGAGGGGGCTAGCGT-TGTTCGGAATTAC-TGGGCGTAAAGCGCACGTAGGCGGCTTTGTAAGTCAGAGGTGAAAGCCTGGAGCTCAAC-TCCAGAACTGCC-TTTGAGA-CTG-CATCGCTTGAATCCG----GGAGAGG-TGAGTGGAA--TTCCGAGTGTAGAG-GTGAAATT-CGTAGATATTCGGAAGAACACCAGTGGCGAAGGCGGCTCACTGGACCGGTATTGA-CGCTGAGGTGCGAAAGCGTGGGGAGCAAACAGGATTAGATACCCTGGTAGTCCACGCCGTAAACGATGATAACTAGCTGTCCGGGTGCCTGG--CATTTGGGTGGCGCAGCTAACGCATTAAGTTATCCGCCTGGGGA-GTACG…	G	T	G	C	C	A	G	C	A	G	C	C	G	C	G	G	T	A	A	T	A	C	G	G	A	G	G	G	G	G	C	T	A	G	C	G	T	-	T	G	T	T	C	G	G	A
16	16S_bacteria	OM585519.1 k__; p__Pseudomonadota; c__Alphaproteobacteria; o__Sphingomonadales; f__Sphingomonadaceae; g__Sphingomonas; s__Sphingomonas sp.	GTGCCAGCAGCCGCGGTAATACGGAGGGGGCTAGCGT-TGTTCGGAATTAC-TGGGCGTAAAGCGCACGTAGGCGGCTTTGTAAGTTAGAGGTGAAAGCCTGGAGCTTAAC-TCCAGAACTGCC-TTTAAGA-CTG-CATCGCTTGAATCCA----GGAGAGG-TGAGTGGAA--TTCCGAGTGTAGAG-GTGAAATT-CGTAGATATTCGGAAGAACACCAGTGGCGAAGGCGGCTCACTGGACTGGTATTGA-CGCTGAGGTGCGAAAGCGTGGGGAGCAAACAGGATTAGATACCCTGGTAGTCCACGCCGTAAACGATGATAACTAGCTGTCCGGGTGCTTGG--CATTTGGGTGGCGCAGCTAACGCATTAAGTTATCCGCCTGGGGA-GTACG…	G	T	G	C	C	A	G	C	A	G	C	C	G	C	G	G	T	A	A	T	A	C	G	G	A	G	G	G	G	G	C	T	A	G	C	G	T	-	T	G	T	T	C	G	G	A
15	16S_bacteria	ON063213.1 k__; p__Pseudomonadota; c__Alphaproteobacteria; o__Caulobacterales; f__Caulobacteraceae; g__Phenylobacterium; s__Phenylobacterium sp.	GTGCCAGCAGCCGCGGTAATACGAAGGGGGCTAGCGT-TGCTCGGAATTAC-TGGGCGTAAAGGGCGCGTAGGCGGACATTTAAGTCAGAGGTGAAAGCCCAGGGCTCAACCT-TGGAATTGCC-TTTGATA-CTGG-ATGTCTTGAGTTCG----GGAGAGG-TGAGTGGAA--TGCCGAGTGTAGAG-GTGAAATT-CGTAGATATTCGGCGGAACACCAGTGGCGAAGGCGACTCACTGGCCCGATACTGA-CGCTGAGGCGCGAAAGCGTGGGGAGCAAACAGGATTAGATACCCTGGTAGTCCACGCCGTAAACGATGAGTGCTAGTTGTCGGCATGCATGCATG---TCGGTGACGCAGCTAACGCATTAAGCACTCCGCCTGGGGA-GTACG…	G	T	G	C	C	A	G	C	A	G	C	C	G	C	G	G	T	A	A	T	A	C	G	A	A	G	G	G	G	G	C	T	A	G	C	G	T	-	T	G	C	T	C	G	G	A
15	16S_bacteria	NR_171393.1 k__; p__Pseudomonadota; c__Alphaproteobacteria; o__Caulobacterales; f__Caulobacteraceae; g__Phenylobacterium; s__Phenylobacterium parvum	GTGCCAGCAGCCGCGGTAATACGAAGGGGGCTAGCGT-TGCTCGGAATTAC-TGGGCGTAAAGGGCGCGTAGGCGGATCGTTAAGTTAGAGGTGAAAGCCCAGGGCTCAACCT-TGGAACTGCC-TTTGATA-CTGGCG-ATCTGGAGTACG----GGAGAGG-TGTGTGGAA--CTCCGAGTGTAGAG-GTGAAATT-CGTAGATATTCGGAAGAACACCAGTGGCGAAGGCGACACACTGGCCCGTTACTGA-CGCTGAGGCGCGAAAGCGTGGGGAGCAAACAGGATTAGATACCCTGGTAGTCCACGCCGTAAACGATGAGTGCTAGTTGTCGGCATGCATGCATG---TCGGTGACGCAGCTAACGCATTAAGCACTCCGCCTGGGGA-GTACG…	G	T	G	C	C	A	G	C	A	G	C	C	G	C	G	G	T	A	A	T	A	C	G	A	A	G	G	G	G	G	C	T	A	G	C	G	T	-	T	G	C	T	C	G	G	A
18	16S_bacteria	OP068017.1 k__Bacillati; p__Actinomycetota; c__Actinomycetes; o__Mycobacteriales; f__Corynebacteriaceae; g__Corynebacterium; s__Corynebacterium sp.	GTGCCAGCAGCCGCGGTAATACGTAGGGTGCGAGCGT-TGTCCGGATTTAC-TGGGCGTAAAGAGCTCGTAGGTGGTTTGTCGCGTCGTCTGTGAAAGCCCGGTGCTTAACACCGGG-TCTGC-AGGCGATA-CGGGCATAACTTGAGTGCTG----TAG-GGGAGACTGGAA--TTCCTGGTGTAGCG-GTGGAATG-CGCAGATATCAGGAGGAACACCGATGGCGAAGGCAGGTCTCTGGGCAGTAACTGA-CGCTGAGGAGCGAAAGCATGGGGAGCGAACAGGATTAGATACCCTGGTAGTCCATGCCGTAAACGGTGGGCGCTAGGTGTAGGGGT-CTTCCACGACTTCTGTGCCGTAGCTAACGCATTAAGCGCCCCGCCTGGGGA-GTACG…	G	T	G	C	C	A	G	C	A	G	C	C	G	C	G	G	T	A	A	T	A	C	G	T	A	G	G	G	T	G	C	G	A	G	C	G	T	-	T	G	T	C	C	G	G	A
17	16S_bacteria	OP068015.1 k__Bacillati; p__Actinomycetota; c__Actinomycetes; o__Mycobacteriales; f__Corynebacteriaceae; g__Corynebacterium; s__Corynebacterium sp.	GTGCCAGCAGCCGCGGTAATACGTAGGGTGCGAGCGT-TGTCCGGAATTAC-TGGGCGTAAAGAGCTCGTAGGTGGTTTGTCGCGTCGTCTGTGAAATTCCGGGGCTTAAC-TCCGGGCGTGC-AGGCGATA-CGGGC-TGACTTGAGTGCT----GTAG-GGGAGACTGGAA--TTCCTGGTGTAGCG-GTGAAATG-CGCAGATATCAGGAGGAACACCGATGGCGAAGGCAGGTCTCTGGGCAGTTACTGA-CGCTGAGGAGCGAAAGCATGGGTAGCGAACAGGATTAGATACCCTGGTAGTCCATGCCGTAAACGGTGGGCGCTAGGTGT-GAGTCCCTTCCACGGGGTTCGTGCCGTAGCTAACGCATTAAGCGCCCCGCCTGGGGA-GTACG…	G	T	G	C	C	A	G	C	A	G	C	C	G	C	G	G	T	A	A	T	A	C	G	T	A	G	G	G	T	G	C	G	A	G	C	G	T	-	T	G	T	C	C	G	G	A
14	16S_bacteria	OP104215.1 k__; p__Pseudomonadota; c__Betaproteobacteria; o__Burkholderiales; f__Alcaligenaceae; g__Achromobacter; s__Achromobacter xylosoxidans	GTGCCAGCAGCCGCGGTAATACGTAGGGTGCAAGCGT-TAATCGGAATTAC-TGGGCGTAAAGCGTGCGCAGGCGGTTCGGAAAGAAAGATGTGAAATCCCAGAGCTTAACTT-TGGAACTGCATTTT--TAACTACCG-GGCTAGAGTGTG----TCAGAGGGAG-GTGCAA--TTCCGCGTGTAGCA-GTGAAATG-CGTAGATATGCGGAGGAACACCGATGGCGAAGGCAGCCTCCTGGGATAACACTGA-CGCTCATGCACGAAAGCGTGGGGAGCAAACAGGATTAGATACCCTGGTAGTCCACGCCCTAAACGATGTCAACTAGCTGTTCGGGCCTTCG---GGCCTTGGTAGCGCAGCTAACGCGTGAAGTTGACCGCCTGGGGA-GTACG…	G	T	G	C	C	A	G	C	A	G	C	C	G	C	G	G	T	A	A	T	A	C	G	T	A	G	G	G	T	G	C	A	A	G	C	G	T	-	T	A	A	T	C	G	G	A
13	16S_bacteria	JN196541.1 k__; p__Pseudomonadota; c__Betaproteobacteria; o__Burkholderiales; f__Alcaligenaceae; g__Achromobacter; s__Achromobacter sp. BR3	GTGCCAGCAGCCGCGGTAATACGTAGGGTGCAAGCGT-TAATCGGAATTAC-TGGGCGTAAAGCGTGCGCAGGCGGTTCGGAAAGAAAGATGTGAAATCCCAGAGCTTAACTT-TGGAACTGCATTTT--TAACTACCG-GGCTAGAGTGTGT----CAGAGGGAG-GTGGAA--TTCCGCGTGTAGCA-GTGAAATG-CGTAGATATGCGGAGGAACACCGATGGCGAAGGCAGCCTCCTGGGATAACACTGA-CGCTCATGCACGAAAGCGTGGGGAGCAAACAGGATTAGATACCCTGGTAGTCCACGCCCTAAACGATGTCAACTAGCTGTTGGGGTCTTCGGAC---CTTGGTAGCGCAGCTAACGCGTGAAGTTGACCGCCTGGGGA-GTACG…	G	T	G	C	C	A	G	C	A	G	C	C	G	C	G	G	T	A	A	T	A	C	G	T	A	G	G	G	T	G	C	A	A	G	C	G	T	-	T	A	A	T	C	G	G	A
13	16S_bacteria	ON545981.1 k__; p__Pseudomonadota; c__Betaproteobacteria; o__Burkholderiales; f__Comamonadaceae; g__Delftia; s__Delftia acidovorans	GTGCCAGCAGCCGCGGTAATACGTAGGGTGCGAGCGT-TAATCGGAATTAC-TGGGCGTAAAGCGTGCGCAGGCGGTTATGTAAGACAGATGTGAAATCCCCGGGCTCAACCT-GGGAACTGC-ATTTGTGA-CTG-CATGGCTAGAGTACGG----TAGAGGGGGA-TGGAA--TTCCGCGTGTAGCA-GTGAAATG-CGTAGATATGCGGAGGAACACCGATGGCGAAGGCAATCCCCTGGACCTGTACTGA-CGCTCATGCACGAAAGCGTGGGGAGCAAACAGGATTAGATACCCTGGTAGTCCACGCCCTAAACGATGTCAACTGGTTGTTGGGAA---TTAGTTTTCTCAGTAACGAAGCTAACGCGTGAAGTTGACCGCCTGGGGA-GTACG…	G	T	G	C	C	A	G	C	A	G	C	C	G	C	G	G	T	A	A	T	A	C	G	T	A	G	G	G	T	G	C	G	A	G	C	G	T	-	T	A	A	T	C	G	G	A
13	16S_bacteria	ON799333.1 k__; p__Pseudomonadota; c__Betaproteobacteria; o__Burkholderiales; f__Comamonadaceae; g__Delftia; s__Delftia tsuruhatensis	GTGCCAGCAGCCGCGGTAATACGTAGGGTGCGAGCGT-TAATCGGAATTAC-TGGGCGTAAAGCGTGCGCAGGCGGTTATGTAAGACAGATGTGAAATCCCCGGGCTCAACCT-GGGAACTGC-ATTTGTGA-CTG-CATGGCTAGAGTACGG----TAGAGGGGGA-TGGAA--TTCCGCGTGTAGCA-GTGAAATG-CGTAGATATGCGGAGGAACACCGATGGCGAAGGCAATCCCCTGGACCTGTACTGA-CGCTCATGCACGAAAGCGTGGGGAGCAAACAGGATTAGATACCCTGGTAGTCCACGCCCTAAACGATGTCAACTGGTTGTTGGGAA---TTAGTTTTCTCAGTAACGAAGCTAACGCGTGAAGTTGACCGCCTGGGGA-GTACG…	G	T	G	C	C	A	G	C	A	G	C	C	G	C	G	G	T	A	A	T	A	C	G	T	A	G	G	G	T	G	C	G	A	G	C	G	T	-	T	A	A	T	C	G	G	A
14	16S_bacteria	MW722927.1 k__; p__Pseudomonadota; c__Alphaproteobacteria; o__Hyphomicrobiales; f__Brucellaceae; g__Ochrobactrum; s__Ochrobactrum sp.	GTGCCAGCAGCCGCGGTAATACGAAGGGGGCTAGCGT-TGTTCGGATTTAC-TGGGCGTAAAGCGCACGTAGGCGGACTTTTAAGTCAGGGGTGAAATCCCGGGGCTCAACC-CCGGAACTGCC-TTTGATA-CTGG-AAGTCTTGAGTATGG----TAGAGG-TGAGTGGAA--TTCCGAGTGTAGAG-GTGAAATT-CGTAGATATTCGGAGGAACACCAGTGGCGAAGGCGGCTCACTGGACCATTACTGA-CGCTGAGGTGCGAAAGCGTGGGGAGCAAACAGGATTAGATACCCTGGTAGTCCACGCCGTAAACGATGAATGTTAGCCGTTGGGGAGTTTAC---TCTTCGGTGGCGCAGCTAACGCATTAAACATTCCGCCTGGGGA-GTACG…	G	T	G	C	C	A	G	C	A	G	C	C	G	C	G	G	T	A	A	T	A	C	G	A	A	G	G	G	G	G	C	T	A	G	C	G	T	-	T	G	T	T	C	G	G	A
14	16S_bacteria	MW310689.1 k__; p__Pseudomonadota; c__Alphaproteobacteria; o__Hyphomicrobiales; f__Brucellaceae; g__Ochrobactrum; s__Ochrobactrum sp. Q0168	GTGCCAGCAGCCGCGGTAATACGAAGGGGGCTAGCGT-TGTTCGGATTTAC-TGGGCGTAAAGCGCACGTAGGCGGGCTAATAAGTCAGGGGTGAAATCCCGGGGCTCAACC-CCGGAACTGCC-TTTGATA-CTGTTA-GTCTTGAGTATGG----AAGAGG-TGAGTGGAA--TTCCGAGTGTAGAG-GTGAAATT-CGTAGATATTCGGAGGAACACCAGTGGCGAAGGCGGCTCACTGGTCCATTACTGA-CGCTGAGGTGCGAAAGCGTGGGGAGCAAACAGGATTAGATACCCTGGTAGTCCACGCCGTAAACGATGAATGTTAGCCGTCGGGGAGTTTAC---TCTTCGGTGGCGCAGCTAACGCATTAAACATTCCGCCTGGGGA-GTACG…	G	T	G	C	C	A	G	C	A	G	C	C	G	C	G	G	T	A	A	T	A	C	G	A	A	G	G	G	G	G	C	T	A	G	C	G	T	-	T	G	T	T	C	G	G	A
13	16S_bacteria	OP210259.1 k__; p__Pseudomonadota; c__Gammaproteobacteria; o__Enterobacterales; f__Yersiniaceae; g__Serratia; s__Serratia sp. (in: enterobacteria)	GTGCCAGCAGCCGCGGTAATACGGAGGGTGCAAGCGT-TAATCGGAATTAC-TGGGCGTAAAGCGCACGCAGGCGGTTTGTTAAGTCAGATGTGAAATCCCCGAGCTTAACTT-GGGAACTGC-ATTTGAAA-CTGGCA-AGCTAGAGTCTTG----TAGAGGGGG-GTAGAA--TTCCAGGTGTAGCG-GTGAAATG-CGTAGAGATCTGGAGGAATACCGGTGGCGAAGGCGGCCCCCTGGACAAAGACTGA-CGCTCAGGTGCGAAAGCGTGGGGAGCAAACAGGATTAGATACCCTGGTAGTCCACGCTGTAAACGATGTCGACTTGGAGGTTGTGCCCTTGA--GGCGTGGCTTCCGGAGCTAACGCGTTAAGTCGACCGCATGGGGA-GTACG…	G	T	G	C	C	A	G	C	A	G	C	C	G	C	G	G	T	A	A	T	A	C	G	G	A	G	G	G	T	G	C	A	A	G	C	G	T	-	T	A	A	T	C	G	G	A
11	16S_bacteria	OP168187.1 k__; p__Pseudomonadota; c__Gammaproteobacteria; o__Enterobacterales; f__Yersiniaceae; g__Serratia; s__Serratia marcescens	GTGCCAGCAGCCGCGGTAATACGGAGGGTGCAAGCGT-TAATCGGAATTAC-TGGGCGTAAAGCGCACGCAGGCGGTTTGTTAAGTCAGATGTGAAATCCCCGGGCTCAACCT-GGGAACTGC-ATTTGAAA-CTGGCA-AGCTAGAGTCTCG----TAGAGGGGG-GTAGAA--TTCCAGGTGTAGCG-GTGAAATG-CGTAGAGATCTGGAGGAATACCGGTGGCGAAGGCGGCCCCCTGGACGNANNCTGA-CGCTCAGGTGCGAAAGCGTGGGGAGCAAACAGGATTAGATACCCTGGTAGTCCACGCTGTAAACGATGTCGATTTGGAGGTTGTGCCCTTGA--GGCGTGGCTTCCGGAGCTAACGCGTTAAATCGACCGCCTGGGGGAGTACG…	G	T	G	C	C	A	G	C	A	G	C	C	G	C	G	G	T	A	A	T	A	C	G	G	A	G	G	G	T	G	C	A	A	G	C	G	T	-	T	A	A	T	C	G	G	A
[truncated: 1,058 more columns]

## Sheet: BL_V5V7_2S
Number_of_mismatch_with_BL_V5V7_2S	Sequence_origin	Accession_number_and_taxonomy	Nucleotide_sequence
16	16S_chloroplast_(wheat)	NC_002762.1 k__Viridiplantae; p__Streptophyta; c__Magnoliopsida; o__Poales; f__Poaceae; g__Triticum; s__Triticum aestivum	GTGCCAGCAGCCGCGGTAAGACAGAGGATGCAAGCGT-TATCCGGAATGAT-TGGGCGTAAAGCGTCTGTAGGTGGCTTTTCAAGTCCGCCGTCAAATCCCAGGGCTCAACCCTGG--ACAGGCGGTGGAAA-CTACCA-AGCTGGAGTACG----GTAGGGGCAGAG-GGAAT-TTCCG-GTGGAGCG-GTGAAATG-CATTGAGATCGGAAAGAACACCAACGGCGAAAGCACTCTGCTGGGCCGACACTGA-CACTGAGAGACGAAAGCTAGGGGAGCAAATGGGATTAGAGACCCCAGTAGTCCTAGCCGTAAACGATGGATACTAGGTGCT-GTGCGACTCGACCCGTGCAGTGCTGTAGCTAACGCGTTAAGTATCCCGCCTGGGGA-GTACG…	G	T	G	C	C	A	G	C	A	G	C	C	G	C	G	G	T	A	A	G	A	C	A	G	A	G	G	A	T	G	C	A	A	G	C	G	T	-	T	A	T	C	C	G	G	A
16	16S_chloroplast_(wheat)	LC621195.1 k__Viridiplantae; p__Streptophyta; c__Magnoliopsida; o__Poales; f__Poaceae; g__Triticum; s__Triticum aestivum	GTGCCAGCAGCCGCGGTAAGACAGAGGATGCAAGCGT-TATCCGGAATGAT-TGGGCGTAAAGCGTCTGTAGGTGGCTTTTCAAGTCCGCCGTCAAATCCCAGGGCTCAACCCTGG--ACAGGCGGTGGAAA-CTACCA-AGCTGGAGTACG----GTAGGGGCAGAG-GGAAT-TTCCG-GTGGAGCG-GTGAAATG-CATTGAGATCGGAAAGAACACCAACGGCGAAAGCACTCTGCTGGGCCGACACTGA-CACTGAGAGACGAAAGCTAGGGGAGCAAATGGGATTAGAGACCCCAGTAGTCCTAGCCGTAAACGATGGATACTAGGTGCT-GTGCGACTCGACCCGTGCAGTGCTGTAGCTAACGCGTTAAGTATCCCGCCTGGGGA-GTACG…	G	T	G	C	C	A	G	C	A	G	C	C	G	C	G	G	T	A	A	G	A	C	A	G	A	G	G	A	T	G	C	A	A	G	C	G	T	-	T	A	T	C	C	G	G	A
16	16S_chloroplast_(wheat)	MH051715.1 k__Viridiplantae; p__Streptophyta; c__Magnoliopsida; o__Poales; f__Poaceae; g__Triticum; s__Triticum aestivum	GTGCCAGCAGCCGCGGTAAGACAGAGGATGCAAGCGT-TATCCGGAATGAT-TGGGCGTAAAGCGTCTGTAGGTGGCTTTTCAAGTCCGCCGTCAAATCCCAGGGCTCAACCCTGG--ACAGGCGGTGGAAA-CTACCA-AGCTGGAGTACG----GTAGGGGCAGAG-GGAAT-TTCCG-GTGGAGCG-GTGAAATG-CATTGAGATCGGAAAGAACACCAACGGCGAAAGCACTCTGCTGGGCCGACACTGA-CACTGAGAGACGAAAGCTAGGGGAGCAAATGGGATTAGAGACCCCAGTAGTCCTAGCCGTAAACGATGGATACTAGGTGCT-GTGCGACTCGACCCGTGCAGTGCTGTAGCTAACGCGTTAAGTATCCCGCCTGGGGA-GTACG…	G	T	G	C	C	A	G	C	A	G	C	C	G	C	G	G	T	A	A	G	A	C	A	G	A	G	G	A	T	G	C	A	A	G	C	G	T	-	T	A	T	C	C	G	G	A
16	16S_chloroplast_(wheat)	AB042240.3 k__Viridiplantae; p__Streptophyta; c__Magnoliopsida; o__Poales; f__Poaceae; g__Triticum; s__Triticum aestivum	GTGCCAGCAGCCGCGGTAAGACAGAGGATGCAAGCGT-TATCCGGAATGAT-TGGGCGTAAAGCGTCTGTAGGTGGCTTTTCAAGTCCGCCGTCAAATCCCAGGGCTCAACCCTGG--ACAGGCGGTGGAAA-CTACCA-AGCTGGAGTACG----GTAGGGGCAGAG-GGAAT-TTCCG-GTGGAGCG-GTGAAATG-CATTGAGATCGGAAAGAACACCAACGGCGAAAGCACTCTGCTGGGCCGACACTGA-CACTGAGAGACGAAAGCTAGGGGAGCAAATGGGATTAGAGACCCCAGTAGTCCTAGCCGTAAACGATGGATACTAGGTGCT-GTGCGACTCGACCCGTGCAGTGCTGTAGCTAACGCGTTAAGTATCCCGCCTGGGGA-GTACG…	G	T	G	C	C	A	G	C	A	G	C	C	G	C	G	G	T	A	A	G	A	C	A	G	A	G	G	A	T	G	C	A	A	G	C	G	T	-	T	A	T	C	C	G	G	A
16	16S_chloroplast_(wheat)	MN605257.1 k__Viridiplantae; p__Streptophyta; c__Magnoliopsida; o__Poales; f__Poaceae; g__Triticum; s__Triticum aestivum	GTGCCAGCAGCCGCGGTAAGACAGAGGATGCAAGCGT-TATCCGGAATGAT-TGGGCGTAAAGCGTCTGTAGGTGGCTTTTCAAGTCCGCCGTCAAATCCCAGGGCTCAACCCTGG--ACAGGCGGTGGAAA-CTACCA-AGCTGGAGTACG----GTAGGGGCAGAG-GGAAT-TTCCG-GTGGAGCG-GTGAAATG-CATTGAGATCGGAAAGAACACCAACGGCGAAAGCACTCTGCTGGGCCGACACTGA-CACTGAGAGACGAAAGCTAGGGGAGCAAATGGGATTAGAGACCCCAGTAGTCCTAGCCGTAAACGATGGATACTAGGTGCT-GTGCGACTCGACCCGTGCAGTGCTGTAGCTAACGCGTTAAGTATCCCGCCTGGGGA-GTACG…	G	T	G	C	C	A	G	C	A	G	C	C	G	C	G	G	T	A	A	G	A	C	A	G	A	G	G	A	T	G	C	A	A	G	C	G	T	-	T	A	T	C	C	G	G	A
16	16S_chloroplast_(wheat)	MK348601.1 k__Viridiplantae; p__Streptophyta; c__Magnoliopsida; o__Poales; f__Poaceae; g__Triticum; s__Triticum aestivum	GTGCCAGCAGCCGCGGTAAGACAGAGGATGCAAGCGT-TATCCGGAATGAT-TGGGCGTAAAGCGTCTGTAGGTGGCTTTTCAAGTCCGCCGTCAAATCCCAGGGCTCAACCCTGG--ACAGGCGGTGGAAA-CTACCA-AGCTGGAGTACG----GTAGGGGCAGAG-GGAAT-TTCCG-GTGGAGCG-GTGAAATG-CATTGAGATCGGAAAGAACACCAACGGCGAAAGCACTCTGCTGGGCCGACACTGA-CACTGAGAGACGAAAGCTAGGGGAGCAAATGGGATTAGAGACCCCAGTAGTCCTAGCCGTAAACGATGGATACTAGGTGCT-GTGCGACTCGACCCGTGCAGTGCTGTAGCTAACGCGTTAAGTATCCCGCCTGGGGA-GTACG…	G	T	G	C	C	A	G	C	A	G	C	C	G	C	G	G	T	A	A	G	A	C	A	G	A	G	G	A	T	G	C	A	A	G	C	G	T	-	T	A	T	C	C	G	G	A
0	18S_mitochondria_(wheat)	NC_036024.1 k__Viridiplantae; p__Streptophyta; c__Magnoliopsida; o__Poales; f__Poaceae; g__Triticum; s__Triticum aestivum	GTGCCAGCAGCCGCGGTAAGACGGGGGGGGCAAGTGT-TCTTCGGAATGAC-TGGGCGTAAAGGGCACGTAGGCGGTGAATCGGGTTGAAAGTGAAAGTC---GCCAAAAAGTGGCGGAATGC-TCTCGAAACCAATT--CACTTGAGTGAG----ACAGAGG-AGAGTGGAA--TTTCGTGTGTAGGG-GTGAAATC-CGTAGATCTACGAAGGAACGCCAAAAGCGAAGGCAGCTCTCTGGGTCCCTACCGA-CGCTGGGGTGCGAAAGCATGGGGAGCGAACAGGATTAGATACCCTGGTAGTCCATGCCGTAAACGATGAGTGTTCGCCCTTGG----TCTACGCGGA-TCAGGGGCCCAGCTAACGCGTGAAACACTCCGCCTGGGGA-GTACG…	G	T	G	C	C	A	G	C	A	G	C	C	G	C	G	G	T	A	A	G	A	C	G	G	G	G	G	G	G	G	C	A	A	G	T	G	T	-	T	C	T	T	C	G	G	A
0	18S_mitochondria_(wheat)	AP008982.1 k__Viridiplantae; p__Streptophyta; c__Magnoliopsida; o__Poales; f__Poaceae; g__Triticum; s__Triticum aestivum	GTGCCAGCAGCCGCGGTAAGACGGGGGGGGCAAGTGT-TCTTCGGAATGAC-TGGGCGTAAAGGGCACGTAGGCGGTGAATCGGGTTGAAAGTGAAAGTC---GCCAAAAAGTGGCGGAATGC-TCTCGAAACCAATT--CACTTGAGTGAG----ACAGAGG-AGAGTGGAA--TTTCGTGTGTAGGG-GTGAAATC-CGTAGATCTACGAAGGAACGCCAAAAGCGAAGGCAGCTCTCTGGGTCCCTACCGA-CGCTGGGGTGCGAAAGCATGGGGAGCGAACAGGATTAGATACCCTGGTAGTCCATGCCGTAAACGATGAGTGTTCGCCCTTGG----TCTACGCGGA-TCAGGGGCCCAGCTAACGCGTGAAACACTCCGCCTGGGGA-GTACG…	G	T	G	C	C	A	G	C	A	G	C	C	G	C	G	G	T	A	A	G	A	C	G	G	G	G	G	G	G	G	C	A	A	G	T	G	T	-	T	C	T	T	C	G	G	A
0	18S_mitochondria_(wheat)	MH051716.1 k__Viridiplantae; p__Streptophyta; c__Magnoliopsida; o__Poales; f__Poaceae; g__Triticum; s__Triticum aestivum	GTGCCAGCAGCCGCGGTAAGACGGGGGGGGCAAGTGT-TCTTCGGAATGAC-TGGGCGTAAAGGGCACGTAGGCGGTGAATCGGGTTGAAAGTGAAAGTC---GCCAAAAAGTGGCGGAATGC-TCTCGAAACCAATT--CACTTGAGTGAG----ACAGAGG-AGAGTGGAA--TTTCGTGTGTAGGG-GTGAAATC-CGTAGATCTACGAAGGAACGCCAAAAGCGAAGGCAGCTCTCTGGGTCCCTACCGA-CGCTGGGGTGCGAAAGCATGGGGAGCGAACAGGATTAGATACCCTGGTAGTCCATGCCGTAAACGATGAGTGTTCGCCCTTGG----TCTACGCGGA-TCAGGGGCCCAGCTAACGCGTGAAACACTCCGCCTGGGGA-GTACG…	G	T	G	C	C	A	G	C	A	G	C	C	G	C	G	G	T	A	A	G	A	C	G	G	G	G	G	G	G	G	C	A	A	G	T	G	T	-	T	C	T	T	C	G	G	A
0	18S_mitochondria_(wheat)	MW846283.1 k__Viridiplantae; p__Streptophyta; c__Magnoliopsida; o__Poales; f__Poaceae; g__Triticum; s__Triticum aestivum	GTGCCAGCAGCCGCGGTAAGACGGGGGGGGCAAGTGT-TCTTCGGAATGAC-TGGGCGTAAAGGGCACGTAGGCGGTGAATCGGGTTGAAAGTGAAAGTC---GCCAAAAAGTGGCGGAATGC-TCTCGAAACCAATT--CACTTGAGTGAG----ACAGAGG-AGAGTGGAA--TTTCGTGTGTAGGG-GTGAAATC-CGTAGATCTACGAAGGAACGCCAAAAGCGAAGGCAGCTCTCTGGGTCCCTACCGA-CGCTGGGGTGCGAAAGCATGGGGAGCGAACAGGATTAGATACCCTGGTAGTCCATGCCGTAAACGATGAGTGTTCGCCCTTGG----TCTACGCGGA-TCAGGGGCCCAGCTAACGCGTGAAACACTCCGCCTGGGGA-GTACG…	G	T	G	C	C	A	G	C	A	G	C	C	G	C	G	G	T	A	A	G	A	C	G	G	G	G	G	G	G	G	C	A	A	G	T	G	T	-	T	C	T	T	C	G	G	A
0	18S_mitochondria_(wheat)	MW846284.1 k__Viridiplantae; p__Streptophyta; c__Magnoliopsida; o__Poales; f__Poaceae; g__Triticum; s__Triticum aestivum	GTGCCAGCAGCCGCGGTAAGACGGGGGGGGCAAGTGT-TCTTCGGAATGAC-TGGGCGTAAAGGGCACGTAGGCGGTGAATCGGGTTGAAAGTGAAAGTC---GCCAAAAAGTGGCGGAATGC-TCTCGAAACCAATT--CACTTGAGTGAG----ACAGAGG-AGAGTGGAA--TTTCGTGTGTAGGG-GTGAAATC-CGTAGATCTACGAAGGAACGCCAAAAGCGAAGGCAGCTCTCTGGGTCCCTACCGA-CGCTGGGGTGCGAAAGCATGGGGAGCGAACAGGATTAGATACCCTGGTAGTCCATGCCGTAAACGATGAGTGTTCGCCCTTGG----TCTACGCGGA-TCAGGGGCCCAGCTAACGCGTGAAACACTCCGCCTGGGGA-GTACG…	G	T	G	C	C	A	G	C	A	G	C	C	G	C	G	G	T	A	A	G	A	C	G	G	G	G	G	G	G	G	C	A	A	G	T	G	T	-	T	C	T	T	C	G	G	A
15	16S_bacteria	OP210299.1 k__; p__Pseudomonadota; c__Gammaproteobacteria; o__Pseudomonadales; f__Pseudomonadaceae; g__Pseudomonas; s__Pseudomonas sp.	GTGCCAGCAGCCGCGGTAATACAGAGGGTGCAAGCGT-TAATCGGAATTAC-TGGGCGTAAAGCGCGCGTAGGTGGTTCGTTAAGTTGGATGTGAAATCCCCGGGCTCAACCT-GGGAACTGC--ATCCAAAACTGGCG-AGCTAGAGTAGG----GCAGAGGGTG-GTGGAAT-TTCCT-GTGTAGCG-GTGAAATG-CGTAGATATAGGAAGGAACACCAGTGGCGAAGGCGACCACCTGGGCTCATACTGA-CACTGAGGTGCGAAAGCGTGGGGAGCAAACAGGATTAGATACCCTGGTAGTCCACGCCGTAAACGATGTCAACTAGCCGTTGGAATCCTTG--AGATTTTAGTGGCGCAGCTAACGCATTAAGTTGACCGCCTGGGGA-GTACG…	G	T	G	C	C	A	G	C	A	G	C	C	G	C	G	G	T	A	A	T	A	C	A	G	A	G	G	G	T	G	C	A	A	G	C	G	T	-	T	A	A	T	C	G	G	A
15	16S_bacteria	MZ435324.1 k__; p__Pseudomonadota; c__Gammaproteobacteria; o__Pseudomonadales; f__Pseudomonadaceae; g__Pseudomonas; s__Pseudomonas sp.	GTGCCAGCAGCCGCGGTAATACGAAGGGTGCAAGCGT-TAATCGGAATTAC-TGGGCGTAAAGCGCGCGTAGGTGGTTCAGTAAGTTGGATGTGAAATCCCCGGGCTCAACCT-GGGAACTGC--ATCCAAAACTG-CTGAACTAGAGTACA----GTAGAGGGTG-GTGGAAT-TTCCT-GTGTAGCG-GTGAAATG-CGTAGATATAGGAAGGAACACCAGTGGCGAAGGCGACCACCTGGACTGATACTGA-CACTGAGGTGCGAAAGCGTGGGGAGCAAACAGGATTAGATACCCTGGTAGTCCACGCCGTAAACGATGTCAACTAGCCGTTGGGAGTCTTGAACT--CTTAGTGGCGCAGCTAACGCATTAAGTTGACCGCCTGGGGA-GTACG…	G	T	G	C	C	A	G	C	A	G	C	C	G	C	G	G	T	A	A	T	A	C	G	A	A	G	G	G	T	G	C	A	A	G	C	G	T	-	T	A	A	T	C	G	G	A
15	16S_bacteria	ON908989.1 k__; p__Pseudomonadota; c__Betaproteobacteria; o__Burkholderiales; f__Oxalobacteraceae; g__Janthinobacterium; s__Janthinobacterium sp.	GTGCCAGCAGCCGCGGTAATACGTAGGGTGCAAGCGT-TAATCGGAATTAC-TGGGCGTAAAGCGTGCGCAGGCGGTTTTGTAAGTCTGATGTGAAATCCCCGGGCTCAACCT-GGGAATTGC-ATTGGAGA-CTG-CAAGGCTAGAATCTG----GCAGAGG-GGGGTAGAA--TTCCACGTGTAGCA-GTGAAATG-CGTAGATATGTGGAGGAACACCGATGGCGAAGGCAGCCCCCTGGGTCAAGATTGA-CGCTCATGCACGAAAGCGTGGGGAGCAAACAGGATTAGATACCCTGGTAGTCCWCGCCCTAAACGATGTCTACTAGTTGTCGGG---TCTTAATTGACTTGGTAACGCAGCTAACGCGTGAAGTAGACCGCCTGGGGA-GTACG…	G	T	G	C	C	A	G	C	A	G	C	C	G	C	G	G	T	A	A	T	A	C	G	T	A	G	G	G	T	G	C	A	A	G	C	G	T	-	T	A	A	T	C	G	G	A
15	16S_bacteria	MW928752.1 k__; p__Pseudomonadota; c__Betaproteobacteria; o__Burkholderiales; f__Oxalobacteraceae; g__Janthinobacterium; s__Janthinobacterium svalbardensis	GTGCCAGCAGCCGCGGTAATACGTAGGGTGCAAGCGT-TAATCGGAATTAC-TGGGCGTAAAGCGTGCGCAGGCGGTTTTGTAAGTCTGATGTGAAATCCCCGGGCTCAACCT-GGGAATTGC-ATTGGAGA-CTG-CAAGGCTAGAATCTG----GCAGAGG-GGGGTAGAA--TTCCACGTGTAGCA-GTGAAATG-CGTAGATATGTGGAGGAACACCGATGGCGAAGGCAGCCCCCTGGGTCAAGATTGA-CGCTCATGCACGAAAGCGTGGGGAGCAAACAGGATTAGATACCCTGGTAGTCCACGCCCTAAACGATGTCTACTAGTTGTCGGG---TCTTAATTGACTTGGTAACGCAGCTAACGCGTGAAGTAGACCGCCTGGGGA-GTACG…	G	T	G	C	C	A	G	C	A	G	C	C	G	C	G	G	T	A	A	T	A	C	G	T	A	G	G	G	T	G	C	A	A	G	C	G	T	-	T	A	A	T	C	G	G	A
16	16S_bacteria	OP185243.1 k__; p__Bacteroidota; c__Flavobacteriia; o__Flavobacteriales; f__Flavobacteriaceae; g__Flavobacterium; s__Flavobacterium branchiicola	GTGCCAGCAGCCGCGGTAATACGGAGGATCCAAGCGT-TATCCGGAATCAT-TGGGTTTAAAGGGTCCGTAGGCGGTTTAATAAGTCAGTGGTGAAAGCCCATCGCTCAACGG-TGGAACGGCCATT-GATA-CTGTTA-AACTTGAATTAT-----TAGGAAGTAACTAGAATAT--GTAGTGTAGCG-GTGAAATG-CTTAGAGATTACATGGAATACCAATTGCGAAGGCAGGTTACTACTAATGGATTGA-CGCTGATGGACGAAAGCGTGGGTAGCGAACAGGATTAGATACCCTGGTAGTCCACGCCGTAAACGATGGATACTAGCTGTTGGAAGCAAT-------TTCAGTGGCTAAGCGAAAGTGATAAGTATCCCACCTGGGGA-GTACG…	G	T	G	C	C	A	G	C	A	G	C	C	G	C	G	G	T	A	A	T	A	C	G	G	A	G	G	A	T	C	C	A	A	G	C	G	T	-	T	A	T	C	C	G	G	A
16	16S_bacteria	MZ443724.1 k__; p__Bacteroidota; c__Flavobacteriia; o__Flavobacteriales; f__Flavobacteriaceae; g__Flavobacterium; s__Flavobacterium sp.	GTGCCAGCAGCCGCGGTAATACGGAGGATCCAAGCGT-TATCCGGAATCACATTGGGTTTAAGGGTCCGTAGGCGGCCTTATAAGTCAGTGGTGAAATCTCCTAGCTCAAC-TAGGAAACTGCCATT-GATA-CTG-TAGGGCTTGAATTAT----TGTGAAG-TAACTAGAATAT--GTAGTGTAGCG-GTGAAATG-CTTAGATATTACATGGAATACCAATTGCGAAGGCAGGTTACTAACAATATATTGA-CGCTGATGGACGAAAGCGTGGGTAGCGAACAGGATTAGATACCCTGGTAGTCCACGCCGTAAACGATGGATACTAGCTGTTGGG-------CGCAAGTTCAGTGGCTAAGCGAAAGTGATAAGTATCCCACCTGGGGA-GTACG…	G	T	G	C	C	A	G	C	A	G	C	C	G	C	G	G	T	A	A	T	A	C	G	G	A	G	G	A	T	C	C	A	A	G	C	G	T	-	T	A	T	C	C	G	G	A
15	16S_bacteria	OP012837.1 k__; p__Pseudomonadota; c__Betaproteobacteria; o__Burkholderiales; f__Comamonadaceae; g__Variovorax; s__Variovorax ginsengisoli	GTGCCAGCAGCCGCGGTAATACGTAGGGTGCAAGCGT-TAATCGGAATTAC-TGGGCGTAAAGCGTGCGCAGGCGGTTATATAAGACAGTTGTGAAATCCCCGGGCTCAACCT-GGGAACTGC-ATCTGTGA-CTG-TATAGCTAGAGTACG----GTAGAGGGGGA-TGGAA--TTCCGCGTGTAGCA-GTGAAATG-CGTAGATATGCGGAGGAACACCGATGGCGAAGGCAATCCCCTGGACCTGTACTGA-CGCTCATGCACGAAAGCGTGGGGAGCAAACAGGATTAGATACCCTGGTAGTCCACGCCCTAAACGATGTCAACTGGTTGTTGGG---TCTTCACTGACTCAGTAACGAAGCTAACGCGTGAAGTTGACCGCCTGGGGA-GTACG…	G	T	G	C	C	A	G	C	A	G	C	C	G	C	G	G	T	A	A	T	A	C	G	T	A	G	G	G	T	G	C	A	A	G	C	G	T	-	T	A	A	T	C	G	G	A
15	16S_bacteria	OM866237.1 k__; p__Pseudomonadota; c__Betaproteobacteria; o__Burkholderiales; f__Comamonadaceae; g__Variovorax; s__Variovorax paradoxus	GTGCCAGCAGCCGCGGTAATACGTAGGGTGCAAGCGT-TAATCGGAATTAC-TGGGCGTAAAGCGTGCGCAGGCGGTAATGTAAGACAGTTGTGAAATCCCCGGGCTCAACCT-GGGAACTGC-ATCTGTGA-CTG-CATTGCTGGAGTACG----GTAGAGGGGGA-TGGAA--TTCCGCGTGTAGCA-GTGAAATG-CGTAGATATGCGGAGGAACACCGATGGCGAAGGCAATCCCCTGGACCTGTACTGA-CGCTCATGCACGAAAGCGTGGGGAGCAAACAGGATTAGATACCCTGGTAGTCCACGCCCTAAACGATGTCAACTGGTTGTTGGG---TCTTCACTGACTCAGTAACGAAGCTAACGCGTGAAGTTGACCGCCTGGGGA-GTACG…	G	T	G	C	C	A	G	C	A	G	C	C	G	C	G	G	T	A	A	T	A	C	G	T	A	G	G	G	T	G	C	A	A	G	C	G	T	-	T	A	A	T	C	G	G	A
16	16S_bacteria	OP210312.1 k__Bacillati; p__Bacillota; c__Bacilli; o__Bacillales; f__Paenibacillaceae; g__Paenibacillus; s__Paenibacillus peoriae	GTGCCAGCAGCCGCGGTAATACGTAGGGGGCAAGCGT-TGTCCGGAATTAT-TGGGCGTAAAGCGCGCGCAGGCGGCTCTTTAAGTCTGGTGTTTAATCCCGAGGCTCAACTTCGGG---TCGCACTGGAAA-CTGGGG-AGCTTGAGTGCA----GAAGAGG-AGAGTGGAA--TTCCACGTGTAGCG-GTGAAATG-CGTAGATATGTGGAGGAACACCAGTGGCGAAGGCGACTCTCTGGGCTGTAACTGA-CGCTGAGGCGCGAAAGCGTGGGGAGCAAACAGGATTAGATACCCTGGTAGTCCACGCCGTAAACGATGAATGCTAGGTGTTAGGG-GTTTCGATACCCTTGGTGCCGAAGTTAACACATTAAGCATTCCGCCTGGGGA-GTACG…	G	T	G	C	C	A	G	C	A	G	C	C	G	C	G	G	T	A	A	T	A	C	G	T	A	G	G	G	G	G	C	A	A	G	C	G	T	-	T	G	T	C	C	G	G	A
16	16S_bacteria	OP210275.1 k__Bacillati; p__Bacillota; c__Bacilli; o__Bacillales; f__Paenibacillaceae; g__Paenibacillus; s__Paenibacillus sp.	GTGCCAGCAGCCGCGGTAATACGTAGGGGGCAAGCGT-TGTCCGGAATTAT-TGGGCGTAAAGCGCGCGCAGGCGGCTCTTTAAGTCTGGTGTTTAATCCCGAGGCTCAACTTCGGG---TCGCACTGGAAA-CTGGGG-AGCTTGAGTGCA----GAAGAGG-AGAGTGGAA--TTCCACGTGTAGCG-GTGAAATG-CGTAGAGATGTGGAGGAACACCAGTGGCGAAGGCGACTCTCTGGGCTGTAACTGA-CGCTGAGGCGCGAAAGCGTGGGGAGCAAACAGGATTAGATACCCTGGTAGTCCACGCCGTAAACGATGAATGCTAGGTGTTAGGG-GTTTCGATACCCTTGGTGCCGAAGTTAACACATTAAGCATTCCGCCTGGGGA-GTACG…	G	T	G	C	C	A	G	C	A	G	C	C	G	C	G	G	T	A	A	T	A	C	G	T	A	G	G	G	G	G	C	A	A	G	C	G	T	-	T	G	T	C	C	G	G	A
15	16S_bacteria	OP012824.1 k__; p__Pseudomonadota; c__Betaproteobacteria; o__Burkholderiales; f__Oxalobacteraceae; g__Herbaspirillum; s__Herbaspirillum huttiense subsp. putei	GTGCCAGCAGCCGCGGTAATACGTAGGGTGCAAGCGT-TAATCGGAATTAC-TGGGCGTAAAGCGTGCGCAGGCGGTTGTGTAAGTCAGATGTGAAATCCCCGGGCTCAACCT-GGGAATTGC-ATTTGAGA-CTG-CACGGCTAGAGTGTG----TCAGAGG-GGGGTAGAA--TTCCACGTGTAGCA-GTGAAATG-CGTAGATATGTGGAGGAATACCGATGGCGAAGGCAGCCCCCTGGGATAACACTGA-CGCTCATGCACGAAAGCGTGGGGAGCAAACAGGATTAGATACCCGGGTAGTCCACGCCCTAAACAATGTCTACTAGTTGTCGGG---TCTTAATTGACTTGGTAACGCAGCTAACGCGTGAAGTAGACCGCCTGGGGA-GTACG…	G	T	G	C	C	A	G	C	A	G	C	C	G	C	G	G	T	A	A	T	A	C	G	T	A	G	G	G	T	G	C	A	A	G	C	G	T	-	T	A	A	T	C	G	G	A
15	16S_bacteria	ON398991.1 k__; p__Pseudomonadota; c__Betaproteobacteria; o__Burkholderiales; f__Oxalobacteraceae; g__Herbaspirillum; s__Herbaspirillum seropedicae	GTGCCAGCAGCCGCGGTAATACGTAGGGTGCAAGCGT-TAATCGGAATTAC-TGGGCGTAAAGCGTGCGCAGGCGGTTGTGTAAGACAGATGTGAAATCCCCGGGCTTAACCT-GGGAATTGC-ATTTGTGA-CTG-CACGGCTAGAGTGTG----TCAGAGG-GGGGTAGAA--TTCCACGTGTAGCA-GTGAAATG-CGTAGATATGTGGAGGAATACCGATGGCGAAGGCAGCCCCCTGGGATAACACTGA-CGCTCATGCACGAAAGCGTGGGGAGCAAACAGGATTAGATACCCTGGTAGTCCACGCCCTAAACGATGTCTACTAGTTGTCGGG---TCTTAATTGACTTGGTAACGCAGCTAACGCGTGAAGTAGACCGCCTGGGGA-GTACG…	G	T	G	C	C	A	G	C	A	G	C	C	G	C	G	G	T	A	A	T	A	C	G	T	A	G	G	G	T	G	C	A	A	G	C	G	T	-	T	A	A	T	C	G	G	A
16	16S_bacteria	MT853112.1 k__; p__Pseudomonadota; c__Alphaproteobacteria; o__Caulobacterales; f__Caulobacteraceae; g__Caulobacter; s__Caulobacter sp.	GTGCCAGCAGCCGCGGTAATACGAAGGGGGCTAGCGT-TGCTCGGAATTAC-TGGGCGTAAAGGGAGCGTAGGCGGACTGTTAAGTTAGAGGTGAAAGCCCAGGGCTCAACCT-TGGAATTGCC-TTTGATA-CTGGCA-GTCTTGAGTACG----GAAGAGG-TATGTGGAAC--TCCGAGTGTAGAG-GTGAAATT-CGTAGATATTCGGAAGAACACCAGTGGCGAAGGCGACATACTGGTCCGTTACTGA-CGCTGAGGCTCGAAAGCGTGGGGAGCAAACAGGATTAGATACCCTGGTAGTCCACGCCGTAAACGATGAGTGCTAGTTGTCGGCATGCATGCATG---TCGGTGACGCAGCTAACGCATTAAGCACTCCGCCTGGGGA-GTACG…	G	T	G	C	C	A	G	C	A	G	C	C	G	C	G	G	T	A	A	T	A	C	G	A	A	G	G	G	G	G	C	T	A	G	C	G	T	-	T	G	C	T	C	G	G	A
15	16S_bacteria	MT827143.1 k__; p__Pseudomonadota; c__Alphaproteobacteria; o__Caulobacterales; f__Caulobacteraceae; g__Caulobacter; s__Caulobacter sp.	GTGCCAGCAGCCGCGGTAATACGAAGGGGGCTAGCGT-TGCTCGGAATTAC-TGGGCGTAAAGGGAGCGTAGGCGGATAGTTTAGTCAGAGGTGAAAGCCCAGGGCTCAACCT-TGGAATTGCC-TTTGATA-CTGGC-TATCTTGAGTGTG----GGAGAGG-TATGTGGAAC--TCCGAGTGTAGAG-GTGAAATT-CGTAGATATTCGGAAGAACACCAGTGGCGAAGGCGACATACTGGCCCATTACTGA-CGCTGAGGCTCGAAAGCGTGGGGAGCAAACAGGATTAGATACCCTGGTAGTCCACGCTGTAAACGATGAGTGCTAGTTGTCGGCATGCATGCATG---TCGGTGACGCAGCTAACGCATTAAGCACTCCGCCTGGGGA-GTACG…	G	T	G	C	C	A	G	C	A	G	C	C	G	C	G	G	T	A	A	T	A	C	G	A	A	G	G	G	G	G	C	T	A	G	C	G	T	-	T	G	C	T	C	G	G	A
15	16S_bacteria	OP080988.1 k__Bacillati; p__Actinomycetota; c__Actinomycetes; o__Micrococcales; f__Microbacteriaceae; g__Cryobacterium; s__Cryobacterium levicorallinum	GTGCCAGCAGCCGCGGTAATACGTAGGGTGCAAGCGT-TGTCCGGAATTAT-TGGGCGTAAAGAGCTCGTAGGCGGTTTGTCGCGTCTGCTGTGAAAACCCGAGGCTCAACCTCGGGC-CTGC-AGTGGGTA-CGGGCA-GACTAGAGTGCG----GTAGGGG-AGATTGGAA--TTCCTGGTGTAGCG-GTGGAATG-CGCAGATATCAGGAGGAACACCAATGGCGAAGGCAGATCTCTGGGCCGTAACTGA-CGCTGAGGAGCGAAAGCATGGGGAGCGAACAGGATTAGATACCCTGGTAGTCCATGCCGTAAACGTTGGGAACTAGATGTGGGGACCATTCCACGGTCTCCGTGTCGCAGCTAACGCATTAAGTTCCCCGCCTGGGGA-GTACG…	G	T	G	C	C	A	G	C	A	G	C	C	G	C	G	G	T	A	A	T	A	C	G	T	A	G	G	G	T	G	C	A	A	G	C	G	T	-	T	G	T	C	C	G	G	A
15	16S_bacteria	OP080933.1 k__Bacillati; p__Actinomycetota; c__Actinomycetes; o__Micrococcales; f__Microbacteriaceae; g__Cryobacterium; s__Cryobacterium luteum	GTGCCAGCAGCCGCGGTAATACGTAGGGTGCAAGCGT-TGTCCGGAATTAT-TGGGCGTAAAGAGCTCGTAGGCGGTTTGTCGCGTCTGCTGTGAAAACCCGAGGCTCAACCTCGGGC-CTGC-AGTGGGTA-CGGGCA-GACTAGAGTGCG----GTAGGGG-AGATTGGAA--TTCCTGGTGTAGCG-GTGGAATG-CGCAGATATCAGGAGGAACACCAATGGCGAAGGCAGATCTCTGGGCCGTAACTGA-CGCTGAGGAGCGAAAGCATGGGGAGCGAACAGGATTAGATACCCTGGTAGTCCATGCCGTAAACGTTGGGAACTAGATGTGGGGACCATTCCACGGTCTCCGTGTCGCAGCTAACGCATTAAGTTCCCCGCCTGGGGA-GTACG…	G	T	G	C	C	A	G	C	A	G	C	C	G	C	G	G	T	A	A	T	A	C	G	T	A	G	G	G	T	G	C	A	A	G	C	G	T	-	T	G	T	C	C	G	G	A
15	16S_bacteria	OP080835.1 k__; p__Pseudomonadota; c__Betaproteobacteria; o__Burkholderiales; f__Comamonadaceae; g__Paracidovorax; s__Paracidovorax wautersii	GTGCCAGCAGCCGCGGTAATACGTAGGGTGCGAGCGT-TAATCGGAATTAC-TGGGCGTAAAGCGTGCGCAGGCGGTGATGTAAGACAGATGTGAAATCCCCGGGCTCAACCT-GGGAACTGC-ATTTGTGA-CTG-CATCGCTGGAGTGCG----GCAGAGGGGGA-TGGAA--TTCCGCGTGTAGCA-GTGAAATG-CGTAGATATGCGGAGGAACACCGATGGCGAAGGCAATCCCCTGGGCCTGCACTGA-CGCTCATGCACGAAAGCGTGGGGAGCAAACAGGATTAGATACCCTGGTAGTCCACGCCCTAAACGATGTCAACTGGTTGTTGGG---TCTTCACTGACTCAGTAACGAAGCTAACGCGTGAAGTTGACCGCCTGGGGA-GTACG…	G	T	G	C	C	A	G	C	A	G	C	C	G	C	G	G	T	A	A	T	A	C	G	T	A	G	G	G	T	G	C	G	A	G	C	G	T	-	T	A	A	T	C	G	G	A
15	16S_bacteria	OP080828.1 k__; p__Pseudomonadota; c__Betaproteobacteria; o__Burkholderiales; f__Comamonadaceae; g__Acidovorax; s__Acidovorax soli	GTGCCAGCAGCCGCGGTAATACGTAGGGTGCGAGCGT-TAATCGGAATTAC-TGGGCGTAAAGCGTGCGCAGGCGGTGATGTAAGACAGATGTGAAATCCCCGGGCTCAACCT-GGGAACTGC-ATTTGTGA-CTG-CATCGCTGGAGTGCG----GCAGAGGGGGA-TGGAA--TTCCGCGTGTAGCA-GTGAAATG-CGTAGATATGCGGAGGAACACCGATGGCGAAGGCAATCCCCTGGGCCTGCACTGA-CGCTCATGCACGAAAGCGTGGGGAGCAAACAGGATTAGATACCCTGGTAGTCCACGCCCTAAACGATGTCAACTGGTTGTTGGG---TCTTCACTGACTCAGTAACGAAGCTAACGCGTGAAGTTGACCGCCTGGGGA-GTACG…	G	T	G	C	C	A	G	C	A	G	C	C	G	C	G	G	T	A	A	T	A	C	G	T	A	G	G	G	T	G	C	G	A	G	C	G	T	-	T	A	A	T	C	G	G	A
15	16S_bacteria	OP216732.1 k__; p__Pseudomonadota; c__Gammaproteobacteria; o__Moraxellales; f__Moraxellaceae; g__Acinetobacter; s__Acinetobacter soli	GTGCCAGCAGCCGCGGTAATACAGAGGGTGCAAGCGT-TAATCGGATTTAC-TGGGCGTAAAGCGCGCGTAGGCGGCCAATTAAGTCAAATGTGAAATCCCCGAGCTTAACTT-GGGAATTGC-ATTCGATA-CTGGT-TGGCTAGAGTGTG----GGAGAGGATG-GTAGAA--TTCCAGGTGTAGCG-GTGAAATG-CGTAGAGATCTGGAGGAATACCGATGGCGAAGGCAGCCATCTGGCCTAACACTGA-CGCTGAGGTGCGAAAGCATGGGGAGCAAACAGGATTAGATACCCTGGTAGTCCATGCCGTAAACGATGTCTACTAGCCGTTGGGGCCTTTG--AGGCTTTAGTGGCGCAGCTAACGCGATAAGTAGACCGCCTGGGGA-GTACG…	G	T	G	C	C	A	G	C	A	G	C	C	G	C	G	G	T	A	A	T	A	C	A	G	A	G	G	G	T	G	C	A	A	G	C	G	T	-	T	A	A	T	C	G	G	A
16	16S_bacteria	OP209785.1 k__; p__Pseudomonadota; c__Gammaproteobacteria; o__Moraxellales; f__Moraxellaceae; g__Acinetobacter; s__Acinetobacter baumannii	GTGCCAGCAGCCGCGGTAATACAGAGGGTGCGAGCGT-TAATCGGATTTAC-TGGGCGTAAAGCGTGCGTAGGCGGCTTATTAAGTCGGATGTGAAATCCCCGAGCTTAACTT-GGGAATTGC-ATTCGATA-CTGGTG-AGCTAGAGTATG----GGAGAGGATG-GTAGAA--TTCCAGGTGTAGCG-GTGAAATG-CGTAGAGATCTGGAGGAATACCGATGGCGAAGGCAGCCATCTGGCCTAATACTGA-CGCTGAGGTACGAAAGCATGGGGAGCAAACAGGATTAGATACCCTGGTAGTCCATGCCGTAAACGATGTCTACTAGCCGTTGGGGCCTTTGA--GGCTTTAGTGGCGCAGCTAACGCGATAAGTAGACCGCCTGGGGA-GTACG…	G	T	G	C	C	A	G	C	A	G	C	C	G	C	G	G	T	A	A	T	A	C	A	G	A	G	G	G	T	G	C	G	A	G	C	G	T	-	T	A	A	T	C	G	G	A
16	16S_bacteria	OP210276.1 k__; p__Pseudomonadota; c__Gammaproteobacteria; o__Enterobacterales; f__Erwiniaceae; g__Pantoea; s__Pantoea sp.	GTGCCAGCAGCCGCGGTAATACGGAGGGTGCAAGCGT-TAATCGGAATTAC-TGGGCGTAAAGCGCACGCAGGCGGTCTGTTAAGTCAGATGTGAAATCCCCGGGCTTAACCT-GGGAACTGC-ATTTGAAA-CTGGCA-GGCTTGAGTCTT----GTAGAGGGGG-GTAGAA--TTCCAGGTGTAGCG-GTGAAATG-CGTAGAGATCTGGAGGAATACCGGTGGCGAAGGCGGCCCCCTGGACAAAGACTGA-CGCTCAGGTGCGAAAGCGTGGGGAGCAAACAGGATTAGATACCCTGGTAGTCCACGCCGTAAACGATGTCGACTTGGAGGTTGTTCCCTTGA--GGAGTGGCTTCCGGAGCTAACGCGTTAAGTCGACCGCCTGGGGA-GTACG…	G	T	G	C	C	A	G	C	A	G	C	C	G	C	G	G	T	A	A	T	A	C	G	G	A	G	G	G	T	G	C	A	A	G	C	G	T	-	T	A	A	T	C	G	G	A
16	16S_bacteria	OP168512.1 k__; p__Pseudomonadota; c__Gammaproteobacteria; o__Enterobacterales; f__Erwiniaceae; g__Pantoea; s__Pantoea agglomerans	GTGCCAGCAGCCGCGGTAATACGGAGGGTGCAAGCGT-TAATCGGAATTAC-TGGGCGTAAAGCGCACGCAGGCGGTCTGTTAAGTCAGATGTGAAATCCCCGGGCTTAACCTGGGGAACTGCGATTTGAAATCCGGCAAGGCTTGAGTTCGTTCCGTAGAGG-GGGGTCCAA--TTCCAAATGTAGCG-GTGAAATGTCGCAGAGATCTGGAGGAATACCGGTGGCGAAGGCGGCCCCCTGGACAAAGACTGA-CGCTCAGGTGCGAAAGCGTGGGGAGCAAACAGGATTAGATACCCTGGTAGTCCACGCCGTAAACGATGTCGACTTGGAGGTTGTTCCCTTGA--GGAGTGGCTTCCGGAGCTAACGCGTTAAGTCGACCGCCTGGGGA-GTACG…	G	T	G	C	C	A	G	C	A	G	C	C	G	C	G	G	T	A	A	T	A	C	G	G	A	G	G	G	T	G	C	A	A	G	C	G	T	-	T	A	A	T	C	G	G	A
16	16S_bacteria	OP070057.1 k__; p__Pseudomonadota; c__Alphaproteobacteria; o__Rhodobacterales; f__Paracoccaceae; g__Paracoccus; s__Paracoccus sp. (in: a-proteobacteria)	GTGCCAGCAGCCGCGGTAATACGGAGGGGGCTAGCGT-TGTTCGGAATTAC-TGGGCGTAAAGCGCACGTAGGCGGACCAGAAAGTTGGGGGTGAAATCCCGGGGCTCAACCTC-GGAACTGCC--TTCAAAACTATTG-GTCTGGAGTTCG----AGAGAGG-TGAGTGGAA--TTCCGAGTGTAGAG-GTGAAATT-CGTAGATATTCGGAGGAACACCAGTGGCGAAGGCGGCTCACTGGCTCGATACTGA-CGCTGAGGTGCGAAAGCGTGGGGAGCAAACAGGATTAGATACCCTGGTAGTCCACGCCGTAAACGATGAATGCCAGTCGTCGGGCAGCATGC---TGTTCGGTGACACACCTAACGGATTAAGCATTCCGCCTGGGGA-GTACG…	G	T	G	C	C	A	G	C	A	G	C	C	G	C	G	G	T	A	A	T	A	C	G	G	A	G	G	G	G	G	C	T	A	G	C	G	T	-	T	G	T	T	C	G	G	A
16	16S_bacteria	OM838396.1 k__; p__Pseudomonadota; c__Alphaproteobacteria; o__Rhodobacterales; f__Paracoccaceae; g__Paracoccus; s__Paracoccus albicereus	GTGCCAGCAGCCGCGGTAATACGGAGGGGGCTAGCGT-TGTTCGGAATTAC-TGGGCGTAAAGCGCACGTAGGCGGACTGGAAAGTTGGGGGTGAAATCCCGGGGCTCAACCTC-GGAACTGCC--TCCAAAACTATCA-GTCTGGAGTTCG----AGAGAGG-TGAGTGGAA--TACCGAGTGTAGAG-GTGAAATT-CGTAGATATTCGGTGGAACACCAGTGGCGAAGGCGGCTCACTGGCTCGATACTGA-CGCTGAGGTGCGAAAGCGTGGGGAGCAAACAGGATTAGATACCCTGGTAGTCCACGCCGTAAACGATGAATGCCAGACGTCGGCAAGCATGCTTG---TCGGTGTCACACCTAACGGATTAAGCATTCCGCCTGGGGA-GTACG…	G	T	G	C	C	A	G	C	A	G	C	C	G	C	G	G	T	A	A	T	A	C	G	G	A	G	G	G	G	G	C	T	A	G	C	G	T	-	T	G	T	T	C	G	G	A
16	16S_bacteria	OP209984.1 k__Bacillati; p__Bacillota; c__Bacilli; o__Bacillales; f__Bacillaceae; g__Bacillus; s__Bacillus thuringiensis	GTGCCAGCAGCCGCGGTAATACGTAGGTGGCAAGCGT-TGTCCGGAATTAT-TGGGCGTAAAGGGCTCGCAGGCGGTTTCTTAAGTCTGATGTGAAAGCCCCCGGCTCAACC--GGGGAGGGTCATTGGAAA-CTGGGG-AACTTGAGTGCA----GAAGAGG-AGAGTGGAA--TTCCACGTGTAGCG-GTGAAATG-CGTAGAGATGTGGAGGAACACCAGTGGCGAAGGCGACTCTCTGGTCTGTAACTGA-CGCTGAGGAGCGAAAGCGTGGGGAGCGAACAGGATTAGATACCCTGGTAGTCCACGCCGTAAACGATGAGTGCTAAGTGTTAGGGGGTTTCCGC-CCCTTAGTGCTGCAGCTAACGCATTAAGCACTCCGCCTGGGGA-GTACG…	G	T	G	C	C	A	G	C	A	G	C	C	G	C	G	G	T	A	A	T	A	C	G	T	A	G	G	T	G	G	C	A	A	G	C	G	T	-	T	G	T	C	C	G	G	A
16	16S_bacteria	OP175935.1 k__Bacillati; p__Bacillota; c__Bacilli; o__Bacillales; f__Bacillaceae; g__Bacillus; s__Bacillus subtilis	GTGCCAGCAGCCGCGGTAATACGTAGGTGGCAAGCGT-TGTCCGGAATTAT-TGGGCGTAAAGGGCTCGCAGGCGGTTTCTTAAGTCTGATGTGAAAGCCCCCGGCTCAACC--GGGGAGGGTCATTGGAAA-CTGGGG-AACTTGAGTGCA----GAAGAGG-AGAGTGGAA--TTCCACGTGTAGCG-GTGAAATG-CGTAGAGATGTGGAGGAACACCAGTGGCGAAGGCGACTCTCTGGTCTGTAACTGA-CGCTGAGGAGCGAAAGCGTGGGGAGCGAACAGGATTAGATACCCTGGTAGTCCACGCCGTAAACGATGAGTGCTAAGTGTTAGGGGGTTTCCGC-CCCTTAGTGCTGCAGCTAACGCATTAAGCACTCCGCCTGGGGA-GTACG…	G	T	G	C	C	A	G	C	A	G	C	C	G	C	G	G	T	A	A	T	A	C	G	T	A	G	G	T	G	G	C	A	A	G	C	G	T	-	T	G	T	C	C	G	G	A
15	16S_bacteria	ON786554.1 k__; p__Bacteroidota; c__Sphingobacteriia; o__Sphingobacteriales; f__Sphingobacteriaceae; g__Pedobacter; s__Pedobacter sp.	GTGCCAGCAGCCGCGGTAATACGGAGGATCCGAGCGT-TATCCGGATTTAT-TGGGTTTAAAGGGAGCGTAGGCGGCCCGTTAAGTCAGGGGTGAAAGACGGTGGCTCAACCATC-GCAGTGCC-TTTGATA-CTGACG-GGCTTGAATACA----CCTGAGGTAG-GCGGAATGTGGCAAGT--AGCG-GTGAAATG-CATAGATATGCCACAGAACACCGATTGCGAAGGCAGCTTACTAAAGTGTGATTGA-CGCTGAGGCTCGAAAGCGTGGGGATCAAACAGGATTAGATACCCTGGTAGTCCACGCCCTAAACGATGATAACTCGATGTCGGCGA---TATACGGC--CGGCGTCCAAGCGAAAGCGTTAAGTTATCCACCTGGGGA-GTACG…	G	T	G	C	C	A	G	C	A	G	C	C	G	C	G	G	T	A	A	T	A	C	G	G	A	G	G	A	T	C	C	G	A	G	C	G	T	-	T	A	T	C	C	G	G	A
15	16S_bacteria	ON254198.1 k__; p__Bacteroidota; c__Sphingobacteriia; o__Sphingobacteriales; f__Sphingobacteriaceae; g__Pedobacter; s__Pedobacter sp. FL18	GTGCCAGCAGCCGCGGTAATACGGAGGATCCAAGCGT-TATCCGGATTTAT-TGGGTTTAAAGGGTGCGTAGGCGGCCTATTAAGTCAGGGGTGAAAGACGGTAGCTCAAC-TATCGCAGTGCCCTT-GATA-CTGATG-GGCTTGAATGAA----CTAGAGGTAG-GCGGAATGTGACAAGT--AGCG-GTGAAATG-CATAGATATGTCACAGAACACCGATTGCGAAGGCAGCTTACTATGGTTTTATTGA-CGCTGAGGCACGAAAGCGTGGGGATCAAACAGGATTAGATACCCTGGTAGTCCACGCCCTAAACGATGAATACTCGCTGTTGGCGA---TACACAG--TCAGCGGCTAAGCGAAAGCGTTAAGTATTCCACCTGGGGA-GTACG…	G	T	G	C	C	A	G	C	A	G	C	C	G	C	G	G	T	A	A	T	A	C	G	G	A	G	G	A	T	C	C	A	A	G	C	G	T	-	T	A	T	C	C	G	G	A
16	16S_bacteria	OP210298.1 k__Bacillati; p__Actinomycetota; c__Actinomycetes; o__Micrococcales; f__Micrococcaceae; g__Arthrobacter; s__Arthrobacter sp.	GTGCCAGCAGCCGCGGTAATACGTAGGGCGCAAGCGT-TATCCGGAATTAT-TGGGCGTAAAGAGCTCGTAGGCGGTTTGTCGCGTCTGCTGTGAAAGACCGGGGCTCAAC-TCCGGTTCTGC-AGTGGGTA-CGGGCA-GACTAGAGTGAT----GTAGGGG-AGACTGGAA--TTCCTGGTGTAGCG-GTGAAATG-CGCAGATATCAGGAGGAACACCGATGGCGAAGGCAGGTCTCTGGGCATTAACTGA-CGCTGAGGAGCGAAAGCATGGGGAGCGAACAGGATTAGATACCCTGGTAGTCCATGCCGTAAACGTTGGGCACTAGGTGTGGGGGACATTCCACGTTTTCCGCGCCGTAGCTAACGCATTAAGTGCCCCGCCTGGGGA-GTACG…	G	T	G	C	C	A	G	C	A	G	C	C	G	C	G	G	T	A	A	T	A	C	G	T	A	G	G	G	C	G	C	A	A	G	C	G	T	-	T	A	T	C	C	G	G	A
16	16S_bacteria	OP080982.1 k__Bacillati; p__Actinomycetota; c__Actinomycetes; o__Micrococcales; f__Micrococcaceae; g__Arthrobacter; s__Arthrobacter ruber	GTGCCAGCAGCCGCGGTAATACGTAGGGCGCAAGCGT-TATCCGGAATTAT-TGGGCGTAAAGAGCTCGTAGGCGGTTTGTCGCGTCTGCCGTGAAAGTCCGGGGCTTAAC-TCCGGATCTGC-GGTGGGTA-CGGGCA-GACTAGAGTGCA----GTAGGGG-AGACTGGAA--TTCCTGGTGTAGCG-GTGAAATG-CGCAGATATCAGGAGGAACACCGATGGCGAAGGCAGGTCTCTGGGCTGTAACTGA-CGCTGAGGAGCGAAAGCATGGGGAGCGAACAGGATTAGATACCCTGGTAGTCCATGCCGTAAACGTTGGGCACTAGGTGTGGGGGACATTCCACGTTTTCCGCGCCGTAGCTAACGCATTAAGTGCCCCGCCTGGGGA-GTACG…	G	T	G	C	C	A	G	C	A	G	C	C	G	C	G	G	T	A	A	T	A	C	G	T	A	G	G	G	C	G	C	A	A	G	C	G	T	-	T	A	T	C	C	G	G	A
16	16S_bacteria	KP768795.1 k__; p__Pseudomonadota; c__Alphaproteobacteria; o__Hyphomicrobiales; f__Nitrobacteraceae; g__Bradyrhizobium; s__Bradyrhizobium sp.	GTGCCAGCAGCCGCGGTAATACGAAGGGGGCTAGCGT-TGCTCGGAATCAC-TGGGCGTAAAGGGTGCGTAGGCGGGTCTTTAAGTCAGGGGTGAAATCCTGGAGCTCAAC-TCCAGAACTGCC-TTTGATA-CTG-AAGATCTTGAGTTCG----GGAGAGG-TGAGTGGAA--CTGCGAGTGTAGAG-GTGAAATT-CGTAGATATTCGCAAGAACACCAGTGGCGAAGGCGGCTCACTGGCCCGATACTGA-CGCTGAGGCACGAAAGCGTGGGGAGCAAACAGGATTAGATACCCTGGTAGTCCACGCCGTAAACGATGAATGCCAGCCGTTAGTGGGTTT--ACTCACT-AGTGGCGCAGCTAACGCTTTAAGCATTCCGCCTGGGGA-GTACG…	G	T	G	C	C	A	G	C	A	G	C	C	G	C	G	G	T	A	A	T	A	C	G	A	A	G	G	G	G	G	C	T	A	G	C	G	T	-	T	G	C	T	C	G	G	A
16	16S_bacteria	MZ486441.1 k__; p__Pseudomonadota; c__Alphaproteobacteria; o__Hyphomicrobiales; f__Nitrobacteraceae; g__Bradyrhizobium; s__Bradyrhizobium prioriisuperbiae	GTGCCAGCAGCCGCGGTAATACGAAGGGGGCTAGCGT-TGCTCGGAATCAC-TGGGCGTAAAGGGTGCGTAGGCGGGTCTTTAAGTCAGGGGTGAAATCCTGGAGCTCAAC-TCCAGAACTGCC-TTTGATA-CTGAGG-ATCTTGAGTTCG----GAAGAGG-TGAGTGGAA--CTGCGAGTGTAGAG-GTGAAATT-CGTAGATATTCGCAAGAACACCAGTGGCGAAGGCGGCTCACTGGTCCGATACTGA-CGCTGAGGCACGAAAGCGTGGGGAGCAAACAGGATTAGATACCCTGGTAGTCCACGCCGTAAACGATGAATGCCAGCCGTTGGAGGGTTTAC---TCTCCAGTGGCGCAGTTAACGCTTTAAGCATTCCGCCTGGGGA-GTACG…	G	T	G	C	C	A	G	C	A	G	C	C	G	C	G	G	T	A	A	T	A	C	G	A	A	G	G	G	G	G	C	T	A	G	C	G	T	-	T	G	C	T	C	G	G	A
15	16S_bacteria	OP093991.1 k__; p__Pseudomonadota; c__Betaproteobacteria; o__Burkholderiales; f__Oxalobacteraceae; g__Massilia; s__Massilia sp.	GTGCCAGCAGCCGCGGTAATACGTAGGGTGCAAGCGT-TAATCGGAATTAC-TGGGCGTAAAGCGTGCGCAGGCGGTTTTGTAAGTCTGTCGTGAAATCCCCGGGCTCAACCT-GGGAATTGCGA-TGGAGA-CTG-CAAGGCTAGAATCTG----GCAGAGGGGG-GTAGAA--TTCCACGTGTAGCA-GTGAAATG-CGTAGAGATGTGGAGGAACACCGATGGCGAAGGCAGCCCCCTGGGTCAAGATTGA-CGCTCATGCACGAAAGCGTGGGGAGCAAACAGGATTAGATACCCTGGTAGTCCACGCCCTAAACGATGTCTACTAGTTGTCGGG---TTTTAATTAACTTGGTAACGCAGCTAACGCGTGAAGTAGACCGCCTGGGGA-GTACG…	G	T	G	C	C	A	G	C	A	G	C	C	G	C	G	G	T	A	A	T	A	C	G	T	A	G	G	G	T	G	C	A	A	G	C	G	T	-	T	A	A	T	C	G	G	A
15	16S_bacteria	OP080780.1 k__; p__Pseudomonadota; c__Betaproteobacteria; o__Burkholderiales; f__Oxalobacteraceae; g__Massilia; s__Massilia niabensis	GTGCCAGCAGCCGCGGTAATACGTAGGGTGCAAGCGT-TAATCGGAATTAC-TGGGCGTAAAGCGTGCGCAGGCGGTTTTGTAAGTCTGTCGTGAAAGCCCCGGGCTCAACCT-GGGAATTGCGA-TGGAGA-CTG-CAAGGCTTGAATCTG----GCAGAGGGGG-GTAGAA--TTCCACGTGTAGCA-GTGAAATG-CGTAGAGATGTGGAGGAACACCGATGGCGAAGGCAGCCCCCTGGGTCAAGATTGA-CGCTCATGCACGAAAGCGTGGGGAGCAAACAGGATTAGATACCCTGGTAGTCCACGCCCTAAACGATGTCTACTAGTTGTCGGG---TTTTAATTAACTTGGTAACGCAGCTAACGCGTGAAGTAGACCGCCTGGGGA-GTACG…	G	T	G	C	C	A	G	C	A	G	C	C	G	C	G	G	T	A	A	T	A	C	G	T	A	G	G	G	T	G	C	A	A	G	C	G	T	-	T	A	A	T	C	G	G	A
16	16S_bacteria	AF255603.1 k__; p__Nitrospirota; c__Nitrospiria; o__Nitrospirales; f__Nitrospiraceae; g__Nitrospira; s__Nitrospira sp. SRI-9	GTGCCAGCAGCCGCGGTAAGACAGAGGTGGCGAGCGT-TGCTCGGATTCAC-TGGGCTTAAAGGGCGCGTAGGCGGTCTTGCAAGTCAAAGGTGGAATTCCACGGCTCAACCG-TGGAGCTGCC-TTTGATA-CTG-CAAGACTTGAGGCAG----GTAGAGG-AGGGCGGAA--TTCCCGGTGTAGCG-GTGAAATG-CGTAGATATCGGGAGGAAGGCCGGTGGCGAAGGCGGCCCTCTGGGCCTGTCCTGA-CGCTGAGGCGCGAAAGCGTGGGGAGCAAACAGGATTAGATACCCTGGTAGTCCACGCCCTAAACGGTGGGCACTAGGTGTGGGGTCCAT---ATGGACCCTGTGCCGAAGGGAAACCATTAAGTGCCCCGCCTGGGGA-GTACG…	G	T	G	C	C	A	G	C	A	G	C	C	G	C	G	G	T	A	A	G	A	C	A	G	A	G	G	T	G	G	C	G	A	G	C	G	T	-	T	G	C	T	C	G	G	A
16	16S_bacteria	NR_029287.1 k__; p__Nitrospirota; c__Nitrospiria; o__Nitrospirales; f__Nitrospiraceae; g__Nitrospira; s__Nitrospira moscoviensis	GTGCCAGCAGCCGCGGTAATACGAAGGTGGCAAGCGT-TGTTCGGATTCAC-TGGGCGTACAGGGAGCGTAGGCGGTTGGGTAAGCCCTCCGTGAAATCTCCGGGCCTAACC-CGGAAAGTGC-AGAGGGGA-CTG-CTCGGCTTGAGGATG----GGAGAGG-AGCGCGGAA--TTCCCGGTGTAGCG-GTGAAATG-CGTAGAGATCGGGAGGAAGGCCGGTGGCGAAGGCGGCGCTCTGGAACATTTCTGA-CGCTGAGGCTCGAAAGCGTGGGGAGCAAACAGGATTAGATACCCTGGTAGTCCACGCCTTAAACTATGGATACTAAGTGTCGGCGGGTTACCGC-----CGGTGCCGCAGCTAACGCAGTAAGTATCCCGCCTGGGAA-GTACG…	G	T	G	C	C	A	G	C	A	G	C	C	G	C	G	G	T	A	A	T	A	C	G	A	A	G	G	T	G	G	C	A	A	G	C	G	T	-	T	G	T	T	C	G	G	A
16	16S_bacteria	MH094649.1 k__; p__Pseudomonadota; c__Alphaproteobacteria; o__Hyphomicrobiales; f__Devosiaceae; g__Devosia; s__Devosia sp.	GTGCCAGCAGCCGCGGTAATACGAAGGGGGCTAGCGT-TGTTCGGATTTAC-TGGGCGTAAAGCGCACGTAGGCGGTTTGTTAAGTCAGAGGTGAAATCCCGGAGCTCAAC-TCCGGAAYTGCC-TTTGATA-CTGGCA-AGCTAGAGTCCG----GAAGAGGTA-AGTGGAA--CTCCTAGTGTAGAG-GTGGAATT-CGTAGATATTAGGAAGAACACCAGTGGCGAAGGCGGCTTACTGGTCCGGAACTGA-CGCTGAGGTGCGAAAGCGTGGGGAGCAAACAGGATTAGATACCCTGGTAGTCCACGCCGTAAACTATGAGAGCTAGCCGTTGGATGGTTTAC---CATTCAGTGGCGCAGCTAACGCATTAAGCTCTCCGCCTGGGGA-GTACG…	G	T	G	C	C	A	G	C	A	G	C	C	G	C	G	G	T	A	A	T	A	C	G	A	A	G	G	G	G	G	C	T	A	G	C	G	T	-	T	G	T	T	C	G	G	A
16	16S_bacteria	OM763958.1 k__; p__Pseudomonadota; c__Alphaproteobacteria; o__Hyphomicrobiales; f__Devosiaceae; g__Devosia; s__Devosia sp.	GTGCCAGCAGCCGCGGTAATACGAAGGGGGCTAGCGT-TGTTCGGATTTAC-TGGGCGTAAAGCGCACGTAGGCGGATCATTAAGTCAGGGGTGAAATCCCGGAGCTCAAC-TCCGGAACTGCC-TCTGATA-CTGGTG-ATCTTGAGTCCG----GAAGAGG-TGAGTGGAA--CTCCTAGTGTAGAG-GTGGAATT-CGTAGATATTAGGAAGAACACCAGTGGCGAAGGCGGCTCACTGGTCCGGTACTGA-CGCTGAGGTGCGAAAGCGTGGGGAGCAAACAGGATTAGATACCCTGGTAGTCCACGCCGTAAACTATGGAAGCTAGCCGTTGGGGGGTTTAC---CCTTCAGTGGCGCAGCTAACGCATTAAGCTTCCCGCCTGGGGA-GTACG…	G	T	G	C	C	A	G	C	A	G	C	C	G	C	G	G	T	A	A	T	A	C	G	A	A	G	G	G	G	G	C	T	A	G	C	G	T	-	T	G	T	T	C	G	G	A
16	16S_bacteria	OP132369.1 k__; p__Pseudomonadota; c__Betaproteobacteria; o__Burkholderiales; f__Burkholderiaceae; g__Burkholderia; s__Burkholderia sp.	GTGCCAGCAGCCGCGGTAATACGTAGGGTGCGAGCGT-TAATCGGAATTAC-TGGGCGTAAAGCGTGCGCAGGCGGTTTGCTAAGACCGATGTGAAATCCCCGGGCTCAACCT-GGGAACTGC-ATTGGTGA-CTGGCA-GGCTAGAGTATG----GCAGAGGGGG-GTAGAA--TTCCACGTGTAGCA-GTGAAATG-CGTAGAGATGTGGAGGAATACCGATGGCGAAGGCAGCCCCCTGGGCCAATACTGA-CGCTCATGCACGAAAGCGTGGGGAGCAAACAGGATTAGATACCCTGGTAGTCCACGCCCTAAACGATGTCAACTAGTTGTTGGGGA---TTCATTTCCTTAGTAACGTAGCTAACGCGTGAAGTTGACCGCCTGGGGA-GTACG…	G	T	G	C	C	A	G	C	A	G	C	C	G	C	G	G	T	A	A	T	A	C	G	T	A	G	G	G	T	G	C	G	A	G	C	G	T	-	T	A	A	T	C	G	G	A
15	16S_bacteria	OP132304.1 k__; p__Pseudomonadota; c__Betaproteobacteria; o__Burkholderiales; f__Burkholderiaceae; g__Burkholderia; s__Burkholderia sp.	GTGCCAGCAGCCGCGGTAATACGTAGGGTGCGAGCGT-TAATCGGAATTAC-TGGGCGTAAAGCGTGCGCAGGCGGTTTGCTAAGACCGATGTGAAATCCCCGGGCTCAACCT-GGGAACTGC-ATTGGTGA-CTGGCA-GGCTAGAGTATG----GCAGAGGGGG-GTAGAA--TTCCACGTGTAGCA-GTGAAATG-CGTAGAGATGTGGAGGAATACCGATGGCGAAGGCAGCCCCCTGGGCCAATACTGA-CGCTCATGCACGAAAGCGTGGGGAGCAAACAGGATTAGATACCCTGGTAGTCCACGCCCTAAACGATGTCAACTAGTTGTTGGGGA---TTCATTTCCTTAGTAACGTAGCTAACGCGTGAAGTTGACCGCCTGGGGA-GTACG…	G	T	G	C	C	A	G	C	A	G	C	C	G	C	G	G	T	A	A	T	A	C	G	T	A	G	G	G	T	G	C	G	A	G	C	G	T	-	T	A	A	T	C	G	G	A
16	16S_bacteria	NR_175468.1 k__Bacillati; p__Actinomycetota; c__Actinomycetes; o__Propionibacteriales; f__Propionibacteriaceae; g__Propionibacterium; s__Propionibacterium ruminifibrarum	GTGCCAGCAGCCGCGGTGATACGTAGGGTGCGAGCGT-TGTCCGGAATTAT-TGGGCGTAAAGAGCTTGTAGGCGGTTGATTGCGTCGATAGTGAAATCCCGGGGCTTAACTTCGGGC-TTGC-TGTCGATA-CGGGT-TGACTTGAGGAAG----GTAGGGG-AGAATGGAA--TTCCCGGTGGAGCG-GTGGAATG-CGCAGATATCGGGAGGAACACCAGTGGCGAAGGCGGTTCTCTGGACCTTTCCTGA-CGCTGAGAAGCGAAAGCGTGGGGAGCAAACAGGCTTAGATACCCTGGTAGTCCACGCTGTAAACGGTGGGTACTAGGTGTGGGTCACATTCCACGTGGTCCGTGCCGTAGCTAACGCATTAAGTACCCCGCCTGGGGA-GTACG…	G	T	G	C	C	A	G	C	A	G	C	C	G	C	G	G	T	G	A	T	A	C	G	T	A	G	G	G	T	G	C	G	A	G	C	G	T	-	T	G	T	C	C	G	G	A
16	16S_bacteria	MW243042.1 k__Bacillati; p__Actinomycetota; c__Actinomycetes; o__Propionibacteriales; f__Propionibacteriaceae; g__Propionibacterium; s__Propionibacterium freudenreichii	GTGCCAGCAGCCGCGGTGATACGTAGGGTGCGAGCGTCTGTCCGGAATTAT-TGGGCGTAAAGAGCTNGTAGGCGGTT--GTCACTCGGAAGTGAAATTCCAGGGCTTAAC-TCTGGC-TTGCT-TTCGATA-CGGGT-TGACTTGAGGAATG----TAGGGGAAGAATGGAAC--TCTCGGTGGAGCGGGTGGAATG-CGCAGATATCGGGAAGAACACCAGTGGCGAAGGC-GTTCTCTGGACATTTCCTGAACGCTGAGAAGCGAAAGCGTGGGGAGCAAACAGGCTTAGATACCCTGGTAGTCCACGCCGTAAACGGTGGGTACT-GGTGTNGGTCCACTTCCACGGGGTCCGTGCCGTAGCTNACGCATTAAGTACCCCGCCTGGGGACGTACG…	G	T	G	C	C	A	G	C	A	G	C	C	G	C	G	G	T	G	A	T	A	C	G	T	A	G	G	G	T	G	C	G	A	G	C	G	T	C	T	G	T	C	C	G	G	A
16	16S_bacteria	ON014504.1 k__Bacillati; p__Bacillota; c__Bacilli; o__Bacillales; f__Staphylococcaceae; g__Staphylococcus; s__Staphylococcus sp.	GTGCCAGCAGCCGCGGTAATACGTAGGTGGCAAGCGT-TATCCRGAATTAT-TGGGCGTAAAGCGCGCGTAGGCGGTTTTTTAAGTCTGATGTGAAAGCCCACGGCTCAACC--GTGGAGGGTCATTGGAAA-CTGG-AAAACTTGAGTGCAG----AAGAGG-AAAGTGGAAT-TTCCATGTGTAGCG-GTGAAATG-CGCAGAGATATGGAGGAACACCAGTGGCGAARGCGACTTTCTGGTCTGTAACTGA-CGCTGATGTGCGAAAGCGTGGGGATCAAACAGGATTAGATACCCTGGTAGTCCACGCCGTAAACGATGAGTGCTAAGTGTTAGGGGGTTTCCGC-CCCTTAGTGCTGCAGCTAACGCATTAAGCACTCCGCCTGGGGA-GTACG…	G	T	G	C	C	A	G	C	A	G	C	C	G	C	G	G	T	A	A	T	A	C	G	T	A	G	G	T	G	G	C	A	A	G	C	G	T	-	T	A	T	C	C	R	G	A
16	16S_bacteria	OP185364.1 k__Bacillati; p__Bacillota; c__Bacilli; o__Bacillales; f__Staphylococcaceae; g__Staphylococcus; s__Staphylococcus warneri	GTGCCAGCAGCCGCGGTAATACGTAGGTGGCAAGCGT-TATCCGGAATTAT-TGGGCGTAAAGCGCGCGTAGGCGGTTTTTTAAGTCTGATGTGAAAGCCCACGGCTCAACC--GTGGAGGGTCATTGGAAA-CTGG-AAAACTTGAGTGCA----GAAGAGG-AAAGTGGAA--TTCCATGTGTAGCG-GTGAAATG-CGCAGAGATATGGAGGAACACCAGTGGCGAAGGCGACTTTCTGGTCTGTAACTGA-CGCTGATGTGCGAAAGCGTGGGGATCAAACAGGATTAGATACCCTGGTAGTCCACGCCGTAAACGATGAGTGCTAAGTGTTAGGGGGTTTCCGC-CCCTTAGTGCTGCAGCTAACGCATTAAGCACTCCGCCTGGGGA-GTACG…	G	T	G	C	C	A	G	C	A	G	C	C	G	C	G	G	T	A	A	T	A	C	G	T	A	G	G	T	G	G	C	A	A	G	C	G	T	-	T	A	T	C	C	G	G	A
15	16S_bacteria	MG996857.1 k__; p__Pseudomonadota; c__Alphaproteobacteria; o__Hyphomicrobiales; f__; g__Enhydrobacter; s__Enhydrobacter aerosaccus	GTGCCAGCAGCCGCGGTAATACAGAGGGTGCGAGCGT-TAATCGGAATTAC-TGGGCGTAAAGCGAGTGTAGGTGGCTCATTAAGTCACATGTGAAATCCCCGGGCTTAACCT-GGGAACTGC-ATGTGATA-CTGGTGGTGCTAGAATATG----TGAGAGGGA-AGTAGAA--TTCCAGGTGTAGCG-GTGAAATG-CGTAGAGATCTGGAGGAATACCGATGGCGAAGGCAGCTTCCTGGCATAATATTGA-CACTGAGATTCGAAAGCGTGGGTAGCAAACAGGATTAGATACCCTGGTAGTCCACGCCGTAAACGATGTCTACTAGCCGTTGGGGTCCTTGA--GACTTTAGTGGCGCAGTTAACGCGATAAGTAGACCGCCTGGGGA-GTACG…	G	T	G	C	C	A	G	C	A	G	C	C	G	C	G	G	T	A	A	T	A	C	A	G	A	G	G	G	T	G	C	G	A	G	C	G	T	-	T	A	A	T	C	G	G	A
15	16S_bacteria	MH715221.1 k__; p__Pseudomonadota; c__Alphaproteobacteria; o__Hyphomicrobiales; f__; g__Enhydrobacter; s__Enhydrobacter aerosaccus	GTGCCAGCAGCCGCGGTAATACAGAGGGTGCGAGCGT-TAATCGGAATTAC-TGGGCGTAAAGCGAGTGTAGGTGGCTCATTAAGTCACATGTGAAATCCCCGGGCTTAACCT-GGGAACTGC-ATGTGATA-CTGGTGGTGCTAGAATATG----TGAGAGGGA-AGTAGAA--TTCCAGGTGTAGCG-GTGAAATG-CGTAGAGATCTGGAGGAATACCGATGGCGAAGGCAGCTTCCTGGCATAATATTGA-CACTGAGATTCGAAAGCGTGGGTAGCAAACAGGATTAGATACCCTGGTAGTCCACGCCGTAAACGATGTCTACTAGCCGTTGGGGTCCTTGA--GACTTTAGTGGCGCAGTTAACGCGATAAGTAGACCGCCTGGGGA-GTACG…	G	T	G	C	C	A	G	C	A	G	C	C	G	C	G	G	T	A	A	T	A	C	A	G	A	G	G	G	T	G	C	G	A	G	C	G	T	-	T	A	A	T	C	G	G	A
15	16S_bacteria	ON076056.1 k__; p__Pseudomonadota; c__Alphaproteobacteria; o__Sphingomonadales; f__Sphingomonadaceae; g__Sphingomonas; s__Sphingomonas sp.	GTGCCAGCAGCCGCGGTAATACGGAGGGGGCTAGCGT-TGTTCGGAATTAC-TGGGCGTAAAGCGCACGTAGGCGGCTTTGTAAGTCAGAGGTGAAAGCCTGGAGCTCAAC-TCCAGAACTGCC-TTTGAGA-CTG-CATCGCTTGAATCCG----GGAGAGG-TGAGTGGAA--TTCCGAGTGTAGAG-GTGAAATT-CGTAGATATTCGGAAGAACACCAGTGGCGAAGGCGGCTCACTGGACCGGTATTGA-CGCTGAGGTGCGAAAGCGTGGGGAGCAAACAGGATTAGATACCCTGGTAGTCCACGCCGTAAACGATGATAACTAGCTGTCCGGGTGCCTGG--CATTTGGGTGGCGCAGCTAACGCATTAAGTTATCCGCCTGGGGA-GTACG…	G	T	G	C	C	A	G	C	A	G	C	C	G	C	G	G	T	A	A	T	A	C	G	G	A	G	G	G	G	G	C	T	A	G	C	G	T	-	T	G	T	T	C	G	G	A
15	16S_bacteria	OM585519.1 k__; p__Pseudomonadota; c__Alphaproteobacteria; o__Sphingomonadales; f__Sphingomonadaceae; g__Sphingomonas; s__Sphingomonas sp.	GTGCCAGCAGCCGCGGTAATACGGAGGGGGCTAGCGT-TGTTCGGAATTAC-TGGGCGTAAAGCGCACGTAGGCGGCTTTGTAAGTTAGAGGTGAAAGCCTGGAGCTTAAC-TCCAGAACTGCC-TTTAAGA-CTG-CATCGCTTGAATCCA----GGAGAGG-TGAGTGGAA--TTCCGAGTGTAGAG-GTGAAATT-CGTAGATATTCGGAAGAACACCAGTGGCGAAGGCGGCTCACTGGACTGGTATTGA-CGCTGAGGTGCGAAAGCGTGGGGAGCAAACAGGATTAGATACCCTGGTAGTCCACGCCGTAAACGATGATAACTAGCTGTCCGGGTGCTTGG--CATTTGGGTGGCGCAGCTAACGCATTAAGTTATCCGCCTGGGGA-GTACG…	G	T	G	C	C	A	G	C	A	G	C	C	G	C	G	G	T	A	A	T	A	C	G	G	A	G	G	G	G	G	C	T	A	G	C	G	T	-	T	G	T	T	C	G	G	A
15	16S_bacteria	ON063213.1 k__; p__Pseudomonadota; c__Alphaproteobacteria; o__Caulobacterales; f__Caulobacteraceae; g__Phenylobacterium; s__Phenylobacterium sp.	GTGCCAGCAGCCGCGGTAATACGAAGGGGGCTAGCGT-TGCTCGGAATTAC-TGGGCGTAAAGGGCGCGTAGGCGGACATTTAAGTCAGAGGTGAAAGCCCAGGGCTCAACCT-TGGAATTGCC-TTTGATA-CTGG-ATGTCTTGAGTTCG----GGAGAGG-TGAGTGGAA--TGCCGAGTGTAGAG-GTGAAATT-CGTAGATATTCGGCGGAACACCAGTGGCGAAGGCGACTCACTGGCCCGATACTGA-CGCTGAGGCGCGAAAGCGTGGGGAGCAAACAGGATTAGATACCCTGGTAGTCCACGCCGTAAACGATGAGTGCTAGTTGTCGGCATGCATGCATG---TCGGTGACGCAGCTAACGCATTAAGCACTCCGCCTGGGGA-GTACG…	G	T	G	C	C	A	G	C	A	G	C	C	G	C	G	G	T	A	A	T	A	C	G	A	A	G	G	G	G	G	C	T	A	G	C	G	T	-	T	G	C	T	C	G	G	A
15	16S_bacteria	NR_171393.1 k__; p__Pseudomonadota; c__Alphaproteobacteria; o__Caulobacterales; f__Caulobacteraceae; g__Phenylobacterium; s__Phenylobacterium parvum	GTGCCAGCAGCCGCGGTAATACGAAGGGGGCTAGCGT-TGCTCGGAATTAC-TGGGCGTAAAGGGCGCGTAGGCGGATCGTTAAGTTAGAGGTGAAAGCCCAGGGCTCAACCT-TGGAACTGCC-TTTGATA-CTGGCG-ATCTGGAGTACG----GGAGAGG-TGTGTGGAA--CTCCGAGTGTAGAG-GTGAAATT-CGTAGATATTCGGAAGAACACCAGTGGCGAAGGCGACACACTGGCCCGTTACTGA-CGCTGAGGCGCGAAAGCGTGGGGAGCAAACAGGATTAGATACCCTGGTAGTCCACGCCGTAAACGATGAGTGCTAGTTGTCGGCATGCATGCATG---TCGGTGACGCAGCTAACGCATTAAGCACTCCGCCTGGGGA-GTACG…	G	T	G	C	C	A	G	C	A	G	C	C	G	C	G	G	T	A	A	T	A	C	G	A	A	G	G	G	G	G	C	T	A	G	C	G	T	-	T	G	C	T	C	G	G	A
16	16S_bacteria	OP068017.1 k__Bacillati; p__Actinomycetota; c__Actinomycetes; o__Mycobacteriales; f__Corynebacteriaceae; g__Corynebacterium; s__Corynebacterium sp.	GTGCCAGCAGCCGCGGTAATACGTAGGGTGCGAGCGT-TGTCCGGATTTAC-TGGGCGTAAAGAGCTCGTAGGTGGTTTGTCGCGTCGTCTGTGAAAGCCCGGTGCTTAACACCGGG-TCTGC-AGGCGATA-CGGGCATAACTTGAGTGCTG----TAG-GGGAGACTGGAA--TTCCTGGTGTAGCG-GTGGAATG-CGCAGATATCAGGAGGAACACCGATGGCGAAGGCAGGTCTCTGGGCAGTAACTGA-CGCTGAGGAGCGAAAGCATGGGGAGCGAACAGGATTAGATACCCTGGTAGTCCATGCCGTAAACGGTGGGCGCTAGGTGTAGGGGT-CTTCCACGACTTCTGTGCCGTAGCTAACGCATTAAGCGCCCCGCCTGGGGA-GTACG…	G	T	G	C	C	A	G	C	A	G	C	C	G	C	G	G	T	A	A	T	A	C	G	T	A	G	G	G	T	G	C	G	A	G	C	G	T	-	T	G	T	C	C	G	G	A
16	16S_bacteria	OP068015.1 k__Bacillati; p__Actinomycetota; c__Actinomycetes; o__Mycobacteriales; f__Corynebacteriaceae; g__Corynebacterium; s__Corynebacterium sp.	GTGCCAGCAGCCGCGGTAATACGTAGGGTGCGAGCGT-TGTCCGGAATTAC-TGGGCGTAAAGAGCTCGTAGGTGGTTTGTCGCGTCGTCTGTGAAATTCCGGGGCTTAAC-TCCGGGCGTGC-AGGCGATA-CGGGC-TGACTTGAGTGCT----GTAG-GGGAGACTGGAA--TTCCTGGTGTAGCG-GTGAAATG-CGCAGATATCAGGAGGAACACCGATGGCGAAGGCAGGTCTCTGGGCAGTTACTGA-CGCTGAGGAGCGAAAGCATGGGTAGCGAACAGGATTAGATACCCTGGTAGTCCATGCCGTAAACGGTGGGCGCTAGGTGT-GAGTCCCTTCCACGGGGTTCGTGCCGTAGCTAACGCATTAAGCGCCCCGCCTGGGGA-GTACG…	G	T	G	C	C	A	G	C	A	G	C	C	G	C	G	G	T	A	A	T	A	C	G	T	A	G	G	G	T	G	C	G	A	G	C	G	T	-	T	G	T	C	C	G	G	A
16	16S_bacteria	OP104215.1 k__; p__Pseudomonadota; c__Betaproteobacteria; o__Burkholderiales; f__Alcaligenaceae; g__Achromobacter; s__Achromobacter xylosoxidans	GTGCCAGCAGCCGCGGTAATACGTAGGGTGCAAGCGT-TAATCGGAATTAC-TGGGCGTAAAGCGTGCGCAGGCGGTTCGGAAAGAAAGATGTGAAATCCCAGAGCTTAACTT-TGGAACTGCATTTT--TAACTACCG-GGCTAGAGTGTG----TCAGAGGGAG-GTGCAA--TTCCGCGTGTAGCA-GTGAAATG-CGTAGATATGCGGAGGAACACCGATGGCGAAGGCAGCCTCCTGGGATAACACTGA-CGCTCATGCACGAAAGCGTGGGGAGCAAACAGGATTAGATACCCTGGTAGTCCACGCCCTAAACGATGTCAACTAGCTGTTCGGGCCTTCG---GGCCTTGGTAGCGCAGCTAACGCGTGAAGTTGACCGCCTGGGGA-GTACG…	G	T	G	C	C	A	G	C	A	G	C	C	G	C	G	G	T	A	A	T	A	C	G	T	A	G	G	G	T	G	C	A	A	G	C	G	T	-	T	A	A	T	C	G	G	A
16	16S_bacteria	JN196541.1 k__; p__Pseudomonadota; c__Betaproteobacteria; o__Burkholderiales; f__Alcaligenaceae; g__Achromobacter; s__Achromobacter sp. BR3	GTGCCAGCAGCCGCGGTAATACGTAGGGTGCAAGCGT-TAATCGGAATTAC-TGGGCGTAAAGCGTGCGCAGGCGGTTCGGAAAGAAAGATGTGAAATCCCAGAGCTTAACTT-TGGAACTGCATTTT--TAACTACCG-GGCTAGAGTGTGT----CAGAGGGAG-GTGGAA--TTCCGCGTGTAGCA-GTGAAATG-CGTAGATATGCGGAGGAACACCGATGGCGAAGGCAGCCTCCTGGGATAACACTGA-CGCTCATGCACGAAAGCGTGGGGAGCAAACAGGATTAGATACCCTGGTAGTCCACGCCCTAAACGATGTCAACTAGCTGTTGGGGTCTTCGGAC---CTTGGTAGCGCAGCTAACGCGTGAAGTTGACCGCCTGGGGA-GTACG…	G	T	G	C	C	A	G	C	A	G	C	C	G	C	G	G	T	A	A	T	A	C	G	T	A	G	G	G	T	G	C	A	A	G	C	G	T	-	T	A	A	T	C	G	G	A
16	16S_bacteria	ON545981.1 k__; p__Pseudomonadota; c__Betaproteobacteria; o__Burkholderiales; f__Comamonadaceae; g__Delftia; s__Delftia acidovorans	GTGCCAGCAGCCGCGGTAATACGTAGGGTGCGAGCGT-TAATCGGAATTAC-TGGGCGTAAAGCGTGCGCAGGCGGTTATGTAAGACAGATGTGAAATCCCCGGGCTCAACCT-GGGAACTGC-ATTTGTGA-CTG-CATGGCTAGAGTACGG----TAGAGGGGGA-TGGAA--TTCCGCGTGTAGCA-GTGAAATG-CGTAGATATGCGGAGGAACACCGATGGCGAAGGCAATCCCCTGGACCTGTACTGA-CGCTCATGCACGAAAGCGTGGGGAGCAAACAGGATTAGATACCCTGGTAGTCCACGCCCTAAACGATGTCAACTGGTTGTTGGGAA---TTAGTTTTCTCAGTAACGAAGCTAACGCGTGAAGTTGACCGCCTGGGGA-GTACG…	G	T	G	C	C	A	G	C	A	G	C	C	G	C	G	G	T	A	A	T	A	C	G	T	A	G	G	G	T	G	C	G	A	G	C	G	T	-	T	A	A	T	C	G	G	A
16	16S_bacteria	ON799333.1 k__; p__Pseudomonadota; c__Betaproteobacteria; o__Burkholderiales; f__Comamonadaceae; g__Delftia; s__Delftia tsuruhatensis	GTGCCAGCAGCCGCGGTAATACGTAGGGTGCGAGCGT-TAATCGGAATTAC-TGGGCGTAAAGCGTGCGCAGGCGGTTATGTAAGACAGATGTGAAATCCCCGGGCTCAACCT-GGGAACTGC-ATTTGTGA-CTG-CATGGCTAGAGTACGG----TAGAGGGGGA-TGGAA--TTCCGCGTGTAGCA-GTGAAATG-CGTAGATATGCGGAGGAACACCGATGGCGAAGGCAATCCCCTGGACCTGTACTGA-CGCTCATGCACGAAAGCGTGGGGAGCAAACAGGATTAGATACCCTGGTAGTCCACGCCCTAAACGATGTCAACTGGTTGTTGGGAA---TTAGTTTTCTCAGTAACGAAGCTAACGCGTGAAGTTGACCGCCTGGGGA-GTACG…	G	T	G	C	C	A	G	C	A	G	C	C	G	C	G	G	T	A	A	T	A	C	G	T	A	G	G	G	T	G	C	G	A	G	C	G	T	-	T	A	A	T	C	G	G	A
16	16S_bacteria	MW722927.1 k__; p__Pseudomonadota; c__Alphaproteobacteria; o__Hyphomicrobiales; f__Brucellaceae; g__Ochrobactrum; s__Ochrobactrum sp.	GTGCCAGCAGCCGCGGTAATACGAAGGGGGCTAGCGT-TGTTCGGATTTAC-TGGGCGTAAAGCGCACGTAGGCGGACTTTTAAGTCAGGGGTGAAATCCCGGGGCTCAACC-CCGGAACTGCC-TTTGATA-CTGG-AAGTCTTGAGTATGG----TAGAGG-TGAGTGGAA--TTCCGAGTGTAGAG-GTGAAATT-CGTAGATATTCGGAGGAACACCAGTGGCGAAGGCGGCTCACTGGACCATTACTGA-CGCTGAGGTGCGAAAGCGTGGGGAGCAAACAGGATTAGATACCCTGGTAGTCCACGCCGTAAACGATGAATGTTAGCCGTTGGGGAGTTTAC---TCTTCGGTGGCGCAGCTAACGCATTAAACATTCCGCCTGGGGA-GTACG…	G	T	G	C	C	A	G	C	A	G	C	C	G	C	G	G	T	A	A	T	A	C	G	A	A	G	G	G	G	G	C	T	A	G	C	G	T	-	T	G	T	T	C	G	G	A
16	16S_bacteria	MW310689.1 k__; p__Pseudomonadota; c__Alphaproteobacteria; o__Hyphomicrobiales; f__Brucellaceae; g__Ochrobactrum; s__Ochrobactrum sp. Q0168	GTGCCAGCAGCCGCGGTAATACGAAGGGGGCTAGCGT-TGTTCGGATTTAC-TGGGCGTAAAGCGCACGTAGGCGGGCTAATAAGTCAGGGGTGAAATCCCGGGGCTCAACC-CCGGAACTGCC-TTTGATA-CTGTTA-GTCTTGAGTATGG----AAGAGG-TGAGTGGAA--TTCCGAGTGTAGAG-GTGAAATT-CGTAGATATTCGGAGGAACACCAGTGGCGAAGGCGGCTCACTGGTCCATTACTGA-CGCTGAGGTGCGAAAGCGTGGGGAGCAAACAGGATTAGATACCCTGGTAGTCCACGCCGTAAACGATGAATGTTAGCCGTCGGGGAGTTTAC---TCTTCGGTGGCGCAGCTAACGCATTAAACATTCCGCCTGGGGA-GTACG…	G	T	G	C	C	A	G	C	A	G	C	C	G	C	G	G	T	A	A	T	A	C	G	A	A	G	G	G	G	G	C	T	A	G	C	G	T	-	T	G	T	T	C	G	G	A
16	16S_bacteria	OP210259.1 k__; p__Pseudomonadota; c__Gammaproteobacteria; o__Enterobacterales; f__Yersiniaceae; g__Serratia; s__Serratia sp. (in: enterobacteria)	GTGCCAGCAGCCGCGGTAATACGGAGGGTGCAAGCGT-TAATCGGAATTAC-TGGGCGTAAAGCGCACGCAGGCGGTTTGTTAAGTCAGATGTGAAATCCCCGAGCTTAACTT-GGGAACTGC-ATTTGAAA-CTGGCA-AGCTAGAGTCTTG----TAGAGGGGG-GTAGAA--TTCCAGGTGTAGCG-GTGAAATG-CGTAGAGATCTGGAGGAATACCGGTGGCGAAGGCGGCCCCCTGGACAAAGACTGA-CGCTCAGGTGCGAAAGCGTGGGGAGCAAACAGGATTAGATACCCTGGTAGTCCACGCTGTAAACGATGTCGACTTGGAGGTTGTGCCCTTGA--GGCGTGGCTTCCGGAGCTAACGCGTTAAGTCGACCGCATGGGGA-GTACG…	G	T	G	C	C	A	G	C	A	G	C	C	G	C	G	G	T	A	A	T	A	C	G	G	A	G	G	G	T	G	C	A	A	G	C	G	T	-	T	A	A	T	C	G	G	A
16	16S_bacteria	OP168187.1 k__; p__Pseudomonadota; c__Gammaproteobacteria; o__Enterobacterales; f__Yersiniaceae; g__Serratia; s__Serratia marcescens	GTGCCAGCAGCCGCGGTAATACGGAGGGTGCAAGCGT-TAATCGGAATTAC-TGGGCGTAAAGCGCACGCAGGCGGTTTGTTAAGTCAGATGTGAAATCCCCGGGCTCAACCT-GGGAACTGC-ATTTGAAA-CTGGCA-AGCTAGAGTCTCG----TAGAGGGGG-GTAGAA--TTCCAGGTGTAGCG-GTGAAATG-CGTAGAGATCTGGAGGAATACCGGTGGCGAAGGCGGCCCCCTGGACGNANNCTGA-CGCTCAGGTGCGAAAGCGTGGGGAGCAAACAGGATTAGATACCCTGGTAGTCCACGCTGTAAACGATGTCGATTTGGAGGTTGTGCCCTTGA--GGCGTGGCTTCCGGAGCTAACGCGTTAAATCGACCGCCTGGGGGAGTACG…	G	T	G	C	C	A	G	C	A	G	C	C	G	C	G	G	T	A	A	T	A	C	G	G	A	G	G	G	T	G	C	A	A	G	C	G	T	-	T	A	A	T	C	G	G	A
[truncated: 1,036 more columns]

## Sheet: BL_V5V7_2L
Number_of_mismatch_with_BL_V5V7_2L	Sequence_origin	Accession_number_and_taxonomy	Nucleotide_sequence
33	16S_chloroplast_(wheat)	NC_002762.1 k__Viridiplantae; p__Streptophyta; c__Magnoliopsida; o__Poales; f__Poaceae; g__Triticum; s__Triticum aestivum	GTGCCAGCAGCCGCGGTAAGACAGAGGATGCAAGCGT-TATCCGGAATGAT-TGGGCGTAAAGCGTCTGTAGGTGGCTTTTCAAGTCCGCCGTCAAATCCCAGGGCTCAACCCTGG--ACAGGCGGTGGAAA-CTACCA-AGCTGGAGTACG----GTAGGGGCAGAG-GGAAT-TTCCG-GTGGAGCG-GTGAAATG-CATTGAGATCGGAAAGAACACCAACGGCGAAAGCACTCTGCTGGGCCGACACTGA-CACTGAGAGACGAAAGCTAGGGGAGCAAATGGGATTAGAGACCCCAGTAGTCCTAGCCGTAAACGATGGATACTAGGTGCT-GTGCGACTCGACCCGTGCAGTGCTGTAGCTAACGCGTTAAGTATCCCGCCTGGGGA-GTACG…	G	T	G	C	C	A	G	C	A	G	C	C	G	C	G	G	T	A	A	G	A	C	A	G	A	G	G	A	T	G	C	A	A	G	C	G	T	-	T	A	T	C	C	G	G	A
33	16S_chloroplast_(wheat)	LC621195.1 k__Viridiplantae; p__Streptophyta; c__Magnoliopsida; o__Poales; f__Poaceae; g__Triticum; s__Triticum aestivum	GTGCCAGCAGCCGCGGTAAGACAGAGGATGCAAGCGT-TATCCGGAATGAT-TGGGCGTAAAGCGTCTGTAGGTGGCTTTTCAAGTCCGCCGTCAAATCCCAGGGCTCAACCCTGG--ACAGGCGGTGGAAA-CTACCA-AGCTGGAGTACG----GTAGGGGCAGAG-GGAAT-TTCCG-GTGGAGCG-GTGAAATG-CATTGAGATCGGAAAGAACACCAACGGCGAAAGCACTCTGCTGGGCCGACACTGA-CACTGAGAGACGAAAGCTAGGGGAGCAAATGGGATTAGAGACCCCAGTAGTCCTAGCCGTAAACGATGGATACTAGGTGCT-GTGCGACTCGACCCGTGCAGTGCTGTAGCTAACGCGTTAAGTATCCCGCCTGGGGA-GTACG…	G	T	G	C	C	A	G	C	A	G	C	C	G	C	G	G	T	A	A	G	A	C	A	G	A	G	G	A	T	G	C	A	A	G	C	G	T	-	T	A	T	C	C	G	G	A
33	16S_chloroplast_(wheat)	MH051715.1 k__Viridiplantae; p__Streptophyta; c__Magnoliopsida; o__Poales; f__Poaceae; g__Triticum; s__Triticum aestivum	GTGCCAGCAGCCGCGGTAAGACAGAGGATGCAAGCGT-TATCCGGAATGAT-TGGGCGTAAAGCGTCTGTAGGTGGCTTTTCAAGTCCGCCGTCAAATCCCAGGGCTCAACCCTGG--ACAGGCGGTGGAAA-CTACCA-AGCTGGAGTACG----GTAGGGGCAGAG-GGAAT-TTCCG-GTGGAGCG-GTGAAATG-CATTGAGATCGGAAAGAACACCAACGGCGAAAGCACTCTGCTGGGCCGACACTGA-CACTGAGAGACGAAAGCTAGGGGAGCAAATGGGATTAGAGACCCCAGTAGTCCTAGCCGTAAACGATGGATACTAGGTGCT-GTGCGACTCGACCCGTGCAGTGCTGTAGCTAACGCGTTAAGTATCCCGCCTGGGGA-GTACG…	G	T	G	C	C	A	G	C	A	G	C	C	G	C	G	G	T	A	A	G	A	C	A	G	A	G	G	A	T	G	C	A	A	G	C	G	T	-	T	A	T	C	C	G	G	A
33	16S_chloroplast_(wheat)	AB042240.3 k__Viridiplantae; p__Streptophyta; c__Magnoliopsida; o__Poales; f__Poaceae; g__Triticum; s__Triticum aestivum	GTGCCAGCAGCCGCGGTAAGACAGAGGATGCAAGCGT-TATCCGGAATGAT-TGGGCGTAAAGCGTCTGTAGGTGGCTTTTCAAGTCCGCCGTCAAATCCCAGGGCTCAACCCTGG--ACAGGCGGTGGAAA-CTACCA-AGCTGGAGTACG----GTAGGGGCAGAG-GGAAT-TTCCG-GTGGAGCG-GTGAAATG-CATTGAGATCGGAAAGAACACCAACGGCGAAAGCACTCTGCTGGGCCGACACTGA-CACTGAGAGACGAAAGCTAGGGGAGCAAATGGGATTAGAGACCCCAGTAGTCCTAGCCGTAAACGATGGATACTAGGTGCT-GTGCGACTCGACCCGTGCAGTGCTGTAGCTAACGCGTTAAGTATCCCGCCTGGGGA-GTACG…	G	T	G	C	C	A	G	C	A	G	C	C	G	C	G	G	T	A	A	G	A	C	A	G	A	G	G	A	T	G	C	A	A	G	C	G	T	-	T	A	T	C	C	G	G	A
33	16S_chloroplast_(wheat)	MN605257.1 k__Viridiplantae; p__Streptophyta; c__Magnoliopsida; o__Poales; f__Poaceae; g__Triticum; s__Triticum aestivum	GTGCCAGCAGCCGCGGTAAGACAGAGGATGCAAGCGT-TATCCGGAATGAT-TGGGCGTAAAGCGTCTGTAGGTGGCTTTTCAAGTCCGCCGTCAAATCCCAGGGCTCAACCCTGG--ACAGGCGGTGGAAA-CTACCA-AGCTGGAGTACG----GTAGGGGCAGAG-GGAAT-TTCCG-GTGGAGCG-GTGAAATG-CATTGAGATCGGAAAGAACACCAACGGCGAAAGCACTCTGCTGGGCCGACACTGA-CACTGAGAGACGAAAGCTAGGGGAGCAAATGGGATTAGAGACCCCAGTAGTCCTAGCCGTAAACGATGGATACTAGGTGCT-GTGCGACTCGACCCGTGCAGTGCTGTAGCTAACGCGTTAAGTATCCCGCCTGGGGA-GTACG…	G	T	G	C	C	A	G	C	A	G	C	C	G	C	G	G	T	A	A	G	A	C	A	G	A	G	G	A	T	G	C	A	A	G	C	G	T	-	T	A	T	C	C	G	G	A
33	16S_chloroplast_(wheat)	MK348601.1 k__Viridiplantae; p__Streptophyta; c__Magnoliopsida; o__Poales; f__Poaceae; g__Triticum; s__Triticum aestivum	GTGCCAGCAGCCGCGGTAAGACAGAGGATGCAAGCGT-TATCCGGAATGAT-TGGGCGTAAAGCGTCTGTAGGTGGCTTTTCAAGTCCGCCGTCAAATCCCAGGGCTCAACCCTGG--ACAGGCGGTGGAAA-CTACCA-AGCTGGAGTACG----GTAGGGGCAGAG-GGAAT-TTCCG-GTGGAGCG-GTGAAATG-CATTGAGATCGGAAAGAACACCAACGGCGAAAGCACTCTGCTGGGCCGACACTGA-CACTGAGAGACGAAAGCTAGGGGAGCAAATGGGATTAGAGACCCCAGTAGTCCTAGCCGTAAACGATGGATACTAGGTGCT-GTGCGACTCGACCCGTGCAGTGCTGTAGCTAACGCGTTAAGTATCCCGCCTGGGGA-GTACG…	G	T	G	C	C	A	G	C	A	G	C	C	G	C	G	G	T	A	A	G	A	C	A	G	A	G	G	A	T	G	C	A	A	G	C	G	T	-	T	A	T	C	C	G	G	A
0	18S_mitochondria_(wheat)	NC_036024.1 k__Viridiplantae; p__Streptophyta; c__Magnoliopsida; o__Poales; f__Poaceae; g__Triticum; s__Triticum aestivum	GTGCCAGCAGCCGCGGTAAGACGGGGGGGGCAAGTGT-TCTTCGGAATGAC-TGGGCGTAAAGGGCACGTAGGCGGTGAATCGGGTTGAAAGTGAAAGTC---GCCAAAAAGTGGCGGAATGC-TCTCGAAACCAATT--CACTTGAGTGAG----ACAGAGG-AGAGTGGAA--TTTCGTGTGTAGGG-GTGAAATC-CGTAGATCTACGAAGGAACGCCAAAAGCGAAGGCAGCTCTCTGGGTCCCTACCGA-CGCTGGGGTGCGAAAGCATGGGGAGCGAACAGGATTAGATACCCTGGTAGTCCATGCCGTAAACGATGAGTGTTCGCCCTTGG----TCTACGCGGA-TCAGGGGCCCAGCTAACGCGTGAAACACTCCGCCTGGGGA-GTACG…	G	T	G	C	C	A	G	C	A	G	C	C	G	C	G	G	T	A	A	G	A	C	G	G	G	G	G	G	G	G	C	A	A	G	T	G	T	-	T	C	T	T	C	G	G	A
0	18S_mitochondria_(wheat)	AP008982.1 k__Viridiplantae; p__Streptophyta; c__Magnoliopsida; o__Poales; f__Poaceae; g__Triticum; s__Triticum aestivum	GTGCCAGCAGCCGCGGTAAGACGGGGGGGGCAAGTGT-TCTTCGGAATGAC-TGGGCGTAAAGGGCACGTAGGCGGTGAATCGGGTTGAAAGTGAAAGTC---GCCAAAAAGTGGCGGAATGC-TCTCGAAACCAATT--CACTTGAGTGAG----ACAGAGG-AGAGTGGAA--TTTCGTGTGTAGGG-GTGAAATC-CGTAGATCTACGAAGGAACGCCAAAAGCGAAGGCAGCTCTCTGGGTCCCTACCGA-CGCTGGGGTGCGAAAGCATGGGGAGCGAACAGGATTAGATACCCTGGTAGTCCATGCCGTAAACGATGAGTGTTCGCCCTTGG----TCTACGCGGA-TCAGGGGCCCAGCTAACGCGTGAAACACTCCGCCTGGGGA-GTACG…	G	T	G	C	C	A	G	C	A	G	C	C	G	C	G	G	T	A	A	G	A	C	G	G	G	G	G	G	G	G	C	A	A	G	T	G	T	-	T	C	T	T	C	G	G	A
0	18S_mitochondria_(wheat)	MH051716.1 k__Viridiplantae; p__Streptophyta; c__Magnoliopsida; o__Poales; f__Poaceae; g__Triticum; s__Triticum aestivum	GTGCCAGCAGCCGCGGTAAGACGGGGGGGGCAAGTGT-TCTTCGGAATGAC-TGGGCGTAAAGGGCACGTAGGCGGTGAATCGGGTTGAAAGTGAAAGTC---GCCAAAAAGTGGCGGAATGC-TCTCGAAACCAATT--CACTTGAGTGAG----ACAGAGG-AGAGTGGAA--TTTCGTGTGTAGGG-GTGAAATC-CGTAGATCTACGAAGGAACGCCAAAAGCGAAGGCAGCTCTCTGGGTCCCTACCGA-CGCTGGGGTGCGAAAGCATGGGGAGCGAACAGGATTAGATACCCTGGTAGTCCATGCCGTAAACGATGAGTGTTCGCCCTTGG----TCTACGCGGA-TCAGGGGCCCAGCTAACGCGTGAAACACTCCGCCTGGGGA-GTACG…	G	T	G	C	C	A	G	C	A	G	C	C	G	C	G	G	T	A	A	G	A	C	G	G	G	G	G	G	G	G	C	A	A	G	T	G	T	-	T	C	T	T	C	G	G	A
0	18S_mitochondria_(wheat)	MW846283.1 k__Viridiplantae; p__Streptophyta; c__Magnoliopsida; o__Poales; f__Poaceae; g__Triticum; s__Triticum aestivum	GTGCCAGCAGCCGCGGTAAGACGGGGGGGGCAAGTGT-TCTTCGGAATGAC-TGGGCGTAAAGGGCACGTAGGCGGTGAATCGGGTTGAAAGTGAAAGTC---GCCAAAAAGTGGCGGAATGC-TCTCGAAACCAATT--CACTTGAGTGAG----ACAGAGG-AGAGTGGAA--TTTCGTGTGTAGGG-GTGAAATC-CGTAGATCTACGAAGGAACGCCAAAAGCGAAGGCAGCTCTCTGGGTCCCTACCGA-CGCTGGGGTGCGAAAGCATGGGGAGCGAACAGGATTAGATACCCTGGTAGTCCATGCCGTAAACGATGAGTGTTCGCCCTTGG----TCTACGCGGA-TCAGGGGCCCAGCTAACGCGTGAAACACTCCGCCTGGGGA-GTACG…	G	T	G	C	C	A	G	C	A	G	C	C	G	C	G	G	T	A	A	G	A	C	G	G	G	G	G	G	G	G	C	A	A	G	T	G	T	-	T	C	T	T	C	G	G	A
0	18S_mitochondria_(wheat)	MW846284.1 k__Viridiplantae; p__Streptophyta; c__Magnoliopsida; o__Poales; f__Poaceae; g__Triticum; s__Triticum aestivum	GTGCCAGCAGCCGCGGTAAGACGGGGGGGGCAAGTGT-TCTTCGGAATGAC-TGGGCGTAAAGGGCACGTAGGCGGTGAATCGGGTTGAAAGTGAAAGTC---GCCAAAAAGTGGCGGAATGC-TCTCGAAACCAATT--CACTTGAGTGAG----ACAGAGG-AGAGTGGAA--TTTCGTGTGTAGGG-GTGAAATC-CGTAGATCTACGAAGGAACGCCAAAAGCGAAGGCAGCTCTCTGGGTCCCTACCGA-CGCTGGGGTGCGAAAGCATGGGGAGCGAACAGGATTAGATACCCTGGTAGTCCATGCCGTAAACGATGAGTGTTCGCCCTTGG----TCTACGCGGA-TCAGGGGCCCAGCTAACGCGTGAAACACTCCGCCTGGGGA-GTACG…	G	T	G	C	C	A	G	C	A	G	C	C	G	C	G	G	T	A	A	G	A	C	G	G	G	G	G	G	G	G	C	A	A	G	T	G	T	-	T	C	T	T	C	G	G	A
32	16S_bacteria	OP210299.1 k__; p__Pseudomonadota; c__Gammaproteobacteria; o__Pseudomonadales; f__Pseudomonadaceae; g__Pseudomonas; s__Pseudomonas sp.	GTGCCAGCAGCCGCGGTAATACAGAGGGTGCAAGCGT-TAATCGGAATTAC-TGGGCGTAAAGCGCGCGTAGGTGGTTCGTTAAGTTGGATGTGAAATCCCCGGGCTCAACCT-GGGAACTGC--ATCCAAAACTGGCG-AGCTAGAGTAGG----GCAGAGGGTG-GTGGAAT-TTCCT-GTGTAGCG-GTGAAATG-CGTAGATATAGGAAGGAACACCAGTGGCGAAGGCGACCACCTGGGCTCATACTGA-CACTGAGGTGCGAAAGCGTGGGGAGCAAACAGGATTAGATACCCTGGTAGTCCACGCCGTAAACGATGTCAACTAGCCGTTGGAATCCTTG--AGATTTTAGTGGCGCAGCTAACGCATTAAGTTGACCGCCTGGGGA-GTACG…	G	T	G	C	C	A	G	C	A	G	C	C	G	C	G	G	T	A	A	T	A	C	A	G	A	G	G	G	T	G	C	A	A	G	C	G	T	-	T	A	A	T	C	G	G	A
32	16S_bacteria	MZ435324.1 k__; p__Pseudomonadota; c__Gammaproteobacteria; o__Pseudomonadales; f__Pseudomonadaceae; g__Pseudomonas; s__Pseudomonas sp.	GTGCCAGCAGCCGCGGTAATACGAAGGGTGCAAGCGT-TAATCGGAATTAC-TGGGCGTAAAGCGCGCGTAGGTGGTTCAGTAAGTTGGATGTGAAATCCCCGGGCTCAACCT-GGGAACTGC--ATCCAAAACTG-CTGAACTAGAGTACA----GTAGAGGGTG-GTGGAAT-TTCCT-GTGTAGCG-GTGAAATG-CGTAGATATAGGAAGGAACACCAGTGGCGAAGGCGACCACCTGGACTGATACTGA-CACTGAGGTGCGAAAGCGTGGGGAGCAAACAGGATTAGATACCCTGGTAGTCCACGCCGTAAACGATGTCAACTAGCCGTTGGGAGTCTTGAACT--CTTAGTGGCGCAGCTAACGCATTAAGTTGACCGCCTGGGGA-GTACG…	G	T	G	C	C	A	G	C	A	G	C	C	G	C	G	G	T	A	A	T	A	C	G	A	A	G	G	G	T	G	C	A	A	G	C	G	T	-	T	A	A	T	C	G	G	A
32	16S_bacteria	ON908989.1 k__; p__Pseudomonadota; c__Betaproteobacteria; o__Burkholderiales; f__Oxalobacteraceae; g__Janthinobacterium; s__Janthinobacterium sp.	GTGCCAGCAGCCGCGGTAATACGTAGGGTGCAAGCGT-TAATCGGAATTAC-TGGGCGTAAAGCGTGCGCAGGCGGTTTTGTAAGTCTGATGTGAAATCCCCGGGCTCAACCT-GGGAATTGC-ATTGGAGA-CTG-CAAGGCTAGAATCTG----GCAGAGG-GGGGTAGAA--TTCCACGTGTAGCA-GTGAAATG-CGTAGATATGTGGAGGAACACCGATGGCGAAGGCAGCCCCCTGGGTCAAGATTGA-CGCTCATGCACGAAAGCGTGGGGAGCAAACAGGATTAGATACCCTGGTAGTCCWCGCCCTAAACGATGTCTACTAGTTGTCGGG---TCTTAATTGACTTGGTAACGCAGCTAACGCGTGAAGTAGACCGCCTGGGGA-GTACG…	G	T	G	C	C	A	G	C	A	G	C	C	G	C	G	G	T	A	A	T	A	C	G	T	A	G	G	G	T	G	C	A	A	G	C	G	T	-	T	A	A	T	C	G	G	A
32	16S_bacteria	MW928752.1 k__; p__Pseudomonadota; c__Betaproteobacteria; o__Burkholderiales; f__Oxalobacteraceae; g__Janthinobacterium; s__Janthinobacterium svalbardensis	GTGCCAGCAGCCGCGGTAATACGTAGGGTGCAAGCGT-TAATCGGAATTAC-TGGGCGTAAAGCGTGCGCAGGCGGTTTTGTAAGTCTGATGTGAAATCCCCGGGCTCAACCT-GGGAATTGC-ATTGGAGA-CTG-CAAGGCTAGAATCTG----GCAGAGG-GGGGTAGAA--TTCCACGTGTAGCA-GTGAAATG-CGTAGATATGTGGAGGAACACCGATGGCGAAGGCAGCCCCCTGGGTCAAGATTGA-CGCTCATGCACGAAAGCGTGGGGAGCAAACAGGATTAGATACCCTGGTAGTCCACGCCCTAAACGATGTCTACTAGTTGTCGGG---TCTTAATTGACTTGGTAACGCAGCTAACGCGTGAAGTAGACCGCCTGGGGA-GTACG…	G	T	G	C	C	A	G	C	A	G	C	C	G	C	G	G	T	A	A	T	A	C	G	T	A	G	G	G	T	G	C	A	A	G	C	G	T	-	T	A	A	T	C	G	G	A
33	16S_bacteria	OP185243.1 k__; p__Bacteroidota; c__Flavobacteriia; o__Flavobacteriales; f__Flavobacteriaceae; g__Flavobacterium; s__Flavobacterium branchiicola	GTGCCAGCAGCCGCGGTAATACGGAGGATCCAAGCGT-TATCCGGAATCAT-TGGGTTTAAAGGGTCCGTAGGCGGTTTAATAAGTCAGTGGTGAAAGCCCATCGCTCAACGG-TGGAACGGCCATT-GATA-CTGTTA-AACTTGAATTAT-----TAGGAAGTAACTAGAATAT--GTAGTGTAGCG-GTGAAATG-CTTAGAGATTACATGGAATACCAATTGCGAAGGCAGGTTACTACTAATGGATTGA-CGCTGATGGACGAAAGCGTGGGTAGCGAACAGGATTAGATACCCTGGTAGTCCACGCCGTAAACGATGGATACTAGCTGTTGGAAGCAAT-------TTCAGTGGCTAAGCGAAAGTGATAAGTATCCCACCTGGGGA-GTACG…	G	T	G	C	C	A	G	C	A	G	C	C	G	C	G	G	T	A	A	T	A	C	G	G	A	G	G	A	T	C	C	A	A	G	C	G	T	-	T	A	T	C	C	G	G	A
33	16S_bacteria	MZ443724.1 k__; p__Bacteroidota; c__Flavobacteriia; o__Flavobacteriales; f__Flavobacteriaceae; g__Flavobacterium; s__Flavobacterium sp.	GTGCCAGCAGCCGCGGTAATACGGAGGATCCAAGCGT-TATCCGGAATCACATTGGGTTTAAGGGTCCGTAGGCGGCCTTATAAGTCAGTGGTGAAATCTCCTAGCTCAAC-TAGGAAACTGCCATT-GATA-CTG-TAGGGCTTGAATTAT----TGTGAAG-TAACTAGAATAT--GTAGTGTAGCG-GTGAAATG-CTTAGATATTACATGGAATACCAATTGCGAAGGCAGGTTACTAACAATATATTGA-CGCTGATGGACGAAAGCGTGGGTAGCGAACAGGATTAGATACCCTGGTAGTCCACGCCGTAAACGATGGATACTAGCTGTTGGG-------CGCAAGTTCAGTGGCTAAGCGAAAGTGATAAGTATCCCACCTGGGGA-GTACG…	G	T	G	C	C	A	G	C	A	G	C	C	G	C	G	G	T	A	A	T	A	C	G	G	A	G	G	A	T	C	C	A	A	G	C	G	T	-	T	A	T	C	C	G	G	A
32	16S_bacteria	OP012837.1 k__; p__Pseudomonadota; c__Betaproteobacteria; o__Burkholderiales; f__Comamonadaceae; g__Variovorax; s__Variovorax ginsengisoli	GTGCCAGCAGCCGCGGTAATACGTAGGGTGCAAGCGT-TAATCGGAATTAC-TGGGCGTAAAGCGTGCGCAGGCGGTTATATAAGACAGTTGTGAAATCCCCGGGCTCAACCT-GGGAACTGC-ATCTGTGA-CTG-TATAGCTAGAGTACG----GTAGAGGGGGA-TGGAA--TTCCGCGTGTAGCA-GTGAAATG-CGTAGATATGCGGAGGAACACCGATGGCGAAGGCAATCCCCTGGACCTGTACTGA-CGCTCATGCACGAAAGCGTGGGGAGCAAACAGGATTAGATACCCTGGTAGTCCACGCCCTAAACGATGTCAACTGGTTGTTGGG---TCTTCACTGACTCAGTAACGAAGCTAACGCGTGAAGTTGACCGCCTGGGGA-GTACG…	G	T	G	C	C	A	G	C	A	G	C	C	G	C	G	G	T	A	A	T	A	C	G	T	A	G	G	G	T	G	C	A	A	G	C	G	T	-	T	A	A	T	C	G	G	A
32	16S_bacteria	OM866237.1 k__; p__Pseudomonadota; c__Betaproteobacteria; o__Burkholderiales; f__Comamonadaceae; g__Variovorax; s__Variovorax paradoxus	GTGCCAGCAGCCGCGGTAATACGTAGGGTGCAAGCGT-TAATCGGAATTAC-TGGGCGTAAAGCGTGCGCAGGCGGTAATGTAAGACAGTTGTGAAATCCCCGGGCTCAACCT-GGGAACTGC-ATCTGTGA-CTG-CATTGCTGGAGTACG----GTAGAGGGGGA-TGGAA--TTCCGCGTGTAGCA-GTGAAATG-CGTAGATATGCGGAGGAACACCGATGGCGAAGGCAATCCCCTGGACCTGTACTGA-CGCTCATGCACGAAAGCGTGGGGAGCAAACAGGATTAGATACCCTGGTAGTCCACGCCCTAAACGATGTCAACTGGTTGTTGGG---TCTTCACTGACTCAGTAACGAAGCTAACGCGTGAAGTTGACCGCCTGGGGA-GTACG…	G	T	G	C	C	A	G	C	A	G	C	C	G	C	G	G	T	A	A	T	A	C	G	T	A	G	G	G	T	G	C	A	A	G	C	G	T	-	T	A	A	T	C	G	G	A
33	16S_bacteria	OP210312.1 k__Bacillati; p__Bacillota; c__Bacilli; o__Bacillales; f__Paenibacillaceae; g__Paenibacillus; s__Paenibacillus peoriae	GTGCCAGCAGCCGCGGTAATACGTAGGGGGCAAGCGT-TGTCCGGAATTAT-TGGGCGTAAAGCGCGCGCAGGCGGCTCTTTAAGTCTGGTGTTTAATCCCGAGGCTCAACTTCGGG---TCGCACTGGAAA-CTGGGG-AGCTTGAGTGCA----GAAGAGG-AGAGTGGAA--TTCCACGTGTAGCG-GTGAAATG-CGTAGATATGTGGAGGAACACCAGTGGCGAAGGCGACTCTCTGGGCTGTAACTGA-CGCTGAGGCGCGAAAGCGTGGGGAGCAAACAGGATTAGATACCCTGGTAGTCCACGCCGTAAACGATGAATGCTAGGTGTTAGGG-GTTTCGATACCCTTGGTGCCGAAGTTAACACATTAAGCATTCCGCCTGGGGA-GTACG…	G	T	G	C	C	A	G	C	A	G	C	C	G	C	G	G	T	A	A	T	A	C	G	T	A	G	G	G	G	G	C	A	A	G	C	G	T	-	T	G	T	C	C	G	G	A
33	16S_bacteria	OP210275.1 k__Bacillati; p__Bacillota; c__Bacilli; o__Bacillales; f__Paenibacillaceae; g__Paenibacillus; s__Paenibacillus sp.	GTGCCAGCAGCCGCGGTAATACGTAGGGGGCAAGCGT-TGTCCGGAATTAT-TGGGCGTAAAGCGCGCGCAGGCGGCTCTTTAAGTCTGGTGTTTAATCCCGAGGCTCAACTTCGGG---TCGCACTGGAAA-CTGGGG-AGCTTGAGTGCA----GAAGAGG-AGAGTGGAA--TTCCACGTGTAGCG-GTGAAATG-CGTAGAGATGTGGAGGAACACCAGTGGCGAAGGCGACTCTCTGGGCTGTAACTGA-CGCTGAGGCGCGAAAGCGTGGGGAGCAAACAGGATTAGATACCCTGGTAGTCCACGCCGTAAACGATGAATGCTAGGTGTTAGGG-GTTTCGATACCCTTGGTGCCGAAGTTAACACATTAAGCATTCCGCCTGGGGA-GTACG…	G	T	G	C	C	A	G	C	A	G	C	C	G	C	G	G	T	A	A	T	A	C	G	T	A	G	G	G	G	G	C	A	A	G	C	G	T	-	T	G	T	C	C	G	G	A
32	16S_bacteria	OP012824.1 k__; p__Pseudomonadota; c__Betaproteobacteria; o__Burkholderiales; f__Oxalobacteraceae; g__Herbaspirillum; s__Herbaspirillum huttiense subsp. putei	GTGCCAGCAGCCGCGGTAATACGTAGGGTGCAAGCGT-TAATCGGAATTAC-TGGGCGTAAAGCGTGCGCAGGCGGTTGTGTAAGTCAGATGTGAAATCCCCGGGCTCAACCT-GGGAATTGC-ATTTGAGA-CTG-CACGGCTAGAGTGTG----TCAGAGG-GGGGTAGAA--TTCCACGTGTAGCA-GTGAAATG-CGTAGATATGTGGAGGAATACCGATGGCGAAGGCAGCCCCCTGGGATAACACTGA-CGCTCATGCACGAAAGCGTGGGGAGCAAACAGGATTAGATACCCGGGTAGTCCACGCCCTAAACAATGTCTACTAGTTGTCGGG---TCTTAATTGACTTGGTAACGCAGCTAACGCGTGAAGTAGACCGCCTGGGGA-GTACG…	G	T	G	C	C	A	G	C	A	G	C	C	G	C	G	G	T	A	A	T	A	C	G	T	A	G	G	G	T	G	C	A	A	G	C	G	T	-	T	A	A	T	C	G	G	A
32	16S_bacteria	ON398991.1 k__; p__Pseudomonadota; c__Betaproteobacteria; o__Burkholderiales; f__Oxalobacteraceae; g__Herbaspirillum; s__Herbaspirillum seropedicae	GTGCCAGCAGCCGCGGTAATACGTAGGGTGCAAGCGT-TAATCGGAATTAC-TGGGCGTAAAGCGTGCGCAGGCGGTTGTGTAAGACAGATGTGAAATCCCCGGGCTTAACCT-GGGAATTGC-ATTTGTGA-CTG-CACGGCTAGAGTGTG----TCAGAGG-GGGGTAGAA--TTCCACGTGTAGCA-GTGAAATG-CGTAGATATGTGGAGGAATACCGATGGCGAAGGCAGCCCCCTGGGATAACACTGA-CGCTCATGCACGAAAGCGTGGGGAGCAAACAGGATTAGATACCCTGGTAGTCCACGCCCTAAACGATGTCTACTAGTTGTCGGG---TCTTAATTGACTTGGTAACGCAGCTAACGCGTGAAGTAGACCGCCTGGGGA-GTACG…	G	T	G	C	C	A	G	C	A	G	C	C	G	C	G	G	T	A	A	T	A	C	G	T	A	G	G	G	T	G	C	A	A	G	C	G	T	-	T	A	A	T	C	G	G	A
33	16S_bacteria	MT853112.1 k__; p__Pseudomonadota; c__Alphaproteobacteria; o__Caulobacterales; f__Caulobacteraceae; g__Caulobacter; s__Caulobacter sp.	GTGCCAGCAGCCGCGGTAATACGAAGGGGGCTAGCGT-TGCTCGGAATTAC-TGGGCGTAAAGGGAGCGTAGGCGGACTGTTAAGTTAGAGGTGAAAGCCCAGGGCTCAACCT-TGGAATTGCC-TTTGATA-CTGGCA-GTCTTGAGTACG----GAAGAGG-TATGTGGAAC--TCCGAGTGTAGAG-GTGAAATT-CGTAGATATTCGGAAGAACACCAGTGGCGAAGGCGACATACTGGTCCGTTACTGA-CGCTGAGGCTCGAAAGCGTGGGGAGCAAACAGGATTAGATACCCTGGTAGTCCACGCCGTAAACGATGAGTGCTAGTTGTCGGCATGCATGCATG---TCGGTGACGCAGCTAACGCATTAAGCACTCCGCCTGGGGA-GTACG…	G	T	G	C	C	A	G	C	A	G	C	C	G	C	G	G	T	A	A	T	A	C	G	A	A	G	G	G	G	G	C	T	A	G	C	G	T	-	T	G	C	T	C	G	G	A
32	16S_bacteria	MT827143.1 k__; p__Pseudomonadota; c__Alphaproteobacteria; o__Caulobacterales; f__Caulobacteraceae; g__Caulobacter; s__Caulobacter sp.	GTGCCAGCAGCCGCGGTAATACGAAGGGGGCTAGCGT-TGCTCGGAATTAC-TGGGCGTAAAGGGAGCGTAGGCGGATAGTTTAGTCAGAGGTGAAAGCCCAGGGCTCAACCT-TGGAATTGCC-TTTGATA-CTGGC-TATCTTGAGTGTG----GGAGAGG-TATGTGGAAC--TCCGAGTGTAGAG-GTGAAATT-CGTAGATATTCGGAAGAACACCAGTGGCGAAGGCGACATACTGGCCCATTACTGA-CGCTGAGGCTCGAAAGCGTGGGGAGCAAACAGGATTAGATACCCTGGTAGTCCACGCTGTAAACGATGAGTGCTAGTTGTCGGCATGCATGCATG---TCGGTGACGCAGCTAACGCATTAAGCACTCCGCCTGGGGA-GTACG…	G	T	G	C	C	A	G	C	A	G	C	C	G	C	G	G	T	A	A	T	A	C	G	A	A	G	G	G	G	G	C	T	A	G	C	G	T	-	T	G	C	T	C	G	G	A
32	16S_bacteria	OP080988.1 k__Bacillati; p__Actinomycetota; c__Actinomycetes; o__Micrococcales; f__Microbacteriaceae; g__Cryobacterium; s__Cryobacterium levicorallinum	GTGCCAGCAGCCGCGGTAATACGTAGGGTGCAAGCGT-TGTCCGGAATTAT-TGGGCGTAAAGAGCTCGTAGGCGGTTTGTCGCGTCTGCTGTGAAAACCCGAGGCTCAACCTCGGGC-CTGC-AGTGGGTA-CGGGCA-GACTAGAGTGCG----GTAGGGG-AGATTGGAA--TTCCTGGTGTAGCG-GTGGAATG-CGCAGATATCAGGAGGAACACCAATGGCGAAGGCAGATCTCTGGGCCGTAACTGA-CGCTGAGGAGCGAAAGCATGGGGAGCGAACAGGATTAGATACCCTGGTAGTCCATGCCGTAAACGTTGGGAACTAGATGTGGGGACCATTCCACGGTCTCCGTGTCGCAGCTAACGCATTAAGTTCCCCGCCTGGGGA-GTACG…	G	T	G	C	C	A	G	C	A	G	C	C	G	C	G	G	T	A	A	T	A	C	G	T	A	G	G	G	T	G	C	A	A	G	C	G	T	-	T	G	T	C	C	G	G	A
32	16S_bacteria	OP080933.1 k__Bacillati; p__Actinomycetota; c__Actinomycetes; o__Micrococcales; f__Microbacteriaceae; g__Cryobacterium; s__Cryobacterium luteum	GTGCCAGCAGCCGCGGTAATACGTAGGGTGCAAGCGT-TGTCCGGAATTAT-TGGGCGTAAAGAGCTCGTAGGCGGTTTGTCGCGTCTGCTGTGAAAACCCGAGGCTCAACCTCGGGC-CTGC-AGTGGGTA-CGGGCA-GACTAGAGTGCG----GTAGGGG-AGATTGGAA--TTCCTGGTGTAGCG-GTGGAATG-CGCAGATATCAGGAGGAACACCAATGGCGAAGGCAGATCTCTGGGCCGTAACTGA-CGCTGAGGAGCGAAAGCATGGGGAGCGAACAGGATTAGATACCCTGGTAGTCCATGCCGTAAACGTTGGGAACTAGATGTGGGGACCATTCCACGGTCTCCGTGTCGCAGCTAACGCATTAAGTTCCCCGCCTGGGGA-GTACG…	G	T	G	C	C	A	G	C	A	G	C	C	G	C	G	G	T	A	A	T	A	C	G	T	A	G	G	G	T	G	C	A	A	G	C	G	T	-	T	G	T	C	C	G	G	A
32	16S_bacteria	OP080835.1 k__; p__Pseudomonadota; c__Betaproteobacteria; o__Burkholderiales; f__Comamonadaceae; g__Paracidovorax; s__Paracidovorax wautersii	GTGCCAGCAGCCGCGGTAATACGTAGGGTGCGAGCGT-TAATCGGAATTAC-TGGGCGTAAAGCGTGCGCAGGCGGTGATGTAAGACAGATGTGAAATCCCCGGGCTCAACCT-GGGAACTGC-ATTTGTGA-CTG-CATCGCTGGAGTGCG----GCAGAGGGGGA-TGGAA--TTCCGCGTGTAGCA-GTGAAATG-CGTAGATATGCGGAGGAACACCGATGGCGAAGGCAATCCCCTGGGCCTGCACTGA-CGCTCATGCACGAAAGCGTGGGGAGCAAACAGGATTAGATACCCTGGTAGTCCACGCCCTAAACGATGTCAACTGGTTGTTGGG---TCTTCACTGACTCAGTAACGAAGCTAACGCGTGAAGTTGACCGCCTGGGGA-GTACG…	G	T	G	C	C	A	G	C	A	G	C	C	G	C	G	G	T	A	A	T	A	C	G	T	A	G	G	G	T	G	C	G	A	G	C	G	T	-	T	A	A	T	C	G	G	A
32	16S_bacteria	OP080828.1 k__; p__Pseudomonadota; c__Betaproteobacteria; o__Burkholderiales; f__Comamonadaceae; g__Acidovorax; s__Acidovorax soli	GTGCCAGCAGCCGCGGTAATACGTAGGGTGCGAGCGT-TAATCGGAATTAC-TGGGCGTAAAGCGTGCGCAGGCGGTGATGTAAGACAGATGTGAAATCCCCGGGCTCAACCT-GGGAACTGC-ATTTGTGA-CTG-CATCGCTGGAGTGCG----GCAGAGGGGGA-TGGAA--TTCCGCGTGTAGCA-GTGAAATG-CGTAGATATGCGGAGGAACACCGATGGCGAAGGCAATCCCCTGGGCCTGCACTGA-CGCTCATGCACGAAAGCGTGGGGAGCAAACAGGATTAGATACCCTGGTAGTCCACGCCCTAAACGATGTCAACTGGTTGTTGGG---TCTTCACTGACTCAGTAACGAAGCTAACGCGTGAAGTTGACCGCCTGGGGA-GTACG…	G	T	G	C	C	A	G	C	A	G	C	C	G	C	G	G	T	A	A	T	A	C	G	T	A	G	G	G	T	G	C	G	A	G	C	G	T	-	T	A	A	T	C	G	G	A
32	16S_bacteria	OP216732.1 k__; p__Pseudomonadota; c__Gammaproteobacteria; o__Moraxellales; f__Moraxellaceae; g__Acinetobacter; s__Acinetobacter soli	GTGCCAGCAGCCGCGGTAATACAGAGGGTGCAAGCGT-TAATCGGATTTAC-TGGGCGTAAAGCGCGCGTAGGCGGCCAATTAAGTCAAATGTGAAATCCCCGAGCTTAACTT-GGGAATTGC-ATTCGATA-CTGGT-TGGCTAGAGTGTG----GGAGAGGATG-GTAGAA--TTCCAGGTGTAGCG-GTGAAATG-CGTAGAGATCTGGAGGAATACCGATGGCGAAGGCAGCCATCTGGCCTAACACTGA-CGCTGAGGTGCGAAAGCATGGGGAGCAAACAGGATTAGATACCCTGGTAGTCCATGCCGTAAACGATGTCTACTAGCCGTTGGGGCCTTTG--AGGCTTTAGTGGCGCAGCTAACGCGATAAGTAGACCGCCTGGGGA-GTACG…	G	T	G	C	C	A	G	C	A	G	C	C	G	C	G	G	T	A	A	T	A	C	A	G	A	G	G	G	T	G	C	A	A	G	C	G	T	-	T	A	A	T	C	G	G	A
33	16S_bacteria	OP209785.1 k__; p__Pseudomonadota; c__Gammaproteobacteria; o__Moraxellales; f__Moraxellaceae; g__Acinetobacter; s__Acinetobacter baumannii	GTGCCAGCAGCCGCGGTAATACAGAGGGTGCGAGCGT-TAATCGGATTTAC-TGGGCGTAAAGCGTGCGTAGGCGGCTTATTAAGTCGGATGTGAAATCCCCGAGCTTAACTT-GGGAATTGC-ATTCGATA-CTGGTG-AGCTAGAGTATG----GGAGAGGATG-GTAGAA--TTCCAGGTGTAGCG-GTGAAATG-CGTAGAGATCTGGAGGAATACCGATGGCGAAGGCAGCCATCTGGCCTAATACTGA-CGCTGAGGTACGAAAGCATGGGGAGCAAACAGGATTAGATACCCTGGTAGTCCATGCCGTAAACGATGTCTACTAGCCGTTGGGGCCTTTGA--GGCTTTAGTGGCGCAGCTAACGCGATAAGTAGACCGCCTGGGGA-GTACG…	G	T	G	C	C	A	G	C	A	G	C	C	G	C	G	G	T	A	A	T	A	C	A	G	A	G	G	G	T	G	C	G	A	G	C	G	T	-	T	A	A	T	C	G	G	A
33	16S_bacteria	OP210276.1 k__; p__Pseudomonadota; c__Gammaproteobacteria; o__Enterobacterales; f__Erwiniaceae; g__Pantoea; s__Pantoea sp.	GTGCCAGCAGCCGCGGTAATACGGAGGGTGCAAGCGT-TAATCGGAATTAC-TGGGCGTAAAGCGCACGCAGGCGGTCTGTTAAGTCAGATGTGAAATCCCCGGGCTTAACCT-GGGAACTGC-ATTTGAAA-CTGGCA-GGCTTGAGTCTT----GTAGAGGGGG-GTAGAA--TTCCAGGTGTAGCG-GTGAAATG-CGTAGAGATCTGGAGGAATACCGGTGGCGAAGGCGGCCCCCTGGACAAAGACTGA-CGCTCAGGTGCGAAAGCGTGGGGAGCAAACAGGATTAGATACCCTGGTAGTCCACGCCGTAAACGATGTCGACTTGGAGGTTGTTCCCTTGA--GGAGTGGCTTCCGGAGCTAACGCGTTAAGTCGACCGCCTGGGGA-GTACG…	G	T	G	C	C	A	G	C	A	G	C	C	G	C	G	G	T	A	A	T	A	C	G	G	A	G	G	G	T	G	C	A	A	G	C	G	T	-	T	A	A	T	C	G	G	A
33	16S_bacteria	OP168512.1 k__; p__Pseudomonadota; c__Gammaproteobacteria; o__Enterobacterales; f__Erwiniaceae; g__Pantoea; s__Pantoea agglomerans	GTGCCAGCAGCCGCGGTAATACGGAGGGTGCAAGCGT-TAATCGGAATTAC-TGGGCGTAAAGCGCACGCAGGCGGTCTGTTAAGTCAGATGTGAAATCCCCGGGCTTAACCTGGGGAACTGCGATTTGAAATCCGGCAAGGCTTGAGTTCGTTCCGTAGAGG-GGGGTCCAA--TTCCAAATGTAGCG-GTGAAATGTCGCAGAGATCTGGAGGAATACCGGTGGCGAAGGCGGCCCCCTGGACAAAGACTGA-CGCTCAGGTGCGAAAGCGTGGGGAGCAAACAGGATTAGATACCCTGGTAGTCCACGCCGTAAACGATGTCGACTTGGAGGTTGTTCCCTTGA--GGAGTGGCTTCCGGAGCTAACGCGTTAAGTCGACCGCCTGGGGA-GTACG…	G	T	G	C	C	A	G	C	A	G	C	C	G	C	G	G	T	A	A	T	A	C	G	G	A	G	G	G	T	G	C	A	A	G	C	G	T	-	T	A	A	T	C	G	G	A
33	16S_bacteria	OP070057.1 k__; p__Pseudomonadota; c__Alphaproteobacteria; o__Rhodobacterales; f__Paracoccaceae; g__Paracoccus; s__Paracoccus sp. (in: a-proteobacteria)	GTGCCAGCAGCCGCGGTAATACGGAGGGGGCTAGCGT-TGTTCGGAATTAC-TGGGCGTAAAGCGCACGTAGGCGGACCAGAAAGTTGGGGGTGAAATCCCGGGGCTCAACCTC-GGAACTGCC--TTCAAAACTATTG-GTCTGGAGTTCG----AGAGAGG-TGAGTGGAA--TTCCGAGTGTAGAG-GTGAAATT-CGTAGATATTCGGAGGAACACCAGTGGCGAAGGCGGCTCACTGGCTCGATACTGA-CGCTGAGGTGCGAAAGCGTGGGGAGCAAACAGGATTAGATACCCTGGTAGTCCACGCCGTAAACGATGAATGCCAGTCGTCGGGCAGCATGC---TGTTCGGTGACACACCTAACGGATTAAGCATTCCGCCTGGGGA-GTACG…	G	T	G	C	C	A	G	C	A	G	C	C	G	C	G	G	T	A	A	T	A	C	G	G	A	G	G	G	G	G	C	T	A	G	C	G	T	-	T	G	T	T	C	G	G	A
33	16S_bacteria	OM838396.1 k__; p__Pseudomonadota; c__Alphaproteobacteria; o__Rhodobacterales; f__Paracoccaceae; g__Paracoccus; s__Paracoccus albicereus	GTGCCAGCAGCCGCGGTAATACGGAGGGGGCTAGCGT-TGTTCGGAATTAC-TGGGCGTAAAGCGCACGTAGGCGGACTGGAAAGTTGGGGGTGAAATCCCGGGGCTCAACCTC-GGAACTGCC--TCCAAAACTATCA-GTCTGGAGTTCG----AGAGAGG-TGAGTGGAA--TACCGAGTGTAGAG-GTGAAATT-CGTAGATATTCGGTGGAACACCAGTGGCGAAGGCGGCTCACTGGCTCGATACTGA-CGCTGAGGTGCGAAAGCGTGGGGAGCAAACAGGATTAGATACCCTGGTAGTCCACGCCGTAAACGATGAATGCCAGACGTCGGCAAGCATGCTTG---TCGGTGTCACACCTAACGGATTAAGCATTCCGCCTGGGGA-GTACG…	G	T	G	C	C	A	G	C	A	G	C	C	G	C	G	G	T	A	A	T	A	C	G	G	A	G	G	G	G	G	C	T	A	G	C	G	T	-	T	G	T	T	C	G	G	A
33	16S_bacteria	OP209984.1 k__Bacillati; p__Bacillota; c__Bacilli; o__Bacillales; f__Bacillaceae; g__Bacillus; s__Bacillus thuringiensis	GTGCCAGCAGCCGCGGTAATACGTAGGTGGCAAGCGT-TGTCCGGAATTAT-TGGGCGTAAAGGGCTCGCAGGCGGTTTCTTAAGTCTGATGTGAAAGCCCCCGGCTCAACC--GGGGAGGGTCATTGGAAA-CTGGGG-AACTTGAGTGCA----GAAGAGG-AGAGTGGAA--TTCCACGTGTAGCG-GTGAAATG-CGTAGAGATGTGGAGGAACACCAGTGGCGAAGGCGACTCTCTGGTCTGTAACTGA-CGCTGAGGAGCGAAAGCGTGGGGAGCGAACAGGATTAGATACCCTGGTAGTCCACGCCGTAAACGATGAGTGCTAAGTGTTAGGGGGTTTCCGC-CCCTTAGTGCTGCAGCTAACGCATTAAGCACTCCGCCTGGGGA-GTACG…	G	T	G	C	C	A	G	C	A	G	C	C	G	C	G	G	T	A	A	T	A	C	G	T	A	G	G	T	G	G	C	A	A	G	C	G	T	-	T	G	T	C	C	G	G	A
33	16S_bacteria	OP175935.1 k__Bacillati; p__Bacillota; c__Bacilli; o__Bacillales; f__Bacillaceae; g__Bacillus; s__Bacillus subtilis	GTGCCAGCAGCCGCGGTAATACGTAGGTGGCAAGCGT-TGTCCGGAATTAT-TGGGCGTAAAGGGCTCGCAGGCGGTTTCTTAAGTCTGATGTGAAAGCCCCCGGCTCAACC--GGGGAGGGTCATTGGAAA-CTGGGG-AACTTGAGTGCA----GAAGAGG-AGAGTGGAA--TTCCACGTGTAGCG-GTGAAATG-CGTAGAGATGTGGAGGAACACCAGTGGCGAAGGCGACTCTCTGGTCTGTAACTGA-CGCTGAGGAGCGAAAGCGTGGGGAGCGAACAGGATTAGATACCCTGGTAGTCCACGCCGTAAACGATGAGTGCTAAGTGTTAGGGGGTTTCCGC-CCCTTAGTGCTGCAGCTAACGCATTAAGCACTCCGCCTGGGGA-GTACG…	G	T	G	C	C	A	G	C	A	G	C	C	G	C	G	G	T	A	A	T	A	C	G	T	A	G	G	T	G	G	C	A	A	G	C	G	T	-	T	G	T	C	C	G	G	A
32	16S_bacteria	ON786554.1 k__; p__Bacteroidota; c__Sphingobacteriia; o__Sphingobacteriales; f__Sphingobacteriaceae; g__Pedobacter; s__Pedobacter sp.	GTGCCAGCAGCCGCGGTAATACGGAGGATCCGAGCGT-TATCCGGATTTAT-TGGGTTTAAAGGGAGCGTAGGCGGCCCGTTAAGTCAGGGGTGAAAGACGGTGGCTCAACCATC-GCAGTGCC-TTTGATA-CTGACG-GGCTTGAATACA----CCTGAGGTAG-GCGGAATGTGGCAAGT--AGCG-GTGAAATG-CATAGATATGCCACAGAACACCGATTGCGAAGGCAGCTTACTAAAGTGTGATTGA-CGCTGAGGCTCGAAAGCGTGGGGATCAAACAGGATTAGATACCCTGGTAGTCCACGCCCTAAACGATGATAACTCGATGTCGGCGA---TATACGGC--CGGCGTCCAAGCGAAAGCGTTAAGTTATCCACCTGGGGA-GTACG…	G	T	G	C	C	A	G	C	A	G	C	C	G	C	G	G	T	A	A	T	A	C	G	G	A	G	G	A	T	C	C	G	A	G	C	G	T	-	T	A	T	C	C	G	G	A
32	16S_bacteria	ON254198.1 k__; p__Bacteroidota; c__Sphingobacteriia; o__Sphingobacteriales; f__Sphingobacteriaceae; g__Pedobacter; s__Pedobacter sp. FL18	GTGCCAGCAGCCGCGGTAATACGGAGGATCCAAGCGT-TATCCGGATTTAT-TGGGTTTAAAGGGTGCGTAGGCGGCCTATTAAGTCAGGGGTGAAAGACGGTAGCTCAAC-TATCGCAGTGCCCTT-GATA-CTGATG-GGCTTGAATGAA----CTAGAGGTAG-GCGGAATGTGACAAGT--AGCG-GTGAAATG-CATAGATATGTCACAGAACACCGATTGCGAAGGCAGCTTACTATGGTTTTATTGA-CGCTGAGGCACGAAAGCGTGGGGATCAAACAGGATTAGATACCCTGGTAGTCCACGCCCTAAACGATGAATACTCGCTGTTGGCGA---TACACAG--TCAGCGGCTAAGCGAAAGCGTTAAGTATTCCACCTGGGGA-GTACG…	G	T	G	C	C	A	G	C	A	G	C	C	G	C	G	G	T	A	A	T	A	C	G	G	A	G	G	A	T	C	C	A	A	G	C	G	T	-	T	A	T	C	C	G	G	A
33	16S_bacteria	OP210298.1 k__Bacillati; p__Actinomycetota; c__Actinomycetes; o__Micrococcales; f__Micrococcaceae; g__Arthrobacter; s__Arthrobacter sp.	GTGCCAGCAGCCGCGGTAATACGTAGGGCGCAAGCGT-TATCCGGAATTAT-TGGGCGTAAAGAGCTCGTAGGCGGTTTGTCGCGTCTGCTGTGAAAGACCGGGGCTCAAC-TCCGGTTCTGC-AGTGGGTA-CGGGCA-GACTAGAGTGAT----GTAGGGG-AGACTGGAA--TTCCTGGTGTAGCG-GTGAAATG-CGCAGATATCAGGAGGAACACCGATGGCGAAGGCAGGTCTCTGGGCATTAACTGA-CGCTGAGGAGCGAAAGCATGGGGAGCGAACAGGATTAGATACCCTGGTAGTCCATGCCGTAAACGTTGGGCACTAGGTGTGGGGGACATTCCACGTTTTCCGCGCCGTAGCTAACGCATTAAGTGCCCCGCCTGGGGA-GTACG…	G	T	G	C	C	A	G	C	A	G	C	C	G	C	G	G	T	A	A	T	A	C	G	T	A	G	G	G	C	G	C	A	A	G	C	G	T	-	T	A	T	C	C	G	G	A
33	16S_bacteria	OP080982.1 k__Bacillati; p__Actinomycetota; c__Actinomycetes; o__Micrococcales; f__Micrococcaceae; g__Arthrobacter; s__Arthrobacter ruber	GTGCCAGCAGCCGCGGTAATACGTAGGGCGCAAGCGT-TATCCGGAATTAT-TGGGCGTAAAGAGCTCGTAGGCGGTTTGTCGCGTCTGCCGTGAAAGTCCGGGGCTTAAC-TCCGGATCTGC-GGTGGGTA-CGGGCA-GACTAGAGTGCA----GTAGGGG-AGACTGGAA--TTCCTGGTGTAGCG-GTGAAATG-CGCAGATATCAGGAGGAACACCGATGGCGAAGGCAGGTCTCTGGGCTGTAACTGA-CGCTGAGGAGCGAAAGCATGGGGAGCGAACAGGATTAGATACCCTGGTAGTCCATGCCGTAAACGTTGGGCACTAGGTGTGGGGGACATTCCACGTTTTCCGCGCCGTAGCTAACGCATTAAGTGCCCCGCCTGGGGA-GTACG…	G	T	G	C	C	A	G	C	A	G	C	C	G	C	G	G	T	A	A	T	A	C	G	T	A	G	G	G	C	G	C	A	A	G	C	G	T	-	T	A	T	C	C	G	G	A
33	16S_bacteria	KP768795.1 k__; p__Pseudomonadota; c__Alphaproteobacteria; o__Hyphomicrobiales; f__Nitrobacteraceae; g__Bradyrhizobium; s__Bradyrhizobium sp.	GTGCCAGCAGCCGCGGTAATACGAAGGGGGCTAGCGT-TGCTCGGAATCAC-TGGGCGTAAAGGGTGCGTAGGCGGGTCTTTAAGTCAGGGGTGAAATCCTGGAGCTCAAC-TCCAGAACTGCC-TTTGATA-CTG-AAGATCTTGAGTTCG----GGAGAGG-TGAGTGGAA--CTGCGAGTGTAGAG-GTGAAATT-CGTAGATATTCGCAAGAACACCAGTGGCGAAGGCGGCTCACTGGCCCGATACTGA-CGCTGAGGCACGAAAGCGTGGGGAGCAAACAGGATTAGATACCCTGGTAGTCCACGCCGTAAACGATGAATGCCAGCCGTTAGTGGGTTT--ACTCACT-AGTGGCGCAGCTAACGCTTTAAGCATTCCGCCTGGGGA-GTACG…	G	T	G	C	C	A	G	C	A	G	C	C	G	C	G	G	T	A	A	T	A	C	G	A	A	G	G	G	G	G	C	T	A	G	C	G	T	-	T	G	C	T	C	G	G	A
33	16S_bacteria	MZ486441.1 k__; p__Pseudomonadota; c__Alphaproteobacteria; o__Hyphomicrobiales; f__Nitrobacteraceae; g__Bradyrhizobium; s__Bradyrhizobium prioriisuperbiae	GTGCCAGCAGCCGCGGTAATACGAAGGGGGCTAGCGT-TGCTCGGAATCAC-TGGGCGTAAAGGGTGCGTAGGCGGGTCTTTAAGTCAGGGGTGAAATCCTGGAGCTCAAC-TCCAGAACTGCC-TTTGATA-CTGAGG-ATCTTGAGTTCG----GAAGAGG-TGAGTGGAA--CTGCGAGTGTAGAG-GTGAAATT-CGTAGATATTCGCAAGAACACCAGTGGCGAAGGCGGCTCACTGGTCCGATACTGA-CGCTGAGGCACGAAAGCGTGGGGAGCAAACAGGATTAGATACCCTGGTAGTCCACGCCGTAAACGATGAATGCCAGCCGTTGGAGGGTTTAC---TCTCCAGTGGCGCAGTTAACGCTTTAAGCATTCCGCCTGGGGA-GTACG…	G	T	G	C	C	A	G	C	A	G	C	C	G	C	G	G	T	A	A	T	A	C	G	A	A	G	G	G	G	G	C	T	A	G	C	G	T	-	T	G	C	T	C	G	G	A
32	16S_bacteria	OP093991.1 k__; p__Pseudomonadota; c__Betaproteobacteria; o__Burkholderiales; f__Oxalobacteraceae; g__Massilia; s__Massilia sp.	GTGCCAGCAGCCGCGGTAATACGTAGGGTGCAAGCGT-TAATCGGAATTAC-TGGGCGTAAAGCGTGCGCAGGCGGTTTTGTAAGTCTGTCGTGAAATCCCCGGGCTCAACCT-GGGAATTGCGA-TGGAGA-CTG-CAAGGCTAGAATCTG----GCAGAGGGGG-GTAGAA--TTCCACGTGTAGCA-GTGAAATG-CGTAGAGATGTGGAGGAACACCGATGGCGAAGGCAGCCCCCTGGGTCAAGATTGA-CGCTCATGCACGAAAGCGTGGGGAGCAAACAGGATTAGATACCCTGGTAGTCCACGCCCTAAACGATGTCTACTAGTTGTCGGG---TTTTAATTAACTTGGTAACGCAGCTAACGCGTGAAGTAGACCGCCTGGGGA-GTACG…	G	T	G	C	C	A	G	C	A	G	C	C	G	C	G	G	T	A	A	T	A	C	G	T	A	G	G	G	T	G	C	A	A	G	C	G	T	-	T	A	A	T	C	G	G	A
32	16S_bacteria	OP080780.1 k__; p__Pseudomonadota; c__Betaproteobacteria; o__Burkholderiales; f__Oxalobacteraceae; g__Massilia; s__Massilia niabensis	GTGCCAGCAGCCGCGGTAATACGTAGGGTGCAAGCGT-TAATCGGAATTAC-TGGGCGTAAAGCGTGCGCAGGCGGTTTTGTAAGTCTGTCGTGAAAGCCCCGGGCTCAACCT-GGGAATTGCGA-TGGAGA-CTG-CAAGGCTTGAATCTG----GCAGAGGGGG-GTAGAA--TTCCACGTGTAGCA-GTGAAATG-CGTAGAGATGTGGAGGAACACCGATGGCGAAGGCAGCCCCCTGGGTCAAGATTGA-CGCTCATGCACGAAAGCGTGGGGAGCAAACAGGATTAGATACCCTGGTAGTCCACGCCCTAAACGATGTCTACTAGTTGTCGGG---TTTTAATTAACTTGGTAACGCAGCTAACGCGTGAAGTAGACCGCCTGGGGA-GTACG…	G	T	G	C	C	A	G	C	A	G	C	C	G	C	G	G	T	A	A	T	A	C	G	T	A	G	G	G	T	G	C	A	A	G	C	G	T	-	T	A	A	T	C	G	G	A
33	16S_bacteria	AF255603.1 k__; p__Nitrospirota; c__Nitrospiria; o__Nitrospirales; f__Nitrospiraceae; g__Nitrospira; s__Nitrospira sp. SRI-9	GTGCCAGCAGCCGCGGTAAGACAGAGGTGGCGAGCGT-TGCTCGGATTCAC-TGGGCTTAAAGGGCGCGTAGGCGGTCTTGCAAGTCAAAGGTGGAATTCCACGGCTCAACCG-TGGAGCTGCC-TTTGATA-CTG-CAAGACTTGAGGCAG----GTAGAGG-AGGGCGGAA--TTCCCGGTGTAGCG-GTGAAATG-CGTAGATATCGGGAGGAAGGCCGGTGGCGAAGGCGGCCCTCTGGGCCTGTCCTGA-CGCTGAGGCGCGAAAGCGTGGGGAGCAAACAGGATTAGATACCCTGGTAGTCCACGCCCTAAACGGTGGGCACTAGGTGTGGGGTCCAT---ATGGACCCTGTGCCGAAGGGAAACCATTAAGTGCCCCGCCTGGGGA-GTACG…	G	T	G	C	C	A	G	C	A	G	C	C	G	C	G	G	T	A	A	G	A	C	A	G	A	G	G	T	G	G	C	G	A	G	C	G	T	-	T	G	C	T	C	G	G	A
33	16S_bacteria	NR_029287.1 k__; p__Nitrospirota; c__Nitrospiria; o__Nitrospirales; f__Nitrospiraceae; g__Nitrospira; s__Nitrospira moscoviensis	GTGCCAGCAGCCGCGGTAATACGAAGGTGGCAAGCGT-TGTTCGGATTCAC-TGGGCGTACAGGGAGCGTAGGCGGTTGGGTAAGCCCTCCGTGAAATCTCCGGGCCTAACC-CGGAAAGTGC-AGAGGGGA-CTG-CTCGGCTTGAGGATG----GGAGAGG-AGCGCGGAA--TTCCCGGTGTAGCG-GTGAAATG-CGTAGAGATCGGGAGGAAGGCCGGTGGCGAAGGCGGCGCTCTGGAACATTTCTGA-CGCTGAGGCTCGAAAGCGTGGGGAGCAAACAGGATTAGATACCCTGGTAGTCCACGCCTTAAACTATGGATACTAAGTGTCGGCGGGTTACCGC-----CGGTGCCGCAGCTAACGCAGTAAGTATCCCGCCTGGGAA-GTACG…	G	T	G	C	C	A	G	C	A	G	C	C	G	C	G	G	T	A	A	T	A	C	G	A	A	G	G	T	G	G	C	A	A	G	C	G	T	-	T	G	T	T	C	G	G	A
33	16S_bacteria	MH094649.1 k__; p__Pseudomonadota; c__Alphaproteobacteria; o__Hyphomicrobiales; f__Devosiaceae; g__Devosia; s__Devosia sp.	GTGCCAGCAGCCGCGGTAATACGAAGGGGGCTAGCGT-TGTTCGGATTTAC-TGGGCGTAAAGCGCACGTAGGCGGTTTGTTAAGTCAGAGGTGAAATCCCGGAGCTCAAC-TCCGGAAYTGCC-TTTGATA-CTGGCA-AGCTAGAGTCCG----GAAGAGGTA-AGTGGAA--CTCCTAGTGTAGAG-GTGGAATT-CGTAGATATTAGGAAGAACACCAGTGGCGAAGGCGGCTTACTGGTCCGGAACTGA-CGCTGAGGTGCGAAAGCGTGGGGAGCAAACAGGATTAGATACCCTGGTAGTCCACGCCGTAAACTATGAGAGCTAGCCGTTGGATGGTTTAC---CATTCAGTGGCGCAGCTAACGCATTAAGCTCTCCGCCTGGGGA-GTACG…	G	T	G	C	C	A	G	C	A	G	C	C	G	C	G	G	T	A	A	T	A	C	G	A	A	G	G	G	G	G	C	T	A	G	C	G	T	-	T	G	T	T	C	G	G	A
33	16S_bacteria	OM763958.1 k__; p__Pseudomonadota; c__Alphaproteobacteria; o__Hyphomicrobiales; f__Devosiaceae; g__Devosia; s__Devosia sp.	GTGCCAGCAGCCGCGGTAATACGAAGGGGGCTAGCGT-TGTTCGGATTTAC-TGGGCGTAAAGCGCACGTAGGCGGATCATTAAGTCAGGGGTGAAATCCCGGAGCTCAAC-TCCGGAACTGCC-TCTGATA-CTGGTG-ATCTTGAGTCCG----GAAGAGG-TGAGTGGAA--CTCCTAGTGTAGAG-GTGGAATT-CGTAGATATTAGGAAGAACACCAGTGGCGAAGGCGGCTCACTGGTCCGGTACTGA-CGCTGAGGTGCGAAAGCGTGGGGAGCAAACAGGATTAGATACCCTGGTAGTCCACGCCGTAAACTATGGAAGCTAGCCGTTGGGGGGTTTAC---CCTTCAGTGGCGCAGCTAACGCATTAAGCTTCCCGCCTGGGGA-GTACG…	G	T	G	C	C	A	G	C	A	G	C	C	G	C	G	G	T	A	A	T	A	C	G	A	A	G	G	G	G	G	C	T	A	G	C	G	T	-	T	G	T	T	C	G	G	A
33	16S_bacteria	OP132369.1 k__; p__Pseudomonadota; c__Betaproteobacteria; o__Burkholderiales; f__Burkholderiaceae; g__Burkholderia; s__Burkholderia sp.	GTGCCAGCAGCCGCGGTAATACGTAGGGTGCGAGCGT-TAATCGGAATTAC-TGGGCGTAAAGCGTGCGCAGGCGGTTTGCTAAGACCGATGTGAAATCCCCGGGCTCAACCT-GGGAACTGC-ATTGGTGA-CTGGCA-GGCTAGAGTATG----GCAGAGGGGG-GTAGAA--TTCCACGTGTAGCA-GTGAAATG-CGTAGAGATGTGGAGGAATACCGATGGCGAAGGCAGCCCCCTGGGCCAATACTGA-CGCTCATGCACGAAAGCGTGGGGAGCAAACAGGATTAGATACCCTGGTAGTCCACGCCCTAAACGATGTCAACTAGTTGTTGGGGA---TTCATTTCCTTAGTAACGTAGCTAACGCGTGAAGTTGACCGCCTGGGGA-GTACG…	G	T	G	C	C	A	G	C	A	G	C	C	G	C	G	G	T	A	A	T	A	C	G	T	A	G	G	G	T	G	C	G	A	G	C	G	T	-	T	A	A	T	C	G	G	A
32	16S_bacteria	OP132304.1 k__; p__Pseudomonadota; c__Betaproteobacteria; o__Burkholderiales; f__Burkholderiaceae; g__Burkholderia; s__Burkholderia sp.	GTGCCAGCAGCCGCGGTAATACGTAGGGTGCGAGCGT-TAATCGGAATTAC-TGGGCGTAAAGCGTGCGCAGGCGGTTTGCTAAGACCGATGTGAAATCCCCGGGCTCAACCT-GGGAACTGC-ATTGGTGA-CTGGCA-GGCTAGAGTATG----GCAGAGGGGG-GTAGAA--TTCCACGTGTAGCA-GTGAAATG-CGTAGAGATGTGGAGGAATACCGATGGCGAAGGCAGCCCCCTGGGCCAATACTGA-CGCTCATGCACGAAAGCGTGGGGAGCAAACAGGATTAGATACCCTGGTAGTCCACGCCCTAAACGATGTCAACTAGTTGTTGGGGA---TTCATTTCCTTAGTAACGTAGCTAACGCGTGAAGTTGACCGCCTGGGGA-GTACG…	G	T	G	C	C	A	G	C	A	G	C	C	G	C	G	G	T	A	A	T	A	C	G	T	A	G	G	G	T	G	C	G	A	G	C	G	T	-	T	A	A	T	C	G	G	A
33	16S_bacteria	NR_175468.1 k__Bacillati; p__Actinomycetota; c__Actinomycetes; o__Propionibacteriales; f__Propionibacteriaceae; g__Propionibacterium; s__Propionibacterium ruminifibrarum	GTGCCAGCAGCCGCGGTGATACGTAGGGTGCGAGCGT-TGTCCGGAATTAT-TGGGCGTAAAGAGCTTGTAGGCGGTTGATTGCGTCGATAGTGAAATCCCGGGGCTTAACTTCGGGC-TTGC-TGTCGATA-CGGGT-TGACTTGAGGAAG----GTAGGGG-AGAATGGAA--TTCCCGGTGGAGCG-GTGGAATG-CGCAGATATCGGGAGGAACACCAGTGGCGAAGGCGGTTCTCTGGACCTTTCCTGA-CGCTGAGAAGCGAAAGCGTGGGGAGCAAACAGGCTTAGATACCCTGGTAGTCCACGCTGTAAACGGTGGGTACTAGGTGTGGGTCACATTCCACGTGGTCCGTGCCGTAGCTAACGCATTAAGTACCCCGCCTGGGGA-GTACG…	G	T	G	C	C	A	G	C	A	G	C	C	G	C	G	G	T	G	A	T	A	C	G	T	A	G	G	G	T	G	C	G	A	G	C	G	T	-	T	G	T	C	C	G	G	A
33	16S_bacteria	MW243042.1 k__Bacillati; p__Actinomycetota; c__Actinomycetes; o__Propionibacteriales; f__Propionibacteriaceae; g__Propionibacterium; s__Propionibacterium freudenreichii	GTGCCAGCAGCCGCGGTGATACGTAGGGTGCGAGCGTCTGTCCGGAATTAT-TGGGCGTAAAGAGCTNGTAGGCGGTT--GTCACTCGGAAGTGAAATTCCAGGGCTTAAC-TCTGGC-TTGCT-TTCGATA-CGGGT-TGACTTGAGGAATG----TAGGGGAAGAATGGAAC--TCTCGGTGGAGCGGGTGGAATG-CGCAGATATCGGGAAGAACACCAGTGGCGAAGGC-GTTCTCTGGACATTTCCTGAACGCTGAGAAGCGAAAGCGTGGGGAGCAAACAGGCTTAGATACCCTGGTAGTCCACGCCGTAAACGGTGGGTACT-GGTGTNGGTCCACTTCCACGGGGTCCGTGCCGTAGCTNACGCATTAAGTACCCCGCCTGGGGACGTACG…	G	T	G	C	C	A	G	C	A	G	C	C	G	C	G	G	T	G	A	T	A	C	G	T	A	G	G	G	T	G	C	G	A	G	C	G	T	C	T	G	T	C	C	G	G	A
33	16S_bacteria	ON014504.1 k__Bacillati; p__Bacillota; c__Bacilli; o__Bacillales; f__Staphylococcaceae; g__Staphylococcus; s__Staphylococcus sp.	GTGCCAGCAGCCGCGGTAATACGTAGGTGGCAAGCGT-TATCCRGAATTAT-TGGGCGTAAAGCGCGCGTAGGCGGTTTTTTAAGTCTGATGTGAAAGCCCACGGCTCAACC--GTGGAGGGTCATTGGAAA-CTGG-AAAACTTGAGTGCAG----AAGAGG-AAAGTGGAAT-TTCCATGTGTAGCG-GTGAAATG-CGCAGAGATATGGAGGAACACCAGTGGCGAARGCGACTTTCTGGTCTGTAACTGA-CGCTGATGTGCGAAAGCGTGGGGATCAAACAGGATTAGATACCCTGGTAGTCCACGCCGTAAACGATGAGTGCTAAGTGTTAGGGGGTTTCCGC-CCCTTAGTGCTGCAGCTAACGCATTAAGCACTCCGCCTGGGGA-GTACG…	G	T	G	C	C	A	G	C	A	G	C	C	G	C	G	G	T	A	A	T	A	C	G	T	A	G	G	T	G	G	C	A	A	G	C	G	T	-	T	A	T	C	C	R	G	A
33	16S_bacteria	OP185364.1 k__Bacillati; p__Bacillota; c__Bacilli; o__Bacillales; f__Staphylococcaceae; g__Staphylococcus; s__Staphylococcus warneri	GTGCCAGCAGCCGCGGTAATACGTAGGTGGCAAGCGT-TATCCGGAATTAT-TGGGCGTAAAGCGCGCGTAGGCGGTTTTTTAAGTCTGATGTGAAAGCCCACGGCTCAACC--GTGGAGGGTCATTGGAAA-CTGG-AAAACTTGAGTGCA----GAAGAGG-AAAGTGGAA--TTCCATGTGTAGCG-GTGAAATG-CGCAGAGATATGGAGGAACACCAGTGGCGAAGGCGACTTTCTGGTCTGTAACTGA-CGCTGATGTGCGAAAGCGTGGGGATCAAACAGGATTAGATACCCTGGTAGTCCACGCCGTAAACGATGAGTGCTAAGTGTTAGGGGGTTTCCGC-CCCTTAGTGCTGCAGCTAACGCATTAAGCACTCCGCCTGGGGA-GTACG…	G	T	G	C	C	A	G	C	A	G	C	C	G	C	G	G	T	A	A	T	A	C	G	T	A	G	G	T	G	G	C	A	A	G	C	G	T	-	T	A	T	C	C	G	G	A
32	16S_bacteria	MG996857.1 k__; p__Pseudomonadota; c__Alphaproteobacteria; o__Hyphomicrobiales; f__; g__Enhydrobacter; s__Enhydrobacter aerosaccus	GTGCCAGCAGCCGCGGTAATACAGAGGGTGCGAGCGT-TAATCGGAATTAC-TGGGCGTAAAGCGAGTGTAGGTGGCTCATTAAGTCACATGTGAAATCCCCGGGCTTAACCT-GGGAACTGC-ATGTGATA-CTGGTGGTGCTAGAATATG----TGAGAGGGA-AGTAGAA--TTCCAGGTGTAGCG-GTGAAATG-CGTAGAGATCTGGAGGAATACCGATGGCGAAGGCAGCTTCCTGGCATAATATTGA-CACTGAGATTCGAAAGCGTGGGTAGCAAACAGGATTAGATACCCTGGTAGTCCACGCCGTAAACGATGTCTACTAGCCGTTGGGGTCCTTGA--GACTTTAGTGGCGCAGTTAACGCGATAAGTAGACCGCCTGGGGA-GTACG…	G	T	G	C	C	A	G	C	A	G	C	C	G	C	G	G	T	A	A	T	A	C	A	G	A	G	G	G	T	G	C	G	A	G	C	G	T	-	T	A	A	T	C	G	G	A
32	16S_bacteria	MH715221.1 k__; p__Pseudomonadota; c__Alphaproteobacteria; o__Hyphomicrobiales; f__; g__Enhydrobacter; s__Enhydrobacter aerosaccus	GTGCCAGCAGCCGCGGTAATACAGAGGGTGCGAGCGT-TAATCGGAATTAC-TGGGCGTAAAGCGAGTGTAGGTGGCTCATTAAGTCACATGTGAAATCCCCGGGCTTAACCT-GGGAACTGC-ATGTGATA-CTGGTGGTGCTAGAATATG----TGAGAGGGA-AGTAGAA--TTCCAGGTGTAGCG-GTGAAATG-CGTAGAGATCTGGAGGAATACCGATGGCGAAGGCAGCTTCCTGGCATAATATTGA-CACTGAGATTCGAAAGCGTGGGTAGCAAACAGGATTAGATACCCTGGTAGTCCACGCCGTAAACGATGTCTACTAGCCGTTGGGGTCCTTGA--GACTTTAGTGGCGCAGTTAACGCGATAAGTAGACCGCCTGGGGA-GTACG…	G	T	G	C	C	A	G	C	A	G	C	C	G	C	G	G	T	A	A	T	A	C	A	G	A	G	G	G	T	G	C	G	A	G	C	G	T	-	T	A	A	T	C	G	G	A
32	16S_bacteria	ON076056.1 k__; p__Pseudomonadota; c__Alphaproteobacteria; o__Sphingomonadales; f__Sphingomonadaceae; g__Sphingomonas; s__Sphingomonas sp.	GTGCCAGCAGCCGCGGTAATACGGAGGGGGCTAGCGT-TGTTCGGAATTAC-TGGGCGTAAAGCGCACGTAGGCGGCTTTGTAAGTCAGAGGTGAAAGCCTGGAGCTCAAC-TCCAGAACTGCC-TTTGAGA-CTG-CATCGCTTGAATCCG----GGAGAGG-TGAGTGGAA--TTCCGAGTGTAGAG-GTGAAATT-CGTAGATATTCGGAAGAACACCAGTGGCGAAGGCGGCTCACTGGACCGGTATTGA-CGCTGAGGTGCGAAAGCGTGGGGAGCAAACAGGATTAGATACCCTGGTAGTCCACGCCGTAAACGATGATAACTAGCTGTCCGGGTGCCTGG--CATTTGGGTGGCGCAGCTAACGCATTAAGTTATCCGCCTGGGGA-GTACG…	G	T	G	C	C	A	G	C	A	G	C	C	G	C	G	G	T	A	A	T	A	C	G	G	A	G	G	G	G	G	C	T	A	G	C	G	T	-	T	G	T	T	C	G	G	A
32	16S_bacteria	OM585519.1 k__; p__Pseudomonadota; c__Alphaproteobacteria; o__Sphingomonadales; f__Sphingomonadaceae; g__Sphingomonas; s__Sphingomonas sp.	GTGCCAGCAGCCGCGGTAATACGGAGGGGGCTAGCGT-TGTTCGGAATTAC-TGGGCGTAAAGCGCACGTAGGCGGCTTTGTAAGTTAGAGGTGAAAGCCTGGAGCTTAAC-TCCAGAACTGCC-TTTAAGA-CTG-CATCGCTTGAATCCA----GGAGAGG-TGAGTGGAA--TTCCGAGTGTAGAG-GTGAAATT-CGTAGATATTCGGAAGAACACCAGTGGCGAAGGCGGCTCACTGGACTGGTATTGA-CGCTGAGGTGCGAAAGCGTGGGGAGCAAACAGGATTAGATACCCTGGTAGTCCACGCCGTAAACGATGATAACTAGCTGTCCGGGTGCTTGG--CATTTGGGTGGCGCAGCTAACGCATTAAGTTATCCGCCTGGGGA-GTACG…	G	T	G	C	C	A	G	C	A	G	C	C	G	C	G	G	T	A	A	T	A	C	G	G	A	G	G	G	G	G	C	T	A	G	C	G	T	-	T	G	T	T	C	G	G	A
32	16S_bacteria	ON063213.1 k__; p__Pseudomonadota; c__Alphaproteobacteria; o__Caulobacterales; f__Caulobacteraceae; g__Phenylobacterium; s__Phenylobacterium sp.	GTGCCAGCAGCCGCGGTAATACGAAGGGGGCTAGCGT-TGCTCGGAATTAC-TGGGCGTAAAGGGCGCGTAGGCGGACATTTAAGTCAGAGGTGAAAGCCCAGGGCTCAACCT-TGGAATTGCC-TTTGATA-CTGG-ATGTCTTGAGTTCG----GGAGAGG-TGAGTGGAA--TGCCGAGTGTAGAG-GTGAAATT-CGTAGATATTCGGCGGAACACCAGTGGCGAAGGCGACTCACTGGCCCGATACTGA-CGCTGAGGCGCGAAAGCGTGGGGAGCAAACAGGATTAGATACCCTGGTAGTCCACGCCGTAAACGATGAGTGCTAGTTGTCGGCATGCATGCATG---TCGGTGACGCAGCTAACGCATTAAGCACTCCGCCTGGGGA-GTACG…	G	T	G	C	C	A	G	C	A	G	C	C	G	C	G	G	T	A	A	T	A	C	G	A	A	G	G	G	G	G	C	T	A	G	C	G	T	-	T	G	C	T	C	G	G	A
32	16S_bacteria	NR_171393.1 k__; p__Pseudomonadota; c__Alphaproteobacteria; o__Caulobacterales; f__Caulobacteraceae; g__Phenylobacterium; s__Phenylobacterium parvum	GTGCCAGCAGCCGCGGTAATACGAAGGGGGCTAGCGT-TGCTCGGAATTAC-TGGGCGTAAAGGGCGCGTAGGCGGATCGTTAAGTTAGAGGTGAAAGCCCAGGGCTCAACCT-TGGAACTGCC-TTTGATA-CTGGCG-ATCTGGAGTACG----GGAGAGG-TGTGTGGAA--CTCCGAGTGTAGAG-GTGAAATT-CGTAGATATTCGGAAGAACACCAGTGGCGAAGGCGACACACTGGCCCGTTACTGA-CGCTGAGGCGCGAAAGCGTGGGGAGCAAACAGGATTAGATACCCTGGTAGTCCACGCCGTAAACGATGAGTGCTAGTTGTCGGCATGCATGCATG---TCGGTGACGCAGCTAACGCATTAAGCACTCCGCCTGGGGA-GTACG…	G	T	G	C	C	A	G	C	A	G	C	C	G	C	G	G	T	A	A	T	A	C	G	A	A	G	G	G	G	G	C	T	A	G	C	G	T	-	T	G	C	T	C	G	G	A
33	16S_bacteria	OP068017.1 k__Bacillati; p__Actinomycetota; c__Actinomycetes; o__Mycobacteriales; f__Corynebacteriaceae; g__Corynebacterium; s__Corynebacterium sp.	GTGCCAGCAGCCGCGGTAATACGTAGGGTGCGAGCGT-TGTCCGGATTTAC-TGGGCGTAAAGAGCTCGTAGGTGGTTTGTCGCGTCGTCTGTGAAAGCCCGGTGCTTAACACCGGG-TCTGC-AGGCGATA-CGGGCATAACTTGAGTGCTG----TAG-GGGAGACTGGAA--TTCCTGGTGTAGCG-GTGGAATG-CGCAGATATCAGGAGGAACACCGATGGCGAAGGCAGGTCTCTGGGCAGTAACTGA-CGCTGAGGAGCGAAAGCATGGGGAGCGAACAGGATTAGATACCCTGGTAGTCCATGCCGTAAACGGTGGGCGCTAGGTGTAGGGGT-CTTCCACGACTTCTGTGCCGTAGCTAACGCATTAAGCGCCCCGCCTGGGGA-GTACG…	G	T	G	C	C	A	G	C	A	G	C	C	G	C	G	G	T	A	A	T	A	C	G	T	A	G	G	G	T	G	C	G	A	G	C	G	T	-	T	G	T	C	C	G	G	A
33	16S_bacteria	OP068015.1 k__Bacillati; p__Actinomycetota; c__Actinomycetes; o__Mycobacteriales; f__Corynebacteriaceae; g__Corynebacterium; s__Corynebacterium sp.	GTGCCAGCAGCCGCGGTAATACGTAGGGTGCGAGCGT-TGTCCGGAATTAC-TGGGCGTAAAGAGCTCGTAGGTGGTTTGTCGCGTCGTCTGTGAAATTCCGGGGCTTAAC-TCCGGGCGTGC-AGGCGATA-CGGGC-TGACTTGAGTGCT----GTAG-GGGAGACTGGAA--TTCCTGGTGTAGCG-GTGAAATG-CGCAGATATCAGGAGGAACACCGATGGCGAAGGCAGGTCTCTGGGCAGTTACTGA-CGCTGAGGAGCGAAAGCATGGGTAGCGAACAGGATTAGATACCCTGGTAGTCCATGCCGTAAACGGTGGGCGCTAGGTGT-GAGTCCCTTCCACGGGGTTCGTGCCGTAGCTAACGCATTAAGCGCCCCGCCTGGGGA-GTACG…	G	T	G	C	C	A	G	C	A	G	C	C	G	C	G	G	T	A	A	T	A	C	G	T	A	G	G	G	T	G	C	G	A	G	C	G	T	-	T	G	T	C	C	G	G	A
33	16S_bacteria	OP104215.1 k__; p__Pseudomonadota; c__Betaproteobacteria; o__Burkholderiales; f__Alcaligenaceae; g__Achromobacter; s__Achromobacter xylosoxidans	GTGCCAGCAGCCGCGGTAATACGTAGGGTGCAAGCGT-TAATCGGAATTAC-TGGGCGTAAAGCGTGCGCAGGCGGTTCGGAAAGAAAGATGTGAAATCCCAGAGCTTAACTT-TGGAACTGCATTTT--TAACTACCG-GGCTAGAGTGTG----TCAGAGGGAG-GTGCAA--TTCCGCGTGTAGCA-GTGAAATG-CGTAGATATGCGGAGGAACACCGATGGCGAAGGCAGCCTCCTGGGATAACACTGA-CGCTCATGCACGAAAGCGTGGGGAGCAAACAGGATTAGATACCCTGGTAGTCCACGCCCTAAACGATGTCAACTAGCTGTTCGGGCCTTCG---GGCCTTGGTAGCGCAGCTAACGCGTGAAGTTGACCGCCTGGGGA-GTACG…	G	T	G	C	C	A	G	C	A	G	C	C	G	C	G	G	T	A	A	T	A	C	G	T	A	G	G	G	T	G	C	A	A	G	C	G	T	-	T	A	A	T	C	G	G	A
33	16S_bacteria	JN196541.1 k__; p__Pseudomonadota; c__Betaproteobacteria; o__Burkholderiales; f__Alcaligenaceae; g__Achromobacter; s__Achromobacter sp. BR3	GTGCCAGCAGCCGCGGTAATACGTAGGGTGCAAGCGT-TAATCGGAATTAC-TGGGCGTAAAGCGTGCGCAGGCGGTTCGGAAAGAAAGATGTGAAATCCCAGAGCTTAACTT-TGGAACTGCATTTT--TAACTACCG-GGCTAGAGTGTGT----CAGAGGGAG-GTGGAA--TTCCGCGTGTAGCA-GTGAAATG-CGTAGATATGCGGAGGAACACCGATGGCGAAGGCAGCCTCCTGGGATAACACTGA-CGCTCATGCACGAAAGCGTGGGGAGCAAACAGGATTAGATACCCTGGTAGTCCACGCCCTAAACGATGTCAACTAGCTGTTGGGGTCTTCGGAC---CTTGGTAGCGCAGCTAACGCGTGAAGTTGACCGCCTGGGGA-GTACG…	G	T	G	C	C	A	G	C	A	G	C	C	G	C	G	G	T	A	A	T	A	C	G	T	A	G	G	G	T	G	C	A	A	G	C	G	T	-	T	A	A	T	C	G	G	A
33	16S_bacteria	ON545981.1 k__; p__Pseudomonadota; c__Betaproteobacteria; o__Burkholderiales; f__Comamonadaceae; g__Delftia; s__Delftia acidovorans	GTGCCAGCAGCCGCGGTAATACGTAGGGTGCGAGCGT-TAATCGGAATTAC-TGGGCGTAAAGCGTGCGCAGGCGGTTATGTAAGACAGATGTGAAATCCCCGGGCTCAACCT-GGGAACTGC-ATTTGTGA-CTG-CATGGCTAGAGTACGG----TAGAGGGGGA-TGGAA--TTCCGCGTGTAGCA-GTGAAATG-CGTAGATATGCGGAGGAACACCGATGGCGAAGGCAATCCCCTGGACCTGTACTGA-CGCTCATGCACGAAAGCGTGGGGAGCAAACAGGATTAGATACCCTGGTAGTCCACGCCCTAAACGATGTCAACTGGTTGTTGGGAA---TTAGTTTTCTCAGTAACGAAGCTAACGCGTGAAGTTGACCGCCTGGGGA-GTACG…	G	T	G	C	C	A	G	C	A	G	C	C	G	C	G	G	T	A	A	T	A	C	G	T	A	G	G	G	T	G	C	G	A	G	C	G	T	-	T	A	A	T	C	G	G	A
33	16S_bacteria	ON799333.1 k__; p__Pseudomonadota; c__Betaproteobacteria; o__Burkholderiales; f__Comamonadaceae; g__Delftia; s__Delftia tsuruhatensis	GTGCCAGCAGCCGCGGTAATACGTAGGGTGCGAGCGT-TAATCGGAATTAC-TGGGCGTAAAGCGTGCGCAGGCGGTTATGTAAGACAGATGTGAAATCCCCGGGCTCAACCT-GGGAACTGC-ATTTGTGA-CTG-CATGGCTAGAGTACGG----TAGAGGGGGA-TGGAA--TTCCGCGTGTAGCA-GTGAAATG-CGTAGATATGCGGAGGAACACCGATGGCGAAGGCAATCCCCTGGACCTGTACTGA-CGCTCATGCACGAAAGCGTGGGGAGCAAACAGGATTAGATACCCTGGTAGTCCACGCCCTAAACGATGTCAACTGGTTGTTGGGAA---TTAGTTTTCTCAGTAACGAAGCTAACGCGTGAAGTTGACCGCCTGGGGA-GTACG…	G	T	G	C	C	A	G	C	A	G	C	C	G	C	G	G	T	A	A	T	A	C	G	T	A	G	G	G	T	G	C	G	A	G	C	G	T	-	T	A	A	T	C	G	G	A
33	16S_bacteria	MW722927.1 k__; p__Pseudomonadota; c__Alphaproteobacteria; o__Hyphomicrobiales; f__Brucellaceae; g__Ochrobactrum; s__Ochrobactrum sp.	GTGCCAGCAGCCGCGGTAATACGAAGGGGGCTAGCGT-TGTTCGGATTTAC-TGGGCGTAAAGCGCACGTAGGCGGACTTTTAAGTCAGGGGTGAAATCCCGGGGCTCAACC-CCGGAACTGCC-TTTGATA-CTGG-AAGTCTTGAGTATGG----TAGAGG-TGAGTGGAA--TTCCGAGTGTAGAG-GTGAAATT-CGTAGATATTCGGAGGAACACCAGTGGCGAAGGCGGCTCACTGGACCATTACTGA-CGCTGAGGTGCGAAAGCGTGGGGAGCAAACAGGATTAGATACCCTGGTAGTCCACGCCGTAAACGATGAATGTTAGCCGTTGGGGAGTTTAC---TCTTCGGTGGCGCAGCTAACGCATTAAACATTCCGCCTGGGGA-GTACG…	G	T	G	C	C	A	G	C	A	G	C	C	G	C	G	G	T	A	A	T	A	C	G	A	A	G	G	G	G	G	C	T	A	G	C	G	T	-	T	G	T	T	C	G	G	A
33	16S_bacteria	MW310689.1 k__; p__Pseudomonadota; c__Alphaproteobacteria; o__Hyphomicrobiales; f__Brucellaceae; g__Ochrobactrum; s__Ochrobactrum sp. Q0168	GTGCCAGCAGCCGCGGTAATACGAAGGGGGCTAGCGT-TGTTCGGATTTAC-TGGGCGTAAAGCGCACGTAGGCGGGCTAATAAGTCAGGGGTGAAATCCCGGGGCTCAACC-CCGGAACTGCC-TTTGATA-CTGTTA-GTCTTGAGTATGG----AAGAGG-TGAGTGGAA--TTCCGAGTGTAGAG-GTGAAATT-CGTAGATATTCGGAGGAACACCAGTGGCGAAGGCGGCTCACTGGTCCATTACTGA-CGCTGAGGTGCGAAAGCGTGGGGAGCAAACAGGATTAGATACCCTGGTAGTCCACGCCGTAAACGATGAATGTTAGCCGTCGGGGAGTTTAC---TCTTCGGTGGCGCAGCTAACGCATTAAACATTCCGCCTGGGGA-GTACG…	G	T	G	C	C	A	G	C	A	G	C	C	G	C	G	G	T	A	A	T	A	C	G	A	A	G	G	G	G	G	C	T	A	G	C	G	T	-	T	G	T	T	C	G	G	A
33	16S_bacteria	OP210259.1 k__; p__Pseudomonadota; c__Gammaproteobacteria; o__Enterobacterales; f__Yersiniaceae; g__Serratia; s__Serratia sp. (in: enterobacteria)	GTGCCAGCAGCCGCGGTAATACGGAGGGTGCAAGCGT-TAATCGGAATTAC-TGGGCGTAAAGCGCACGCAGGCGGTTTGTTAAGTCAGATGTGAAATCCCCGAGCTTAACTT-GGGAACTGC-ATTTGAAA-CTGGCA-AGCTAGAGTCTTG----TAGAGGGGG-GTAGAA--TTCCAGGTGTAGCG-GTGAAATG-CGTAGAGATCTGGAGGAATACCGGTGGCGAAGGCGGCCCCCTGGACAAAGACTGA-CGCTCAGGTGCGAAAGCGTGGGGAGCAAACAGGATTAGATACCCTGGTAGTCCACGCTGTAAACGATGTCGACTTGGAGGTTGTGCCCTTGA--GGCGTGGCTTCCGGAGCTAACGCGTTAAGTCGACCGCATGGGGA-GTACG…	G	T	G	C	C	A	G	C	A	G	C	C	G	C	G	G	T	A	A	T	A	C	G	G	A	G	G	G	T	G	C	A	A	G	C	G	T	-	T	A	A	T	C	G	G	A
33	16S_bacteria	OP168187.1 k__; p__Pseudomonadota; c__Gammaproteobacteria; o__Enterobacterales; f__Yersiniaceae; g__Serratia; s__Serratia marcescens	GTGCCAGCAGCCGCGGTAATACGGAGGGTGCAAGCGT-TAATCGGAATTAC-TGGGCGTAAAGCGCACGCAGGCGGTTTGTTAAGTCAGATGTGAAATCCCCGGGCTCAACCT-GGGAACTGC-ATTTGAAA-CTGGCA-AGCTAGAGTCTCG----TAGAGGGGG-GTAGAA--TTCCAGGTGTAGCG-GTGAAATG-CGTAGAGATCTGGAGGAATACCGGTGGCGAAGGCGGCCCCCTGGACGNANNCTGA-CGCTCAGGTGCGAAAGCGTGGGGAGCAAACAGGATTAGATACCCTGGTAGTCCACGCTGTAAACGATGTCGATTTGGAGGTTGTGCCCTTGA--GGCGTGGCTTCCGGAGCTAACGCGTTAAATCGACCGCCTGGGGGAGTACG…	G	T	G	C	C	A	G	C	A	G	C	C	G	C	G	G	T	A	A	T	A	C	G	G	A	G	G	G	T	G	C	A	A	G	C	G	T	-	T	A	A	T	C	G	G	A
[truncated: 1,053 more columns]

## Sheet: PNA_V5V7
Number_of_mismatch_with_PNA_V5V7	Sequence_origin	Accession_number_and_taxonomy	Nucleotide_sequence
17	16S_chloroplast_(wheat)	NC_002762.1 k__Viridiplantae; p__Streptophyta; c__Magnoliopsida; o__Poales; f__Poaceae; g__Triticum; s__Triticum aestivum	GTGCCAGCAGCCGCGGTAAGACAGAGGATGCAAGCGT-TATCCGGAATGAT-TGGGCGTAAAGCGTCTGTAGGTGGCTTTTCAAGTCCGCCGTCAAATCCCAGGGCTCAACCCTGG--ACAGGCGGTGGAAA-CTACCA-AGCTGGAGTACG----GTAGGGGCAGAG-GGAAT-TTCCG-GTGGAGCG-GTGAAATG-CATTGAGATCGGAAAGAACACCAACGGCGAAAGCACTCTGCTGGGCCGACACTGA-CACTGAGAGACGAAAGCTAGGGGAGCAAATGGGATTAGAGACCCCAGTAGTCCTAGCCGTAAACGATGGATACTAGGTGCT-GTGCGACTCGACCCGTGCAGTGCTGTAGCTAACGCGTTAAGTATCCCGCCTGGGGA-GTACG…	G	T	G	C	C	A	G	C	A	G	C	C	G	C	G	G	T	A	A	G	A	C	A	G	A	G	G	A	T	G	C	A	A	G	C	G	T	-	T	A	T	C	C	G	G	A
17	16S_chloroplast_(wheat)	LC621195.1 k__Viridiplantae; p__Streptophyta; c__Magnoliopsida; o__Poales; f__Poaceae; g__Triticum; s__Triticum aestivum	GTGCCAGCAGCCGCGGTAAGACAGAGGATGCAAGCGT-TATCCGGAATGAT-TGGGCGTAAAGCGTCTGTAGGTGGCTTTTCAAGTCCGCCGTCAAATCCCAGGGCTCAACCCTGG--ACAGGCGGTGGAAA-CTACCA-AGCTGGAGTACG----GTAGGGGCAGAG-GGAAT-TTCCG-GTGGAGCG-GTGAAATG-CATTGAGATCGGAAAGAACACCAACGGCGAAAGCACTCTGCTGGGCCGACACTGA-CACTGAGAGACGAAAGCTAGGGGAGCAAATGGGATTAGAGACCCCAGTAGTCCTAGCCGTAAACGATGGATACTAGGTGCT-GTGCGACTCGACCCGTGCAGTGCTGTAGCTAACGCGTTAAGTATCCCGCCTGGGGA-GTACG…	G	T	G	C	C	A	G	C	A	G	C	C	G	C	G	G	T	A	A	G	A	C	A	G	A	G	G	A	T	G	C	A	A	G	C	G	T	-	T	A	T	C	C	G	G	A
17	16S_chloroplast_(wheat)	MH051715.1 k__Viridiplantae; p__Streptophyta; c__Magnoliopsida; o__Poales; f__Poaceae; g__Triticum; s__Triticum aestivum	GTGCCAGCAGCCGCGGTAAGACAGAGGATGCAAGCGT-TATCCGGAATGAT-TGGGCGTAAAGCGTCTGTAGGTGGCTTTTCAAGTCCGCCGTCAAATCCCAGGGCTCAACCCTGG--ACAGGCGGTGGAAA-CTACCA-AGCTGGAGTACG----GTAGGGGCAGAG-GGAAT-TTCCG-GTGGAGCG-GTGAAATG-CATTGAGATCGGAAAGAACACCAACGGCGAAAGCACTCTGCTGGGCCGACACTGA-CACTGAGAGACGAAAGCTAGGGGAGCAAATGGGATTAGAGACCCCAGTAGTCCTAGCCGTAAACGATGGATACTAGGTGCT-GTGCGACTCGACCCGTGCAGTGCTGTAGCTAACGCGTTAAGTATCCCGCCTGGGGA-GTACG…	G	T	G	C	C	A	G	C	A	G	C	C	G	C	G	G	T	A	A	G	A	C	A	G	A	G	G	A	T	G	C	A	A	G	C	G	T	-	T	A	T	C	C	G	G	A
17	16S_chloroplast_(wheat)	AB042240.3 k__Viridiplantae; p__Streptophyta; c__Magnoliopsida; o__Poales; f__Poaceae; g__Triticum; s__Triticum aestivum	GTGCCAGCAGCCGCGGTAAGACAGAGGATGCAAGCGT-TATCCGGAATGAT-TGGGCGTAAAGCGTCTGTAGGTGGCTTTTCAAGTCCGCCGTCAAATCCCAGGGCTCAACCCTGG--ACAGGCGGTGGAAA-CTACCA-AGCTGGAGTACG----GTAGGGGCAGAG-GGAAT-TTCCG-GTGGAGCG-GTGAAATG-CATTGAGATCGGAAAGAACACCAACGGCGAAAGCACTCTGCTGGGCCGACACTGA-CACTGAGAGACGAAAGCTAGGGGAGCAAATGGGATTAGAGACCCCAGTAGTCCTAGCCGTAAACGATGGATACTAGGTGCT-GTGCGACTCGACCCGTGCAGTGCTGTAGCTAACGCGTTAAGTATCCCGCCTGGGGA-GTACG…	G	T	G	C	C	A	G	C	A	G	C	C	G	C	G	G	T	A	A	G	A	C	A	G	A	G	G	A	T	G	C	A	A	G	C	G	T	-	T	A	T	C	C	G	G	A
17	16S_chloroplast_(wheat)	MN605257.1 k__Viridiplantae; p__Streptophyta; c__Magnoliopsida; o__Poales; f__Poaceae; g__Triticum; s__Triticum aestivum	GTGCCAGCAGCCGCGGTAAGACAGAGGATGCAAGCGT-TATCCGGAATGAT-TGGGCGTAAAGCGTCTGTAGGTGGCTTTTCAAGTCCGCCGTCAAATCCCAGGGCTCAACCCTGG--ACAGGCGGTGGAAA-CTACCA-AGCTGGAGTACG----GTAGGGGCAGAG-GGAAT-TTCCG-GTGGAGCG-GTGAAATG-CATTGAGATCGGAAAGAACACCAACGGCGAAAGCACTCTGCTGGGCCGACACTGA-CACTGAGAGACGAAAGCTAGGGGAGCAAATGGGATTAGAGACCCCAGTAGTCCTAGCCGTAAACGATGGATACTAGGTGCT-GTGCGACTCGACCCGTGCAGTGCTGTAGCTAACGCGTTAAGTATCCCGCCTGGGGA-GTACG…	G	T	G	C	C	A	G	C	A	G	C	C	G	C	G	G	T	A	A	G	A	C	A	G	A	G	G	A	T	G	C	A	A	G	C	G	T	-	T	A	T	C	C	G	G	A
17	16S_chloroplast_(wheat)	MK348601.1 k__Viridiplantae; p__Streptophyta; c__Magnoliopsida; o__Poales; f__Poaceae; g__Triticum; s__Triticum aestivum	GTGCCAGCAGCCGCGGTAAGACAGAGGATGCAAGCGT-TATCCGGAATGAT-TGGGCGTAAAGCGTCTGTAGGTGGCTTTTCAAGTCCGCCGTCAAATCCCAGGGCTCAACCCTGG--ACAGGCGGTGGAAA-CTACCA-AGCTGGAGTACG----GTAGGGGCAGAG-GGAAT-TTCCG-GTGGAGCG-GTGAAATG-CATTGAGATCGGAAAGAACACCAACGGCGAAAGCACTCTGCTGGGCCGACACTGA-CACTGAGAGACGAAAGCTAGGGGAGCAAATGGGATTAGAGACCCCAGTAGTCCTAGCCGTAAACGATGGATACTAGGTGCT-GTGCGACTCGACCCGTGCAGTGCTGTAGCTAACGCGTTAAGTATCCCGCCTGGGGA-GTACG…	G	T	G	C	C	A	G	C	A	G	C	C	G	C	G	G	T	A	A	G	A	C	A	G	A	G	G	A	T	G	C	A	A	G	C	G	T	-	T	A	T	C	C	G	G	A
0	18S_mitochondria_(wheat)	NC_036024.1 k__Viridiplantae; p__Streptophyta; c__Magnoliopsida; o__Poales; f__Poaceae; g__Triticum; s__Triticum aestivum	GTGCCAGCAGCCGCGGTAAGACGGGGGGGGCAAGTGT-TCTTCGGAATGAC-TGGGCGTAAAGGGCACGTAGGCGGTGAATCGGGTTGAAAGTGAAAGTC---GCCAAAAAGTGGCGGAATGC-TCTCGAAACCAATT--CACTTGAGTGAG----ACAGAGG-AGAGTGGAA--TTTCGTGTGTAGGG-GTGAAATC-CGTAGATCTACGAAGGAACGCCAAAAGCGAAGGCAGCTCTCTGGGTCCCTACCGA-CGCTGGGGTGCGAAAGCATGGGGAGCGAACAGGATTAGATACCCTGGTAGTCCATGCCGTAAACGATGAGTGTTCGCCCTTGG----TCTACGCGGA-TCAGGGGCCCAGCTAACGCGTGAAACACTCCGCCTGGGGA-GTACG…	G	T	G	C	C	A	G	C	A	G	C	C	G	C	G	G	T	A	A	G	A	C	G	G	G	G	G	G	G	G	C	A	A	G	T	G	T	-	T	C	T	T	C	G	G	A
0	18S_mitochondria_(wheat)	AP008982.1 k__Viridiplantae; p__Streptophyta; c__Magnoliopsida; o__Poales; f__Poaceae; g__Triticum; s__Triticum aestivum	GTGCCAGCAGCCGCGGTAAGACGGGGGGGGCAAGTGT-TCTTCGGAATGAC-TGGGCGTAAAGGGCACGTAGGCGGTGAATCGGGTTGAAAGTGAAAGTC---GCCAAAAAGTGGCGGAATGC-TCTCGAAACCAATT--CACTTGAGTGAG----ACAGAGG-AGAGTGGAA--TTTCGTGTGTAGGG-GTGAAATC-CGTAGATCTACGAAGGAACGCCAAAAGCGAAGGCAGCTCTCTGGGTCCCTACCGA-CGCTGGGGTGCGAAAGCATGGGGAGCGAACAGGATTAGATACCCTGGTAGTCCATGCCGTAAACGATGAGTGTTCGCCCTTGG----TCTACGCGGA-TCAGGGGCCCAGCTAACGCGTGAAACACTCCGCCTGGGGA-GTACG…	G	T	G	C	C	A	G	C	A	G	C	C	G	C	G	G	T	A	A	G	A	C	G	G	G	G	G	G	G	G	C	A	A	G	T	G	T	-	T	C	T	T	C	G	G	A
0	18S_mitochondria_(wheat)	MH051716.1 k__Viridiplantae; p__Streptophyta; c__Magnoliopsida; o__Poales; f__Poaceae; g__Triticum; s__Triticum aestivum	GTGCCAGCAGCCGCGGTAAGACGGGGGGGGCAAGTGT-TCTTCGGAATGAC-TGGGCGTAAAGGGCACGTAGGCGGTGAATCGGGTTGAAAGTGAAAGTC---GCCAAAAAGTGGCGGAATGC-TCTCGAAACCAATT--CACTTGAGTGAG----ACAGAGG-AGAGTGGAA--TTTCGTGTGTAGGG-GTGAAATC-CGTAGATCTACGAAGGAACGCCAAAAGCGAAGGCAGCTCTCTGGGTCCCTACCGA-CGCTGGGGTGCGAAAGCATGGGGAGCGAACAGGATTAGATACCCTGGTAGTCCATGCCGTAAACGATGAGTGTTCGCCCTTGG----TCTACGCGGA-TCAGGGGCCCAGCTAACGCGTGAAACACTCCGCCTGGGGA-GTACG…	G	T	G	C	C	A	G	C	A	G	C	C	G	C	G	G	T	A	A	G	A	C	G	G	G	G	G	G	G	G	C	A	A	G	T	G	T	-	T	C	T	T	C	G	G	A
0	18S_mitochondria_(wheat)	MW846283.1 k__Viridiplantae; p__Streptophyta; c__Magnoliopsida; o__Poales; f__Poaceae; g__Triticum; s__Triticum aestivum	GTGCCAGCAGCCGCGGTAAGACGGGGGGGGCAAGTGT-TCTTCGGAATGAC-TGGGCGTAAAGGGCACGTAGGCGGTGAATCGGGTTGAAAGTGAAAGTC---GCCAAAAAGTGGCGGAATGC-TCTCGAAACCAATT--CACTTGAGTGAG----ACAGAGG-AGAGTGGAA--TTTCGTGTGTAGGG-GTGAAATC-CGTAGATCTACGAAGGAACGCCAAAAGCGAAGGCAGCTCTCTGGGTCCCTACCGA-CGCTGGGGTGCGAAAGCATGGGGAGCGAACAGGATTAGATACCCTGGTAGTCCATGCCGTAAACGATGAGTGTTCGCCCTTGG----TCTACGCGGA-TCAGGGGCCCAGCTAACGCGTGAAACACTCCGCCTGGGGA-GTACG…	G	T	G	C	C	A	G	C	A	G	C	C	G	C	G	G	T	A	A	G	A	C	G	G	G	G	G	G	G	G	C	A	A	G	T	G	T	-	T	C	T	T	C	G	G	A
0	18S_mitochondria_(wheat)	MW846284.1 k__Viridiplantae; p__Streptophyta; c__Magnoliopsida; o__Poales; f__Poaceae; g__Triticum; s__Triticum aestivum	GTGCCAGCAGCCGCGGTAAGACGGGGGGGGCAAGTGT-TCTTCGGAATGAC-TGGGCGTAAAGGGCACGTAGGCGGTGAATCGGGTTGAAAGTGAAAGTC---GCCAAAAAGTGGCGGAATGC-TCTCGAAACCAATT--CACTTGAGTGAG----ACAGAGG-AGAGTGGAA--TTTCGTGTGTAGGG-GTGAAATC-CGTAGATCTACGAAGGAACGCCAAAAGCGAAGGCAGCTCTCTGGGTCCCTACCGA-CGCTGGGGTGCGAAAGCATGGGGAGCGAACAGGATTAGATACCCTGGTAGTCCATGCCGTAAACGATGAGTGTTCGCCCTTGG----TCTACGCGGA-TCAGGGGCCCAGCTAACGCGTGAAACACTCCGCCTGGGGA-GTACG…	G	T	G	C	C	A	G	C	A	G	C	C	G	C	G	G	T	A	A	G	A	C	G	G	G	G	G	G	G	G	C	A	A	G	T	G	T	-	T	C	T	T	C	G	G	A
17	16S_bacteria	OP210299.1 k__; p__Pseudomonadota; c__Gammaproteobacteria; o__Pseudomonadales; f__Pseudomonadaceae; g__Pseudomonas; s__Pseudomonas sp.	GTGCCAGCAGCCGCGGTAATACAGAGGGTGCAAGCGT-TAATCGGAATTAC-TGGGCGTAAAGCGCGCGTAGGTGGTTCGTTAAGTTGGATGTGAAATCCCCGGGCTCAACCT-GGGAACTGC--ATCCAAAACTGGCG-AGCTAGAGTAGG----GCAGAGGGTG-GTGGAAT-TTCCT-GTGTAGCG-GTGAAATG-CGTAGATATAGGAAGGAACACCAGTGGCGAAGGCGACCACCTGGGCTCATACTGA-CACTGAGGTGCGAAAGCGTGGGGAGCAAACAGGATTAGATACCCTGGTAGTCCACGCCGTAAACGATGTCAACTAGCCGTTGGAATCCTTG--AGATTTTAGTGGCGCAGCTAACGCATTAAGTTGACCGCCTGGGGA-GTACG…	G	T	G	C	C	A	G	C	A	G	C	C	G	C	G	G	T	A	A	T	A	C	A	G	A	G	G	G	T	G	C	A	A	G	C	G	T	-	T	A	A	T	C	G	G	A
17	16S_bacteria	MZ435324.1 k__; p__Pseudomonadota; c__Gammaproteobacteria; o__Pseudomonadales; f__Pseudomonadaceae; g__Pseudomonas; s__Pseudomonas sp.	GTGCCAGCAGCCGCGGTAATACGAAGGGTGCAAGCGT-TAATCGGAATTAC-TGGGCGTAAAGCGCGCGTAGGTGGTTCAGTAAGTTGGATGTGAAATCCCCGGGCTCAACCT-GGGAACTGC--ATCCAAAACTG-CTGAACTAGAGTACA----GTAGAGGGTG-GTGGAAT-TTCCT-GTGTAGCG-GTGAAATG-CGTAGATATAGGAAGGAACACCAGTGGCGAAGGCGACCACCTGGACTGATACTGA-CACTGAGGTGCGAAAGCGTGGGGAGCAAACAGGATTAGATACCCTGGTAGTCCACGCCGTAAACGATGTCAACTAGCCGTTGGGAGTCTTGAACT--CTTAGTGGCGCAGCTAACGCATTAAGTTGACCGCCTGGGGA-GTACG…	G	T	G	C	C	A	G	C	A	G	C	C	G	C	G	G	T	A	A	T	A	C	G	A	A	G	G	G	T	G	C	A	A	G	C	G	T	-	T	A	A	T	C	G	G	A
17	16S_bacteria	ON908989.1 k__; p__Pseudomonadota; c__Betaproteobacteria; o__Burkholderiales; f__Oxalobacteraceae; g__Janthinobacterium; s__Janthinobacterium sp.	GTGCCAGCAGCCGCGGTAATACGTAGGGTGCAAGCGT-TAATCGGAATTAC-TGGGCGTAAAGCGTGCGCAGGCGGTTTTGTAAGTCTGATGTGAAATCCCCGGGCTCAACCT-GGGAATTGC-ATTGGAGA-CTG-CAAGGCTAGAATCTG----GCAGAGG-GGGGTAGAA--TTCCACGTGTAGCA-GTGAAATG-CGTAGATATGTGGAGGAACACCGATGGCGAAGGCAGCCCCCTGGGTCAAGATTGA-CGCTCATGCACGAAAGCGTGGGGAGCAAACAGGATTAGATACCCTGGTAGTCCWCGCCCTAAACGATGTCTACTAGTTGTCGGG---TCTTAATTGACTTGGTAACGCAGCTAACGCGTGAAGTAGACCGCCTGGGGA-GTACG…	G	T	G	C	C	A	G	C	A	G	C	C	G	C	G	G	T	A	A	T	A	C	G	T	A	G	G	G	T	G	C	A	A	G	C	G	T	-	T	A	A	T	C	G	G	A
17	16S_bacteria	MW928752.1 k__; p__Pseudomonadota; c__Betaproteobacteria; o__Burkholderiales; f__Oxalobacteraceae; g__Janthinobacterium; s__Janthinobacterium svalbardensis	GTGCCAGCAGCCGCGGTAATACGTAGGGTGCAAGCGT-TAATCGGAATTAC-TGGGCGTAAAGCGTGCGCAGGCGGTTTTGTAAGTCTGATGTGAAATCCCCGGGCTCAACCT-GGGAATTGC-ATTGGAGA-CTG-CAAGGCTAGAATCTG----GCAGAGG-GGGGTAGAA--TTCCACGTGTAGCA-GTGAAATG-CGTAGATATGTGGAGGAACACCGATGGCGAAGGCAGCCCCCTGGGTCAAGATTGA-CGCTCATGCACGAAAGCGTGGGGAGCAAACAGGATTAGATACCCTGGTAGTCCACGCCCTAAACGATGTCTACTAGTTGTCGGG---TCTTAATTGACTTGGTAACGCAGCTAACGCGTGAAGTAGACCGCCTGGGGA-GTACG…	G	T	G	C	C	A	G	C	A	G	C	C	G	C	G	G	T	A	A	T	A	C	G	T	A	G	G	G	T	G	C	A	A	G	C	G	T	-	T	A	A	T	C	G	G	A
17	16S_bacteria	OP185243.1 k__; p__Bacteroidota; c__Flavobacteriia; o__Flavobacteriales; f__Flavobacteriaceae; g__Flavobacterium; s__Flavobacterium branchiicola	GTGCCAGCAGCCGCGGTAATACGGAGGATCCAAGCGT-TATCCGGAATCAT-TGGGTTTAAAGGGTCCGTAGGCGGTTTAATAAGTCAGTGGTGAAAGCCCATCGCTCAACGG-TGGAACGGCCATT-GATA-CTGTTA-AACTTGAATTAT-----TAGGAAGTAACTAGAATAT--GTAGTGTAGCG-GTGAAATG-CTTAGAGATTACATGGAATACCAATTGCGAAGGCAGGTTACTACTAATGGATTGA-CGCTGATGGACGAAAGCGTGGGTAGCGAACAGGATTAGATACCCTGGTAGTCCACGCCGTAAACGATGGATACTAGCTGTTGGAAGCAAT-------TTCAGTGGCTAAGCGAAAGTGATAAGTATCCCACCTGGGGA-GTACG…	G	T	G	C	C	A	G	C	A	G	C	C	G	C	G	G	T	A	A	T	A	C	G	G	A	G	G	A	T	C	C	A	A	G	C	G	T	-	T	A	T	C	C	G	G	A
17	16S_bacteria	MZ443724.1 k__; p__Bacteroidota; c__Flavobacteriia; o__Flavobacteriales; f__Flavobacteriaceae; g__Flavobacterium; s__Flavobacterium sp.	GTGCCAGCAGCCGCGGTAATACGGAGGATCCAAGCGT-TATCCGGAATCACATTGGGTTTAAGGGTCCGTAGGCGGCCTTATAAGTCAGTGGTGAAATCTCCTAGCTCAAC-TAGGAAACTGCCATT-GATA-CTG-TAGGGCTTGAATTAT----TGTGAAG-TAACTAGAATAT--GTAGTGTAGCG-GTGAAATG-CTTAGATATTACATGGAATACCAATTGCGAAGGCAGGTTACTAACAATATATTGA-CGCTGATGGACGAAAGCGTGGGTAGCGAACAGGATTAGATACCCTGGTAGTCCACGCCGTAAACGATGGATACTAGCTGTTGGG-------CGCAAGTTCAGTGGCTAAGCGAAAGTGATAAGTATCCCACCTGGGGA-GTACG…	G	T	G	C	C	A	G	C	A	G	C	C	G	C	G	G	T	A	A	T	A	C	G	G	A	G	G	A	T	C	C	A	A	G	C	G	T	-	T	A	T	C	C	G	G	A
17	16S_bacteria	OP012837.1 k__; p__Pseudomonadota; c__Betaproteobacteria; o__Burkholderiales; f__Comamonadaceae; g__Variovorax; s__Variovorax ginsengisoli	GTGCCAGCAGCCGCGGTAATACGTAGGGTGCAAGCGT-TAATCGGAATTAC-TGGGCGTAAAGCGTGCGCAGGCGGTTATATAAGACAGTTGTGAAATCCCCGGGCTCAACCT-GGGAACTGC-ATCTGTGA-CTG-TATAGCTAGAGTACG----GTAGAGGGGGA-TGGAA--TTCCGCGTGTAGCA-GTGAAATG-CGTAGATATGCGGAGGAACACCGATGGCGAAGGCAATCCCCTGGACCTGTACTGA-CGCTCATGCACGAAAGCGTGGGGAGCAAACAGGATTAGATACCCTGGTAGTCCACGCCCTAAACGATGTCAACTGGTTGTTGGG---TCTTCACTGACTCAGTAACGAAGCTAACGCGTGAAGTTGACCGCCTGGGGA-GTACG…	G	T	G	C	C	A	G	C	A	G	C	C	G	C	G	G	T	A	A	T	A	C	G	T	A	G	G	G	T	G	C	A	A	G	C	G	T	-	T	A	A	T	C	G	G	A
17	16S_bacteria	OM866237.1 k__; p__Pseudomonadota; c__Betaproteobacteria; o__Burkholderiales; f__Comamonadaceae; g__Variovorax; s__Variovorax paradoxus	GTGCCAGCAGCCGCGGTAATACGTAGGGTGCAAGCGT-TAATCGGAATTAC-TGGGCGTAAAGCGTGCGCAGGCGGTAATGTAAGACAGTTGTGAAATCCCCGGGCTCAACCT-GGGAACTGC-ATCTGTGA-CTG-CATTGCTGGAGTACG----GTAGAGGGGGA-TGGAA--TTCCGCGTGTAGCA-GTGAAATG-CGTAGATATGCGGAGGAACACCGATGGCGAAGGCAATCCCCTGGACCTGTACTGA-CGCTCATGCACGAAAGCGTGGGGAGCAAACAGGATTAGATACCCTGGTAGTCCACGCCCTAAACGATGTCAACTGGTTGTTGGG---TCTTCACTGACTCAGTAACGAAGCTAACGCGTGAAGTTGACCGCCTGGGGA-GTACG…	G	T	G	C	C	A	G	C	A	G	C	C	G	C	G	G	T	A	A	T	A	C	G	T	A	G	G	G	T	G	C	A	A	G	C	G	T	-	T	A	A	T	C	G	G	A
17	16S_bacteria	OP210312.1 k__Bacillati; p__Bacillota; c__Bacilli; o__Bacillales; f__Paenibacillaceae; g__Paenibacillus; s__Paenibacillus peoriae	GTGCCAGCAGCCGCGGTAATACGTAGGGGGCAAGCGT-TGTCCGGAATTAT-TGGGCGTAAAGCGCGCGCAGGCGGCTCTTTAAGTCTGGTGTTTAATCCCGAGGCTCAACTTCGGG---TCGCACTGGAAA-CTGGGG-AGCTTGAGTGCA----GAAGAGG-AGAGTGGAA--TTCCACGTGTAGCG-GTGAAATG-CGTAGATATGTGGAGGAACACCAGTGGCGAAGGCGACTCTCTGGGCTGTAACTGA-CGCTGAGGCGCGAAAGCGTGGGGAGCAAACAGGATTAGATACCCTGGTAGTCCACGCCGTAAACGATGAATGCTAGGTGTTAGGG-GTTTCGATACCCTTGGTGCCGAAGTTAACACATTAAGCATTCCGCCTGGGGA-GTACG…	G	T	G	C	C	A	G	C	A	G	C	C	G	C	G	G	T	A	A	T	A	C	G	T	A	G	G	G	G	G	C	A	A	G	C	G	T	-	T	G	T	C	C	G	G	A
17	16S_bacteria	OP210275.1 k__Bacillati; p__Bacillota; c__Bacilli; o__Bacillales; f__Paenibacillaceae; g__Paenibacillus; s__Paenibacillus sp.	GTGCCAGCAGCCGCGGTAATACGTAGGGGGCAAGCGT-TGTCCGGAATTAT-TGGGCGTAAAGCGCGCGCAGGCGGCTCTTTAAGTCTGGTGTTTAATCCCGAGGCTCAACTTCGGG---TCGCACTGGAAA-CTGGGG-AGCTTGAGTGCA----GAAGAGG-AGAGTGGAA--TTCCACGTGTAGCG-GTGAAATG-CGTAGAGATGTGGAGGAACACCAGTGGCGAAGGCGACTCTCTGGGCTGTAACTGA-CGCTGAGGCGCGAAAGCGTGGGGAGCAAACAGGATTAGATACCCTGGTAGTCCACGCCGTAAACGATGAATGCTAGGTGTTAGGG-GTTTCGATACCCTTGGTGCCGAAGTTAACACATTAAGCATTCCGCCTGGGGA-GTACG…	G	T	G	C	C	A	G	C	A	G	C	C	G	C	G	G	T	A	A	T	A	C	G	T	A	G	G	G	G	G	C	A	A	G	C	G	T	-	T	G	T	C	C	G	G	A
17	16S_bacteria	OP012824.1 k__; p__Pseudomonadota; c__Betaproteobacteria; o__Burkholderiales; f__Oxalobacteraceae; g__Herbaspirillum; s__Herbaspirillum huttiense subsp. putei	GTGCCAGCAGCCGCGGTAATACGTAGGGTGCAAGCGT-TAATCGGAATTAC-TGGGCGTAAAGCGTGCGCAGGCGGTTGTGTAAGTCAGATGTGAAATCCCCGGGCTCAACCT-GGGAATTGC-ATTTGAGA-CTG-CACGGCTAGAGTGTG----TCAGAGG-GGGGTAGAA--TTCCACGTGTAGCA-GTGAAATG-CGTAGATATGTGGAGGAATACCGATGGCGAAGGCAGCCCCCTGGGATAACACTGA-CGCTCATGCACGAAAGCGTGGGGAGCAAACAGGATTAGATACCCGGGTAGTCCACGCCCTAAACAATGTCTACTAGTTGTCGGG---TCTTAATTGACTTGGTAACGCAGCTAACGCGTGAAGTAGACCGCCTGGGGA-GTACG…	G	T	G	C	C	A	G	C	A	G	C	C	G	C	G	G	T	A	A	T	A	C	G	T	A	G	G	G	T	G	C	A	A	G	C	G	T	-	T	A	A	T	C	G	G	A
17	16S_bacteria	ON398991.1 k__; p__Pseudomonadota; c__Betaproteobacteria; o__Burkholderiales; f__Oxalobacteraceae; g__Herbaspirillum; s__Herbaspirillum seropedicae	GTGCCAGCAGCCGCGGTAATACGTAGGGTGCAAGCGT-TAATCGGAATTAC-TGGGCGTAAAGCGTGCGCAGGCGGTTGTGTAAGACAGATGTGAAATCCCCGGGCTTAACCT-GGGAATTGC-ATTTGTGA-CTG-CACGGCTAGAGTGTG----TCAGAGG-GGGGTAGAA--TTCCACGTGTAGCA-GTGAAATG-CGTAGATATGTGGAGGAATACCGATGGCGAAGGCAGCCCCCTGGGATAACACTGA-CGCTCATGCACGAAAGCGTGGGGAGCAAACAGGATTAGATACCCTGGTAGTCCACGCCCTAAACGATGTCTACTAGTTGTCGGG---TCTTAATTGACTTGGTAACGCAGCTAACGCGTGAAGTAGACCGCCTGGGGA-GTACG…	G	T	G	C	C	A	G	C	A	G	C	C	G	C	G	G	T	A	A	T	A	C	G	T	A	G	G	G	T	G	C	A	A	G	C	G	T	-	T	A	A	T	C	G	G	A
17	16S_bacteria	MT853112.1 k__; p__Pseudomonadota; c__Alphaproteobacteria; o__Caulobacterales; f__Caulobacteraceae; g__Caulobacter; s__Caulobacter sp.	GTGCCAGCAGCCGCGGTAATACGAAGGGGGCTAGCGT-TGCTCGGAATTAC-TGGGCGTAAAGGGAGCGTAGGCGGACTGTTAAGTTAGAGGTGAAAGCCCAGGGCTCAACCT-TGGAATTGCC-TTTGATA-CTGGCA-GTCTTGAGTACG----GAAGAGG-TATGTGGAAC--TCCGAGTGTAGAG-GTGAAATT-CGTAGATATTCGGAAGAACACCAGTGGCGAAGGCGACATACTGGTCCGTTACTGA-CGCTGAGGCTCGAAAGCGTGGGGAGCAAACAGGATTAGATACCCTGGTAGTCCACGCCGTAAACGATGAGTGCTAGTTGTCGGCATGCATGCATG---TCGGTGACGCAGCTAACGCATTAAGCACTCCGCCTGGGGA-GTACG…	G	T	G	C	C	A	G	C	A	G	C	C	G	C	G	G	T	A	A	T	A	C	G	A	A	G	G	G	G	G	C	T	A	G	C	G	T	-	T	G	C	T	C	G	G	A
17	16S_bacteria	MT827143.1 k__; p__Pseudomonadota; c__Alphaproteobacteria; o__Caulobacterales; f__Caulobacteraceae; g__Caulobacter; s__Caulobacter sp.	GTGCCAGCAGCCGCGGTAATACGAAGGGGGCTAGCGT-TGCTCGGAATTAC-TGGGCGTAAAGGGAGCGTAGGCGGATAGTTTAGTCAGAGGTGAAAGCCCAGGGCTCAACCT-TGGAATTGCC-TTTGATA-CTGGC-TATCTTGAGTGTG----GGAGAGG-TATGTGGAAC--TCCGAGTGTAGAG-GTGAAATT-CGTAGATATTCGGAAGAACACCAGTGGCGAAGGCGACATACTGGCCCATTACTGA-CGCTGAGGCTCGAAAGCGTGGGGAGCAAACAGGATTAGATACCCTGGTAGTCCACGCTGTAAACGATGAGTGCTAGTTGTCGGCATGCATGCATG---TCGGTGACGCAGCTAACGCATTAAGCACTCCGCCTGGGGA-GTACG…	G	T	G	C	C	A	G	C	A	G	C	C	G	C	G	G	T	A	A	T	A	C	G	A	A	G	G	G	G	G	C	T	A	G	C	G	T	-	T	G	C	T	C	G	G	A
17	16S_bacteria	OP080988.1 k__Bacillati; p__Actinomycetota; c__Actinomycetes; o__Micrococcales; f__Microbacteriaceae; g__Cryobacterium; s__Cryobacterium levicorallinum	GTGCCAGCAGCCGCGGTAATACGTAGGGTGCAAGCGT-TGTCCGGAATTAT-TGGGCGTAAAGAGCTCGTAGGCGGTTTGTCGCGTCTGCTGTGAAAACCCGAGGCTCAACCTCGGGC-CTGC-AGTGGGTA-CGGGCA-GACTAGAGTGCG----GTAGGGG-AGATTGGAA--TTCCTGGTGTAGCG-GTGGAATG-CGCAGATATCAGGAGGAACACCAATGGCGAAGGCAGATCTCTGGGCCGTAACTGA-CGCTGAGGAGCGAAAGCATGGGGAGCGAACAGGATTAGATACCCTGGTAGTCCATGCCGTAAACGTTGGGAACTAGATGTGGGGACCATTCCACGGTCTCCGTGTCGCAGCTAACGCATTAAGTTCCCCGCCTGGGGA-GTACG…	G	T	G	C	C	A	G	C	A	G	C	C	G	C	G	G	T	A	A	T	A	C	G	T	A	G	G	G	T	G	C	A	A	G	C	G	T	-	T	G	T	C	C	G	G	A
17	16S_bacteria	OP080933.1 k__Bacillati; p__Actinomycetota; c__Actinomycetes; o__Micrococcales; f__Microbacteriaceae; g__Cryobacterium; s__Cryobacterium luteum	GTGCCAGCAGCCGCGGTAATACGTAGGGTGCAAGCGT-TGTCCGGAATTAT-TGGGCGTAAAGAGCTCGTAGGCGGTTTGTCGCGTCTGCTGTGAAAACCCGAGGCTCAACCTCGGGC-CTGC-AGTGGGTA-CGGGCA-GACTAGAGTGCG----GTAGGGG-AGATTGGAA--TTCCTGGTGTAGCG-GTGGAATG-CGCAGATATCAGGAGGAACACCAATGGCGAAGGCAGATCTCTGGGCCGTAACTGA-CGCTGAGGAGCGAAAGCATGGGGAGCGAACAGGATTAGATACCCTGGTAGTCCATGCCGTAAACGTTGGGAACTAGATGTGGGGACCATTCCACGGTCTCCGTGTCGCAGCTAACGCATTAAGTTCCCCGCCTGGGGA-GTACG…	G	T	G	C	C	A	G	C	A	G	C	C	G	C	G	G	T	A	A	T	A	C	G	T	A	G	G	G	T	G	C	A	A	G	C	G	T	-	T	G	T	C	C	G	G	A
17	16S_bacteria	OP080835.1 k__; p__Pseudomonadota; c__Betaproteobacteria; o__Burkholderiales; f__Comamonadaceae; g__Paracidovorax; s__Paracidovorax wautersii	GTGCCAGCAGCCGCGGTAATACGTAGGGTGCGAGCGT-TAATCGGAATTAC-TGGGCGTAAAGCGTGCGCAGGCGGTGATGTAAGACAGATGTGAAATCCCCGGGCTCAACCT-GGGAACTGC-ATTTGTGA-CTG-CATCGCTGGAGTGCG----GCAGAGGGGGA-TGGAA--TTCCGCGTGTAGCA-GTGAAATG-CGTAGATATGCGGAGGAACACCGATGGCGAAGGCAATCCCCTGGGCCTGCACTGA-CGCTCATGCACGAAAGCGTGGGGAGCAAACAGGATTAGATACCCTGGTAGTCCACGCCCTAAACGATGTCAACTGGTTGTTGGG---TCTTCACTGACTCAGTAACGAAGCTAACGCGTGAAGTTGACCGCCTGGGGA-GTACG…	G	T	G	C	C	A	G	C	A	G	C	C	G	C	G	G	T	A	A	T	A	C	G	T	A	G	G	G	T	G	C	G	A	G	C	G	T	-	T	A	A	T	C	G	G	A
17	16S_bacteria	OP080828.1 k__; p__Pseudomonadota; c__Betaproteobacteria; o__Burkholderiales; f__Comamonadaceae; g__Acidovorax; s__Acidovorax soli	GTGCCAGCAGCCGCGGTAATACGTAGGGTGCGAGCGT-TAATCGGAATTAC-TGGGCGTAAAGCGTGCGCAGGCGGTGATGTAAGACAGATGTGAAATCCCCGGGCTCAACCT-GGGAACTGC-ATTTGTGA-CTG-CATCGCTGGAGTGCG----GCAGAGGGGGA-TGGAA--TTCCGCGTGTAGCA-GTGAAATG-CGTAGATATGCGGAGGAACACCGATGGCGAAGGCAATCCCCTGGGCCTGCACTGA-CGCTCATGCACGAAAGCGTGGGGAGCAAACAGGATTAGATACCCTGGTAGTCCACGCCCTAAACGATGTCAACTGGTTGTTGGG---TCTTCACTGACTCAGTAACGAAGCTAACGCGTGAAGTTGACCGCCTGGGGA-GTACG…	G	T	G	C	C	A	G	C	A	G	C	C	G	C	G	G	T	A	A	T	A	C	G	T	A	G	G	G	T	G	C	G	A	G	C	G	T	-	T	A	A	T	C	G	G	A
17	16S_bacteria	OP216732.1 k__; p__Pseudomonadota; c__Gammaproteobacteria; o__Moraxellales; f__Moraxellaceae; g__Acinetobacter; s__Acinetobacter soli	GTGCCAGCAGCCGCGGTAATACAGAGGGTGCAAGCGT-TAATCGGATTTAC-TGGGCGTAAAGCGCGCGTAGGCGGCCAATTAAGTCAAATGTGAAATCCCCGAGCTTAACTT-GGGAATTGC-ATTCGATA-CTGGT-TGGCTAGAGTGTG----GGAGAGGATG-GTAGAA--TTCCAGGTGTAGCG-GTGAAATG-CGTAGAGATCTGGAGGAATACCGATGGCGAAGGCAGCCATCTGGCCTAACACTGA-CGCTGAGGTGCGAAAGCATGGGGAGCAAACAGGATTAGATACCCTGGTAGTCCATGCCGTAAACGATGTCTACTAGCCGTTGGGGCCTTTG--AGGCTTTAGTGGCGCAGCTAACGCGATAAGTAGACCGCCTGGGGA-GTACG…	G	T	G	C	C	A	G	C	A	G	C	C	G	C	G	G	T	A	A	T	A	C	A	G	A	G	G	G	T	G	C	A	A	G	C	G	T	-	T	A	A	T	C	G	G	A
17	16S_bacteria	OP209785.1 k__; p__Pseudomonadota; c__Gammaproteobacteria; o__Moraxellales; f__Moraxellaceae; g__Acinetobacter; s__Acinetobacter baumannii	GTGCCAGCAGCCGCGGTAATACAGAGGGTGCGAGCGT-TAATCGGATTTAC-TGGGCGTAAAGCGTGCGTAGGCGGCTTATTAAGTCGGATGTGAAATCCCCGAGCTTAACTT-GGGAATTGC-ATTCGATA-CTGGTG-AGCTAGAGTATG----GGAGAGGATG-GTAGAA--TTCCAGGTGTAGCG-GTGAAATG-CGTAGAGATCTGGAGGAATACCGATGGCGAAGGCAGCCATCTGGCCTAATACTGA-CGCTGAGGTACGAAAGCATGGGGAGCAAACAGGATTAGATACCCTGGTAGTCCATGCCGTAAACGATGTCTACTAGCCGTTGGGGCCTTTGA--GGCTTTAGTGGCGCAGCTAACGCGATAAGTAGACCGCCTGGGGA-GTACG…	G	T	G	C	C	A	G	C	A	G	C	C	G	C	G	G	T	A	A	T	A	C	A	G	A	G	G	G	T	G	C	G	A	G	C	G	T	-	T	A	A	T	C	G	G	A
17	16S_bacteria	OP210276.1 k__; p__Pseudomonadota; c__Gammaproteobacteria; o__Enterobacterales; f__Erwiniaceae; g__Pantoea; s__Pantoea sp.	GTGCCAGCAGCCGCGGTAATACGGAGGGTGCAAGCGT-TAATCGGAATTAC-TGGGCGTAAAGCGCACGCAGGCGGTCTGTTAAGTCAGATGTGAAATCCCCGGGCTTAACCT-GGGAACTGC-ATTTGAAA-CTGGCA-GGCTTGAGTCTT----GTAGAGGGGG-GTAGAA--TTCCAGGTGTAGCG-GTGAAATG-CGTAGAGATCTGGAGGAATACCGGTGGCGAAGGCGGCCCCCTGGACAAAGACTGA-CGCTCAGGTGCGAAAGCGTGGGGAGCAAACAGGATTAGATACCCTGGTAGTCCACGCCGTAAACGATGTCGACTTGGAGGTTGTTCCCTTGA--GGAGTGGCTTCCGGAGCTAACGCGTTAAGTCGACCGCCTGGGGA-GTACG…	G	T	G	C	C	A	G	C	A	G	C	C	G	C	G	G	T	A	A	T	A	C	G	G	A	G	G	G	T	G	C	A	A	G	C	G	T	-	T	A	A	T	C	G	G	A
17	16S_bacteria	OP168512.1 k__; p__Pseudomonadota; c__Gammaproteobacteria; o__Enterobacterales; f__Erwiniaceae; g__Pantoea; s__Pantoea agglomerans	GTGCCAGCAGCCGCGGTAATACGGAGGGTGCAAGCGT-TAATCGGAATTAC-TGGGCGTAAAGCGCACGCAGGCGGTCTGTTAAGTCAGATGTGAAATCCCCGGGCTTAACCTGGGGAACTGCGATTTGAAATCCGGCAAGGCTTGAGTTCGTTCCGTAGAGG-GGGGTCCAA--TTCCAAATGTAGCG-GTGAAATGTCGCAGAGATCTGGAGGAATACCGGTGGCGAAGGCGGCCCCCTGGACAAAGACTGA-CGCTCAGGTGCGAAAGCGTGGGGAGCAAACAGGATTAGATACCCTGGTAGTCCACGCCGTAAACGATGTCGACTTGGAGGTTGTTCCCTTGA--GGAGTGGCTTCCGGAGCTAACGCGTTAAGTCGACCGCCTGGGGA-GTACG…	G	T	G	C	C	A	G	C	A	G	C	C	G	C	G	G	T	A	A	T	A	C	G	G	A	G	G	G	T	G	C	A	A	G	C	G	T	-	T	A	A	T	C	G	G	A
17	16S_bacteria	OP070057.1 k__; p__Pseudomonadota; c__Alphaproteobacteria; o__Rhodobacterales; f__Paracoccaceae; g__Paracoccus; s__Paracoccus sp. (in: a-proteobacteria)	GTGCCAGCAGCCGCGGTAATACGGAGGGGGCTAGCGT-TGTTCGGAATTAC-TGGGCGTAAAGCGCACGTAGGCGGACCAGAAAGTTGGGGGTGAAATCCCGGGGCTCAACCTC-GGAACTGCC--TTCAAAACTATTG-GTCTGGAGTTCG----AGAGAGG-TGAGTGGAA--TTCCGAGTGTAGAG-GTGAAATT-CGTAGATATTCGGAGGAACACCAGTGGCGAAGGCGGCTCACTGGCTCGATACTGA-CGCTGAGGTGCGAAAGCGTGGGGAGCAAACAGGATTAGATACCCTGGTAGTCCACGCCGTAAACGATGAATGCCAGTCGTCGGGCAGCATGC---TGTTCGGTGACACACCTAACGGATTAAGCATTCCGCCTGGGGA-GTACG…	G	T	G	C	C	A	G	C	A	G	C	C	G	C	G	G	T	A	A	T	A	C	G	G	A	G	G	G	G	G	C	T	A	G	C	G	T	-	T	G	T	T	C	G	G	A
17	16S_bacteria	OM838396.1 k__; p__Pseudomonadota; c__Alphaproteobacteria; o__Rhodobacterales; f__Paracoccaceae; g__Paracoccus; s__Paracoccus albicereus	GTGCCAGCAGCCGCGGTAATACGGAGGGGGCTAGCGT-TGTTCGGAATTAC-TGGGCGTAAAGCGCACGTAGGCGGACTGGAAAGTTGGGGGTGAAATCCCGGGGCTCAACCTC-GGAACTGCC--TCCAAAACTATCA-GTCTGGAGTTCG----AGAGAGG-TGAGTGGAA--TACCGAGTGTAGAG-GTGAAATT-CGTAGATATTCGGTGGAACACCAGTGGCGAAGGCGGCTCACTGGCTCGATACTGA-CGCTGAGGTGCGAAAGCGTGGGGAGCAAACAGGATTAGATACCCTGGTAGTCCACGCCGTAAACGATGAATGCCAGACGTCGGCAAGCATGCTTG---TCGGTGTCACACCTAACGGATTAAGCATTCCGCCTGGGGA-GTACG…	G	T	G	C	C	A	G	C	A	G	C	C	G	C	G	G	T	A	A	T	A	C	G	G	A	G	G	G	G	G	C	T	A	G	C	G	T	-	T	G	T	T	C	G	G	A
17	16S_bacteria	OP209984.1 k__Bacillati; p__Bacillota; c__Bacilli; o__Bacillales; f__Bacillaceae; g__Bacillus; s__Bacillus thuringiensis	GTGCCAGCAGCCGCGGTAATACGTAGGTGGCAAGCGT-TGTCCGGAATTAT-TGGGCGTAAAGGGCTCGCAGGCGGTTTCTTAAGTCTGATGTGAAAGCCCCCGGCTCAACC--GGGGAGGGTCATTGGAAA-CTGGGG-AACTTGAGTGCA----GAAGAGG-AGAGTGGAA--TTCCACGTGTAGCG-GTGAAATG-CGTAGAGATGTGGAGGAACACCAGTGGCGAAGGCGACTCTCTGGTCTGTAACTGA-CGCTGAGGAGCGAAAGCGTGGGGAGCGAACAGGATTAGATACCCTGGTAGTCCACGCCGTAAACGATGAGTGCTAAGTGTTAGGGGGTTTCCGC-CCCTTAGTGCTGCAGCTAACGCATTAAGCACTCCGCCTGGGGA-GTACG…	G	T	G	C	C	A	G	C	A	G	C	C	G	C	G	G	T	A	A	T	A	C	G	T	A	G	G	T	G	G	C	A	A	G	C	G	T	-	T	G	T	C	C	G	G	A
17	16S_bacteria	OP175935.1 k__Bacillati; p__Bacillota; c__Bacilli; o__Bacillales; f__Bacillaceae; g__Bacillus; s__Bacillus subtilis	GTGCCAGCAGCCGCGGTAATACGTAGGTGGCAAGCGT-TGTCCGGAATTAT-TGGGCGTAAAGGGCTCGCAGGCGGTTTCTTAAGTCTGATGTGAAAGCCCCCGGCTCAACC--GGGGAGGGTCATTGGAAA-CTGGGG-AACTTGAGTGCA----GAAGAGG-AGAGTGGAA--TTCCACGTGTAGCG-GTGAAATG-CGTAGAGATGTGGAGGAACACCAGTGGCGAAGGCGACTCTCTGGTCTGTAACTGA-CGCTGAGGAGCGAAAGCGTGGGGAGCGAACAGGATTAGATACCCTGGTAGTCCACGCCGTAAACGATGAGTGCTAAGTGTTAGGGGGTTTCCGC-CCCTTAGTGCTGCAGCTAACGCATTAAGCACTCCGCCTGGGGA-GTACG…	G	T	G	C	C	A	G	C	A	G	C	C	G	C	G	G	T	A	A	T	A	C	G	T	A	G	G	T	G	G	C	A	A	G	C	G	T	-	T	G	T	C	C	G	G	A
17	16S_bacteria	ON786554.1 k__; p__Bacteroidota; c__Sphingobacteriia; o__Sphingobacteriales; f__Sphingobacteriaceae; g__Pedobacter; s__Pedobacter sp.	GTGCCAGCAGCCGCGGTAATACGGAGGATCCGAGCGT-TATCCGGATTTAT-TGGGTTTAAAGGGAGCGTAGGCGGCCCGTTAAGTCAGGGGTGAAAGACGGTGGCTCAACCATC-GCAGTGCC-TTTGATA-CTGACG-GGCTTGAATACA----CCTGAGGTAG-GCGGAATGTGGCAAGT--AGCG-GTGAAATG-CATAGATATGCCACAGAACACCGATTGCGAAGGCAGCTTACTAAAGTGTGATTGA-CGCTGAGGCTCGAAAGCGTGGGGATCAAACAGGATTAGATACCCTGGTAGTCCACGCCCTAAACGATGATAACTCGATGTCGGCGA---TATACGGC--CGGCGTCCAAGCGAAAGCGTTAAGTTATCCACCTGGGGA-GTACG…	G	T	G	C	C	A	G	C	A	G	C	C	G	C	G	G	T	A	A	T	A	C	G	G	A	G	G	A	T	C	C	G	A	G	C	G	T	-	T	A	T	C	C	G	G	A
17	16S_bacteria	ON254198.1 k__; p__Bacteroidota; c__Sphingobacteriia; o__Sphingobacteriales; f__Sphingobacteriaceae; g__Pedobacter; s__Pedobacter sp. FL18	GTGCCAGCAGCCGCGGTAATACGGAGGATCCAAGCGT-TATCCGGATTTAT-TGGGTTTAAAGGGTGCGTAGGCGGCCTATTAAGTCAGGGGTGAAAGACGGTAGCTCAAC-TATCGCAGTGCCCTT-GATA-CTGATG-GGCTTGAATGAA----CTAGAGGTAG-GCGGAATGTGACAAGT--AGCG-GTGAAATG-CATAGATATGTCACAGAACACCGATTGCGAAGGCAGCTTACTATGGTTTTATTGA-CGCTGAGGCACGAAAGCGTGGGGATCAAACAGGATTAGATACCCTGGTAGTCCACGCCCTAAACGATGAATACTCGCTGTTGGCGA---TACACAG--TCAGCGGCTAAGCGAAAGCGTTAAGTATTCCACCTGGGGA-GTACG…	G	T	G	C	C	A	G	C	A	G	C	C	G	C	G	G	T	A	A	T	A	C	G	G	A	G	G	A	T	C	C	A	A	G	C	G	T	-	T	A	T	C	C	G	G	A
17	16S_bacteria	OP210298.1 k__Bacillati; p__Actinomycetota; c__Actinomycetes; o__Micrococcales; f__Micrococcaceae; g__Arthrobacter; s__Arthrobacter sp.	GTGCCAGCAGCCGCGGTAATACGTAGGGCGCAAGCGT-TATCCGGAATTAT-TGGGCGTAAAGAGCTCGTAGGCGGTTTGTCGCGTCTGCTGTGAAAGACCGGGGCTCAAC-TCCGGTTCTGC-AGTGGGTA-CGGGCA-GACTAGAGTGAT----GTAGGGG-AGACTGGAA--TTCCTGGTGTAGCG-GTGAAATG-CGCAGATATCAGGAGGAACACCGATGGCGAAGGCAGGTCTCTGGGCATTAACTGA-CGCTGAGGAGCGAAAGCATGGGGAGCGAACAGGATTAGATACCCTGGTAGTCCATGCCGTAAACGTTGGGCACTAGGTGTGGGGGACATTCCACGTTTTCCGCGCCGTAGCTAACGCATTAAGTGCCCCGCCTGGGGA-GTACG…	G	T	G	C	C	A	G	C	A	G	C	C	G	C	G	G	T	A	A	T	A	C	G	T	A	G	G	G	C	G	C	A	A	G	C	G	T	-	T	A	T	C	C	G	G	A
17	16S_bacteria	OP080982.1 k__Bacillati; p__Actinomycetota; c__Actinomycetes; o__Micrococcales; f__Micrococcaceae; g__Arthrobacter; s__Arthrobacter ruber	GTGCCAGCAGCCGCGGTAATACGTAGGGCGCAAGCGT-TATCCGGAATTAT-TGGGCGTAAAGAGCTCGTAGGCGGTTTGTCGCGTCTGCCGTGAAAGTCCGGGGCTTAAC-TCCGGATCTGC-GGTGGGTA-CGGGCA-GACTAGAGTGCA----GTAGGGG-AGACTGGAA--TTCCTGGTGTAGCG-GTGAAATG-CGCAGATATCAGGAGGAACACCGATGGCGAAGGCAGGTCTCTGGGCTGTAACTGA-CGCTGAGGAGCGAAAGCATGGGGAGCGAACAGGATTAGATACCCTGGTAGTCCATGCCGTAAACGTTGGGCACTAGGTGTGGGGGACATTCCACGTTTTCCGCGCCGTAGCTAACGCATTAAGTGCCCCGCCTGGGGA-GTACG…	G	T	G	C	C	A	G	C	A	G	C	C	G	C	G	G	T	A	A	T	A	C	G	T	A	G	G	G	C	G	C	A	A	G	C	G	T	-	T	A	T	C	C	G	G	A
17	16S_bacteria	KP768795.1 k__; p__Pseudomonadota; c__Alphaproteobacteria; o__Hyphomicrobiales; f__Nitrobacteraceae; g__Bradyrhizobium; s__Bradyrhizobium sp.	GTGCCAGCAGCCGCGGTAATACGAAGGGGGCTAGCGT-TGCTCGGAATCAC-TGGGCGTAAAGGGTGCGTAGGCGGGTCTTTAAGTCAGGGGTGAAATCCTGGAGCTCAAC-TCCAGAACTGCC-TTTGATA-CTG-AAGATCTTGAGTTCG----GGAGAGG-TGAGTGGAA--CTGCGAGTGTAGAG-GTGAAATT-CGTAGATATTCGCAAGAACACCAGTGGCGAAGGCGGCTCACTGGCCCGATACTGA-CGCTGAGGCACGAAAGCGTGGGGAGCAAACAGGATTAGATACCCTGGTAGTCCACGCCGTAAACGATGAATGCCAGCCGTTAGTGGGTTT--ACTCACT-AGTGGCGCAGCTAACGCTTTAAGCATTCCGCCTGGGGA-GTACG…	G	T	G	C	C	A	G	C	A	G	C	C	G	C	G	G	T	A	A	T	A	C	G	A	A	G	G	G	G	G	C	T	A	G	C	G	T	-	T	G	C	T	C	G	G	A
17	16S_bacteria	MZ486441.1 k__; p__Pseudomonadota; c__Alphaproteobacteria; o__Hyphomicrobiales; f__Nitrobacteraceae; g__Bradyrhizobium; s__Bradyrhizobium prioriisuperbiae	GTGCCAGCAGCCGCGGTAATACGAAGGGGGCTAGCGT-TGCTCGGAATCAC-TGGGCGTAAAGGGTGCGTAGGCGGGTCTTTAAGTCAGGGGTGAAATCCTGGAGCTCAAC-TCCAGAACTGCC-TTTGATA-CTGAGG-ATCTTGAGTTCG----GAAGAGG-TGAGTGGAA--CTGCGAGTGTAGAG-GTGAAATT-CGTAGATATTCGCAAGAACACCAGTGGCGAAGGCGGCTCACTGGTCCGATACTGA-CGCTGAGGCACGAAAGCGTGGGGAGCAAACAGGATTAGATACCCTGGTAGTCCACGCCGTAAACGATGAATGCCAGCCGTTGGAGGGTTTAC---TCTCCAGTGGCGCAGTTAACGCTTTAAGCATTCCGCCTGGGGA-GTACG…	G	T	G	C	C	A	G	C	A	G	C	C	G	C	G	G	T	A	A	T	A	C	G	A	A	G	G	G	G	G	C	T	A	G	C	G	T	-	T	G	C	T	C	G	G	A
17	16S_bacteria	OP093991.1 k__; p__Pseudomonadota; c__Betaproteobacteria; o__Burkholderiales; f__Oxalobacteraceae; g__Massilia; s__Massilia sp.	GTGCCAGCAGCCGCGGTAATACGTAGGGTGCAAGCGT-TAATCGGAATTAC-TGGGCGTAAAGCGTGCGCAGGCGGTTTTGTAAGTCTGTCGTGAAATCCCCGGGCTCAACCT-GGGAATTGCGA-TGGAGA-CTG-CAAGGCTAGAATCTG----GCAGAGGGGG-GTAGAA--TTCCACGTGTAGCA-GTGAAATG-CGTAGAGATGTGGAGGAACACCGATGGCGAAGGCAGCCCCCTGGGTCAAGATTGA-CGCTCATGCACGAAAGCGTGGGGAGCAAACAGGATTAGATACCCTGGTAGTCCACGCCCTAAACGATGTCTACTAGTTGTCGGG---TTTTAATTAACTTGGTAACGCAGCTAACGCGTGAAGTAGACCGCCTGGGGA-GTACG…	G	T	G	C	C	A	G	C	A	G	C	C	G	C	G	G	T	A	A	T	A	C	G	T	A	G	G	G	T	G	C	A	A	G	C	G	T	-	T	A	A	T	C	G	G	A
17	16S_bacteria	OP080780.1 k__; p__Pseudomonadota; c__Betaproteobacteria; o__Burkholderiales; f__Oxalobacteraceae; g__Massilia; s__Massilia niabensis	GTGCCAGCAGCCGCGGTAATACGTAGGGTGCAAGCGT-TAATCGGAATTAC-TGGGCGTAAAGCGTGCGCAGGCGGTTTTGTAAGTCTGTCGTGAAAGCCCCGGGCTCAACCT-GGGAATTGCGA-TGGAGA-CTG-CAAGGCTTGAATCTG----GCAGAGGGGG-GTAGAA--TTCCACGTGTAGCA-GTGAAATG-CGTAGAGATGTGGAGGAACACCGATGGCGAAGGCAGCCCCCTGGGTCAAGATTGA-CGCTCATGCACGAAAGCGTGGGGAGCAAACAGGATTAGATACCCTGGTAGTCCACGCCCTAAACGATGTCTACTAGTTGTCGGG---TTTTAATTAACTTGGTAACGCAGCTAACGCGTGAAGTAGACCGCCTGGGGA-GTACG…	G	T	G	C	C	A	G	C	A	G	C	C	G	C	G	G	T	A	A	T	A	C	G	T	A	G	G	G	T	G	C	A	A	G	C	G	T	-	T	A	A	T	C	G	G	A
17	16S_bacteria	AF255603.1 k__; p__Nitrospirota; c__Nitrospiria; o__Nitrospirales; f__Nitrospiraceae; g__Nitrospira; s__Nitrospira sp. SRI-9	GTGCCAGCAGCCGCGGTAAGACAGAGGTGGCGAGCGT-TGCTCGGATTCAC-TGGGCTTAAAGGGCGCGTAGGCGGTCTTGCAAGTCAAAGGTGGAATTCCACGGCTCAACCG-TGGAGCTGCC-TTTGATA-CTG-CAAGACTTGAGGCAG----GTAGAGG-AGGGCGGAA--TTCCCGGTGTAGCG-GTGAAATG-CGTAGATATCGGGAGGAAGGCCGGTGGCGAAGGCGGCCCTCTGGGCCTGTCCTGA-CGCTGAGGCGCGAAAGCGTGGGGAGCAAACAGGATTAGATACCCTGGTAGTCCACGCCCTAAACGGTGGGCACTAGGTGTGGGGTCCAT---ATGGACCCTGTGCCGAAGGGAAACCATTAAGTGCCCCGCCTGGGGA-GTACG…	G	T	G	C	C	A	G	C	A	G	C	C	G	C	G	G	T	A	A	G	A	C	A	G	A	G	G	T	G	G	C	G	A	G	C	G	T	-	T	G	C	T	C	G	G	A
17	16S_bacteria	NR_029287.1 k__; p__Nitrospirota; c__Nitrospiria; o__Nitrospirales; f__Nitrospiraceae; g__Nitrospira; s__Nitrospira moscoviensis	GTGCCAGCAGCCGCGGTAATACGAAGGTGGCAAGCGT-TGTTCGGATTCAC-TGGGCGTACAGGGAGCGTAGGCGGTTGGGTAAGCCCTCCGTGAAATCTCCGGGCCTAACC-CGGAAAGTGC-AGAGGGGA-CTG-CTCGGCTTGAGGATG----GGAGAGG-AGCGCGGAA--TTCCCGGTGTAGCG-GTGAAATG-CGTAGAGATCGGGAGGAAGGCCGGTGGCGAAGGCGGCGCTCTGGAACATTTCTGA-CGCTGAGGCTCGAAAGCGTGGGGAGCAAACAGGATTAGATACCCTGGTAGTCCACGCCTTAAACTATGGATACTAAGTGTCGGCGGGTTACCGC-----CGGTGCCGCAGCTAACGCAGTAAGTATCCCGCCTGGGAA-GTACG…	G	T	G	C	C	A	G	C	A	G	C	C	G	C	G	G	T	A	A	T	A	C	G	A	A	G	G	T	G	G	C	A	A	G	C	G	T	-	T	G	T	T	C	G	G	A
17	16S_bacteria	MH094649.1 k__; p__Pseudomonadota; c__Alphaproteobacteria; o__Hyphomicrobiales; f__Devosiaceae; g__Devosia; s__Devosia sp.	GTGCCAGCAGCCGCGGTAATACGAAGGGGGCTAGCGT-TGTTCGGATTTAC-TGGGCGTAAAGCGCACGTAGGCGGTTTGTTAAGTCAGAGGTGAAATCCCGGAGCTCAAC-TCCGGAAYTGCC-TTTGATA-CTGGCA-AGCTAGAGTCCG----GAAGAGGTA-AGTGGAA--CTCCTAGTGTAGAG-GTGGAATT-CGTAGATATTAGGAAGAACACCAGTGGCGAAGGCGGCTTACTGGTCCGGAACTGA-CGCTGAGGTGCGAAAGCGTGGGGAGCAAACAGGATTAGATACCCTGGTAGTCCACGCCGTAAACTATGAGAGCTAGCCGTTGGATGGTTTAC---CATTCAGTGGCGCAGCTAACGCATTAAGCTCTCCGCCTGGGGA-GTACG…	G	T	G	C	C	A	G	C	A	G	C	C	G	C	G	G	T	A	A	T	A	C	G	A	A	G	G	G	G	G	C	T	A	G	C	G	T	-	T	G	T	T	C	G	G	A
17	16S_bacteria	OM763958.1 k__; p__Pseudomonadota; c__Alphaproteobacteria; o__Hyphomicrobiales; f__Devosiaceae; g__Devosia; s__Devosia sp.	GTGCCAGCAGCCGCGGTAATACGAAGGGGGCTAGCGT-TGTTCGGATTTAC-TGGGCGTAAAGCGCACGTAGGCGGATCATTAAGTCAGGGGTGAAATCCCGGAGCTCAAC-TCCGGAACTGCC-TCTGATA-CTGGTG-ATCTTGAGTCCG----GAAGAGG-TGAGTGGAA--CTCCTAGTGTAGAG-GTGGAATT-CGTAGATATTAGGAAGAACACCAGTGGCGAAGGCGGCTCACTGGTCCGGTACTGA-CGCTGAGGTGCGAAAGCGTGGGGAGCAAACAGGATTAGATACCCTGGTAGTCCACGCCGTAAACTATGGAAGCTAGCCGTTGGGGGGTTTAC---CCTTCAGTGGCGCAGCTAACGCATTAAGCTTCCCGCCTGGGGA-GTACG…	G	T	G	C	C	A	G	C	A	G	C	C	G	C	G	G	T	A	A	T	A	C	G	A	A	G	G	G	G	G	C	T	A	G	C	G	T	-	T	G	T	T	C	G	G	A
17	16S_bacteria	OP132369.1 k__; p__Pseudomonadota; c__Betaproteobacteria; o__Burkholderiales; f__Burkholderiaceae; g__Burkholderia; s__Burkholderia sp.	GTGCCAGCAGCCGCGGTAATACGTAGGGTGCGAGCGT-TAATCGGAATTAC-TGGGCGTAAAGCGTGCGCAGGCGGTTTGCTAAGACCGATGTGAAATCCCCGGGCTCAACCT-GGGAACTGC-ATTGGTGA-CTGGCA-GGCTAGAGTATG----GCAGAGGGGG-GTAGAA--TTCCACGTGTAGCA-GTGAAATG-CGTAGAGATGTGGAGGAATACCGATGGCGAAGGCAGCCCCCTGGGCCAATACTGA-CGCTCATGCACGAAAGCGTGGGGAGCAAACAGGATTAGATACCCTGGTAGTCCACGCCCTAAACGATGTCAACTAGTTGTTGGGGA---TTCATTTCCTTAGTAACGTAGCTAACGCGTGAAGTTGACCGCCTGGGGA-GTACG…	G	T	G	C	C	A	G	C	A	G	C	C	G	C	G	G	T	A	A	T	A	C	G	T	A	G	G	G	T	G	C	G	A	G	C	G	T	-	T	A	A	T	C	G	G	A
17	16S_bacteria	OP132304.1 k__; p__Pseudomonadota; c__Betaproteobacteria; o__Burkholderiales; f__Burkholderiaceae; g__Burkholderia; s__Burkholderia sp.	GTGCCAGCAGCCGCGGTAATACGTAGGGTGCGAGCGT-TAATCGGAATTAC-TGGGCGTAAAGCGTGCGCAGGCGGTTTGCTAAGACCGATGTGAAATCCCCGGGCTCAACCT-GGGAACTGC-ATTGGTGA-CTGGCA-GGCTAGAGTATG----GCAGAGGGGG-GTAGAA--TTCCACGTGTAGCA-GTGAAATG-CGTAGAGATGTGGAGGAATACCGATGGCGAAGGCAGCCCCCTGGGCCAATACTGA-CGCTCATGCACGAAAGCGTGGGGAGCAAACAGGATTAGATACCCTGGTAGTCCACGCCCTAAACGATGTCAACTAGTTGTTGGGGA---TTCATTTCCTTAGTAACGTAGCTAACGCGTGAAGTTGACCGCCTGGGGA-GTACG…	G	T	G	C	C	A	G	C	A	G	C	C	G	C	G	G	T	A	A	T	A	C	G	T	A	G	G	G	T	G	C	G	A	G	C	G	T	-	T	A	A	T	C	G	G	A
17	16S_bacteria	NR_175468.1 k__Bacillati; p__Actinomycetota; c__Actinomycetes; o__Propionibacteriales; f__Propionibacteriaceae; g__Propionibacterium; s__Propionibacterium ruminifibrarum	GTGCCAGCAGCCGCGGTGATACGTAGGGTGCGAGCGT-TGTCCGGAATTAT-TGGGCGTAAAGAGCTTGTAGGCGGTTGATTGCGTCGATAGTGAAATCCCGGGGCTTAACTTCGGGC-TTGC-TGTCGATA-CGGGT-TGACTTGAGGAAG----GTAGGGG-AGAATGGAA--TTCCCGGTGGAGCG-GTGGAATG-CGCAGATATCGGGAGGAACACCAGTGGCGAAGGCGGTTCTCTGGACCTTTCCTGA-CGCTGAGAAGCGAAAGCGTGGGGAGCAAACAGGCTTAGATACCCTGGTAGTCCACGCTGTAAACGGTGGGTACTAGGTGTGGGTCACATTCCACGTGGTCCGTGCCGTAGCTAACGCATTAAGTACCCCGCCTGGGGA-GTACG…	G	T	G	C	C	A	G	C	A	G	C	C	G	C	G	G	T	G	A	T	A	C	G	T	A	G	G	G	T	G	C	G	A	G	C	G	T	-	T	G	T	C	C	G	G	A
17	16S_bacteria	MW243042.1 k__Bacillati; p__Actinomycetota; c__Actinomycetes; o__Propionibacteriales; f__Propionibacteriaceae; g__Propionibacterium; s__Propionibacterium freudenreichii	GTGCCAGCAGCCGCGGTGATACGTAGGGTGCGAGCGTCTGTCCGGAATTAT-TGGGCGTAAAGAGCTNGTAGGCGGTT--GTCACTCGGAAGTGAAATTCCAGGGCTTAAC-TCTGGC-TTGCT-TTCGATA-CGGGT-TGACTTGAGGAATG----TAGGGGAAGAATGGAAC--TCTCGGTGGAGCGGGTGGAATG-CGCAGATATCGGGAAGAACACCAGTGGCGAAGGC-GTTCTCTGGACATTTCCTGAACGCTGAGAAGCGAAAGCGTGGGGAGCAAACAGGCTTAGATACCCTGGTAGTCCACGCCGTAAACGGTGGGTACT-GGTGTNGGTCCACTTCCACGGGGTCCGTGCCGTAGCTNACGCATTAAGTACCCCGCCTGGGGACGTACG…	G	T	G	C	C	A	G	C	A	G	C	C	G	C	G	G	T	G	A	T	A	C	G	T	A	G	G	G	T	G	C	G	A	G	C	G	T	C	T	G	T	C	C	G	G	A
17	16S_bacteria	ON014504.1 k__Bacillati; p__Bacillota; c__Bacilli; o__Bacillales; f__Staphylococcaceae; g__Staphylococcus; s__Staphylococcus sp.	GTGCCAGCAGCCGCGGTAATACGTAGGTGGCAAGCGT-TATCCRGAATTAT-TGGGCGTAAAGCGCGCGTAGGCGGTTTTTTAAGTCTGATGTGAAAGCCCACGGCTCAACC--GTGGAGGGTCATTGGAAA-CTGG-AAAACTTGAGTGCAG----AAGAGG-AAAGTGGAAT-TTCCATGTGTAGCG-GTGAAATG-CGCAGAGATATGGAGGAACACCAGTGGCGAARGCGACTTTCTGGTCTGTAACTGA-CGCTGATGTGCGAAAGCGTGGGGATCAAACAGGATTAGATACCCTGGTAGTCCACGCCGTAAACGATGAGTGCTAAGTGTTAGGGGGTTTCCGC-CCCTTAGTGCTGCAGCTAACGCATTAAGCACTCCGCCTGGGGA-GTACG…	G	T	G	C	C	A	G	C	A	G	C	C	G	C	G	G	T	A	A	T	A	C	G	T	A	G	G	T	G	G	C	A	A	G	C	G	T	-	T	A	T	C	C	R	G	A
17	16S_bacteria	OP185364.1 k__Bacillati; p__Bacillota; c__Bacilli; o__Bacillales; f__Staphylococcaceae; g__Staphylococcus; s__Staphylococcus warneri	GTGCCAGCAGCCGCGGTAATACGTAGGTGGCAAGCGT-TATCCGGAATTAT-TGGGCGTAAAGCGCGCGTAGGCGGTTTTTTAAGTCTGATGTGAAAGCCCACGGCTCAACC--GTGGAGGGTCATTGGAAA-CTGG-AAAACTTGAGTGCA----GAAGAGG-AAAGTGGAA--TTCCATGTGTAGCG-GTGAAATG-CGCAGAGATATGGAGGAACACCAGTGGCGAAGGCGACTTTCTGGTCTGTAACTGA-CGCTGATGTGCGAAAGCGTGGGGATCAAACAGGATTAGATACCCTGGTAGTCCACGCCGTAAACGATGAGTGCTAAGTGTTAGGGGGTTTCCGC-CCCTTAGTGCTGCAGCTAACGCATTAAGCACTCCGCCTGGGGA-GTACG…	G	T	G	C	C	A	G	C	A	G	C	C	G	C	G	G	T	A	A	T	A	C	G	T	A	G	G	T	G	G	C	A	A	G	C	G	T	-	T	A	T	C	C	G	G	A
17	16S_bacteria	MG996857.1 k__; p__Pseudomonadota; c__Alphaproteobacteria; o__Hyphomicrobiales; f__; g__Enhydrobacter; s__Enhydrobacter aerosaccus	GTGCCAGCAGCCGCGGTAATACAGAGGGTGCGAGCGT-TAATCGGAATTAC-TGGGCGTAAAGCGAGTGTAGGTGGCTCATTAAGTCACATGTGAAATCCCCGGGCTTAACCT-GGGAACTGC-ATGTGATA-CTGGTGGTGCTAGAATATG----TGAGAGGGA-AGTAGAA--TTCCAGGTGTAGCG-GTGAAATG-CGTAGAGATCTGGAGGAATACCGATGGCGAAGGCAGCTTCCTGGCATAATATTGA-CACTGAGATTCGAAAGCGTGGGTAGCAAACAGGATTAGATACCCTGGTAGTCCACGCCGTAAACGATGTCTACTAGCCGTTGGGGTCCTTGA--GACTTTAGTGGCGCAGTTAACGCGATAAGTAGACCGCCTGGGGA-GTACG…	G	T	G	C	C	A	G	C	A	G	C	C	G	C	G	G	T	A	A	T	A	C	A	G	A	G	G	G	T	G	C	G	A	G	C	G	T	-	T	A	A	T	C	G	G	A
17	16S_bacteria	MH715221.1 k__; p__Pseudomonadota; c__Alphaproteobacteria; o__Hyphomicrobiales; f__; g__Enhydrobacter; s__Enhydrobacter aerosaccus	GTGCCAGCAGCCGCGGTAATACAGAGGGTGCGAGCGT-TAATCGGAATTAC-TGGGCGTAAAGCGAGTGTAGGTGGCTCATTAAGTCACATGTGAAATCCCCGGGCTTAACCT-GGGAACTGC-ATGTGATA-CTGGTGGTGCTAGAATATG----TGAGAGGGA-AGTAGAA--TTCCAGGTGTAGCG-GTGAAATG-CGTAGAGATCTGGAGGAATACCGATGGCGAAGGCAGCTTCCTGGCATAATATTGA-CACTGAGATTCGAAAGCGTGGGTAGCAAACAGGATTAGATACCCTGGTAGTCCACGCCGTAAACGATGTCTACTAGCCGTTGGGGTCCTTGA--GACTTTAGTGGCGCAGTTAACGCGATAAGTAGACCGCCTGGGGA-GTACG…	G	T	G	C	C	A	G	C	A	G	C	C	G	C	G	G	T	A	A	T	A	C	A	G	A	G	G	G	T	G	C	G	A	G	C	G	T	-	T	A	A	T	C	G	G	A
17	16S_bacteria	ON076056.1 k__; p__Pseudomonadota; c__Alphaproteobacteria; o__Sphingomonadales; f__Sphingomonadaceae; g__Sphingomonas; s__Sphingomonas sp.	GTGCCAGCAGCCGCGGTAATACGGAGGGGGCTAGCGT-TGTTCGGAATTAC-TGGGCGTAAAGCGCACGTAGGCGGCTTTGTAAGTCAGAGGTGAAAGCCTGGAGCTCAAC-TCCAGAACTGCC-TTTGAGA-CTG-CATCGCTTGAATCCG----GGAGAGG-TGAGTGGAA--TTCCGAGTGTAGAG-GTGAAATT-CGTAGATATTCGGAAGAACACCAGTGGCGAAGGCGGCTCACTGGACCGGTATTGA-CGCTGAGGTGCGAAAGCGTGGGGAGCAAACAGGATTAGATACCCTGGTAGTCCACGCCGTAAACGATGATAACTAGCTGTCCGGGTGCCTGG--CATTTGGGTGGCGCAGCTAACGCATTAAGTTATCCGCCTGGGGA-GTACG…	G	T	G	C	C	A	G	C	A	G	C	C	G	C	G	G	T	A	A	T	A	C	G	G	A	G	G	G	G	G	C	T	A	G	C	G	T	-	T	G	T	T	C	G	G	A
17	16S_bacteria	OM585519.1 k__; p__Pseudomonadota; c__Alphaproteobacteria; o__Sphingomonadales; f__Sphingomonadaceae; g__Sphingomonas; s__Sphingomonas sp.	GTGCCAGCAGCCGCGGTAATACGGAGGGGGCTAGCGT-TGTTCGGAATTAC-TGGGCGTAAAGCGCACGTAGGCGGCTTTGTAAGTTAGAGGTGAAAGCCTGGAGCTTAAC-TCCAGAACTGCC-TTTAAGA-CTG-CATCGCTTGAATCCA----GGAGAGG-TGAGTGGAA--TTCCGAGTGTAGAG-GTGAAATT-CGTAGATATTCGGAAGAACACCAGTGGCGAAGGCGGCTCACTGGACTGGTATTGA-CGCTGAGGTGCGAAAGCGTGGGGAGCAAACAGGATTAGATACCCTGGTAGTCCACGCCGTAAACGATGATAACTAGCTGTCCGGGTGCTTGG--CATTTGGGTGGCGCAGCTAACGCATTAAGTTATCCGCCTGGGGA-GTACG…	G	T	G	C	C	A	G	C	A	G	C	C	G	C	G	G	T	A	A	T	A	C	G	G	A	G	G	G	G	G	C	T	A	G	C	G	T	-	T	G	T	T	C	G	G	A
17	16S_bacteria	ON063213.1 k__; p__Pseudomonadota; c__Alphaproteobacteria; o__Caulobacterales; f__Caulobacteraceae; g__Phenylobacterium; s__Phenylobacterium sp.	GTGCCAGCAGCCGCGGTAATACGAAGGGGGCTAGCGT-TGCTCGGAATTAC-TGGGCGTAAAGGGCGCGTAGGCGGACATTTAAGTCAGAGGTGAAAGCCCAGGGCTCAACCT-TGGAATTGCC-TTTGATA-CTGG-ATGTCTTGAGTTCG----GGAGAGG-TGAGTGGAA--TGCCGAGTGTAGAG-GTGAAATT-CGTAGATATTCGGCGGAACACCAGTGGCGAAGGCGACTCACTGGCCCGATACTGA-CGCTGAGGCGCGAAAGCGTGGGGAGCAAACAGGATTAGATACCCTGGTAGTCCACGCCGTAAACGATGAGTGCTAGTTGTCGGCATGCATGCATG---TCGGTGACGCAGCTAACGCATTAAGCACTCCGCCTGGGGA-GTACG…	G	T	G	C	C	A	G	C	A	G	C	C	G	C	G	G	T	A	A	T	A	C	G	A	A	G	G	G	G	G	C	T	A	G	C	G	T	-	T	G	C	T	C	G	G	A
17	16S_bacteria	NR_171393.1 k__; p__Pseudomonadota; c__Alphaproteobacteria; o__Caulobacterales; f__Caulobacteraceae; g__Phenylobacterium; s__Phenylobacterium parvum	GTGCCAGCAGCCGCGGTAATACGAAGGGGGCTAGCGT-TGCTCGGAATTAC-TGGGCGTAAAGGGCGCGTAGGCGGATCGTTAAGTTAGAGGTGAAAGCCCAGGGCTCAACCT-TGGAACTGCC-TTTGATA-CTGGCG-ATCTGGAGTACG----GGAGAGG-TGTGTGGAA--CTCCGAGTGTAGAG-GTGAAATT-CGTAGATATTCGGAAGAACACCAGTGGCGAAGGCGACACACTGGCCCGTTACTGA-CGCTGAGGCGCGAAAGCGTGGGGAGCAAACAGGATTAGATACCCTGGTAGTCCACGCCGTAAACGATGAGTGCTAGTTGTCGGCATGCATGCATG---TCGGTGACGCAGCTAACGCATTAAGCACTCCGCCTGGGGA-GTACG…	G	T	G	C	C	A	G	C	A	G	C	C	G	C	G	G	T	A	A	T	A	C	G	A	A	G	G	G	G	G	C	T	A	G	C	G	T	-	T	G	C	T	C	G	G	A
17	16S_bacteria	OP068017.1 k__Bacillati; p__Actinomycetota; c__Actinomycetes; o__Mycobacteriales; f__Corynebacteriaceae; g__Corynebacterium; s__Corynebacterium sp.	GTGCCAGCAGCCGCGGTAATACGTAGGGTGCGAGCGT-TGTCCGGATTTAC-TGGGCGTAAAGAGCTCGTAGGTGGTTTGTCGCGTCGTCTGTGAAAGCCCGGTGCTTAACACCGGG-TCTGC-AGGCGATA-CGGGCATAACTTGAGTGCTG----TAG-GGGAGACTGGAA--TTCCTGGTGTAGCG-GTGGAATG-CGCAGATATCAGGAGGAACACCGATGGCGAAGGCAGGTCTCTGGGCAGTAACTGA-CGCTGAGGAGCGAAAGCATGGGGAGCGAACAGGATTAGATACCCTGGTAGTCCATGCCGTAAACGGTGGGCGCTAGGTGTAGGGGT-CTTCCACGACTTCTGTGCCGTAGCTAACGCATTAAGCGCCCCGCCTGGGGA-GTACG…	G	T	G	C	C	A	G	C	A	G	C	C	G	C	G	G	T	A	A	T	A	C	G	T	A	G	G	G	T	G	C	G	A	G	C	G	T	-	T	G	T	C	C	G	G	A
17	16S_bacteria	OP068015.1 k__Bacillati; p__Actinomycetota; c__Actinomycetes; o__Mycobacteriales; f__Corynebacteriaceae; g__Corynebacterium; s__Corynebacterium sp.	GTGCCAGCAGCCGCGGTAATACGTAGGGTGCGAGCGT-TGTCCGGAATTAC-TGGGCGTAAAGAGCTCGTAGGTGGTTTGTCGCGTCGTCTGTGAAATTCCGGGGCTTAAC-TCCGGGCGTGC-AGGCGATA-CGGGC-TGACTTGAGTGCT----GTAG-GGGAGACTGGAA--TTCCTGGTGTAGCG-GTGAAATG-CGCAGATATCAGGAGGAACACCGATGGCGAAGGCAGGTCTCTGGGCAGTTACTGA-CGCTGAGGAGCGAAAGCATGGGTAGCGAACAGGATTAGATACCCTGGTAGTCCATGCCGTAAACGGTGGGCGCTAGGTGT-GAGTCCCTTCCACGGGGTTCGTGCCGTAGCTAACGCATTAAGCGCCCCGCCTGGGGA-GTACG…	G	T	G	C	C	A	G	C	A	G	C	C	G	C	G	G	T	A	A	T	A	C	G	T	A	G	G	G	T	G	C	G	A	G	C	G	T	-	T	G	T	C	C	G	G	A
17	16S_bacteria	OP104215.1 k__; p__Pseudomonadota; c__Betaproteobacteria; o__Burkholderiales; f__Alcaligenaceae; g__Achromobacter; s__Achromobacter xylosoxidans	GTGCCAGCAGCCGCGGTAATACGTAGGGTGCAAGCGT-TAATCGGAATTAC-TGGGCGTAAAGCGTGCGCAGGCGGTTCGGAAAGAAAGATGTGAAATCCCAGAGCTTAACTT-TGGAACTGCATTTT--TAACTACCG-GGCTAGAGTGTG----TCAGAGGGAG-GTGCAA--TTCCGCGTGTAGCA-GTGAAATG-CGTAGATATGCGGAGGAACACCGATGGCGAAGGCAGCCTCCTGGGATAACACTGA-CGCTCATGCACGAAAGCGTGGGGAGCAAACAGGATTAGATACCCTGGTAGTCCACGCCCTAAACGATGTCAACTAGCTGTTCGGGCCTTCG---GGCCTTGGTAGCGCAGCTAACGCGTGAAGTTGACCGCCTGGGGA-GTACG…	G	T	G	C	C	A	G	C	A	G	C	C	G	C	G	G	T	A	A	T	A	C	G	T	A	G	G	G	T	G	C	A	A	G	C	G	T	-	T	A	A	T	C	G	G	A
17	16S_bacteria	JN196541.1 k__; p__Pseudomonadota; c__Betaproteobacteria; o__Burkholderiales; f__Alcaligenaceae; g__Achromobacter; s__Achromobacter sp. BR3	GTGCCAGCAGCCGCGGTAATACGTAGGGTGCAAGCGT-TAATCGGAATTAC-TGGGCGTAAAGCGTGCGCAGGCGGTTCGGAAAGAAAGATGTGAAATCCCAGAGCTTAACTT-TGGAACTGCATTTT--TAACTACCG-GGCTAGAGTGTGT----CAGAGGGAG-GTGGAA--TTCCGCGTGTAGCA-GTGAAATG-CGTAGATATGCGGAGGAACACCGATGGCGAAGGCAGCCTCCTGGGATAACACTGA-CGCTCATGCACGAAAGCGTGGGGAGCAAACAGGATTAGATACCCTGGTAGTCCACGCCCTAAACGATGTCAACTAGCTGTTGGGGTCTTCGGAC---CTTGGTAGCGCAGCTAACGCGTGAAGTTGACCGCCTGGGGA-GTACG…	G	T	G	C	C	A	G	C	A	G	C	C	G	C	G	G	T	A	A	T	A	C	G	T	A	G	G	G	T	G	C	A	A	G	C	G	T	-	T	A	A	T	C	G	G	A
17	16S_bacteria	ON545981.1 k__; p__Pseudomonadota; c__Betaproteobacteria; o__Burkholderiales; f__Comamonadaceae; g__Delftia; s__Delftia acidovorans	GTGCCAGCAGCCGCGGTAATACGTAGGGTGCGAGCGT-TAATCGGAATTAC-TGGGCGTAAAGCGTGCGCAGGCGGTTATGTAAGACAGATGTGAAATCCCCGGGCTCAACCT-GGGAACTGC-ATTTGTGA-CTG-CATGGCTAGAGTACGG----TAGAGGGGGA-TGGAA--TTCCGCGTGTAGCA-GTGAAATG-CGTAGATATGCGGAGGAACACCGATGGCGAAGGCAATCCCCTGGACCTGTACTGA-CGCTCATGCACGAAAGCGTGGGGAGCAAACAGGATTAGATACCCTGGTAGTCCACGCCCTAAACGATGTCAACTGGTTGTTGGGAA---TTAGTTTTCTCAGTAACGAAGCTAACGCGTGAAGTTGACCGCCTGGGGA-GTACG…	G	T	G	C	C	A	G	C	A	G	C	C	G	C	G	G	T	A	A	T	A	C	G	T	A	G	G	G	T	G	C	G	A	G	C	G	T	-	T	A	A	T	C	G	G	A
17	16S_bacteria	ON799333.1 k__; p__Pseudomonadota; c__Betaproteobacteria; o__Burkholderiales; f__Comamonadaceae; g__Delftia; s__Delftia tsuruhatensis	GTGCCAGCAGCCGCGGTAATACGTAGGGTGCGAGCGT-TAATCGGAATTAC-TGGGCGTAAAGCGTGCGCAGGCGGTTATGTAAGACAGATGTGAAATCCCCGGGCTCAACCT-GGGAACTGC-ATTTGTGA-CTG-CATGGCTAGAGTACGG----TAGAGGGGGA-TGGAA--TTCCGCGTGTAGCA-GTGAAATG-CGTAGATATGCGGAGGAACACCGATGGCGAAGGCAATCCCCTGGACCTGTACTGA-CGCTCATGCACGAAAGCGTGGGGAGCAAACAGGATTAGATACCCTGGTAGTCCACGCCCTAAACGATGTCAACTGGTTGTTGGGAA---TTAGTTTTCTCAGTAACGAAGCTAACGCGTGAAGTTGACCGCCTGGGGA-GTACG…	G	T	G	C	C	A	G	C	A	G	C	C	G	C	G	G	T	A	A	T	A	C	G	T	A	G	G	G	T	G	C	G	A	G	C	G	T	-	T	A	A	T	C	G	G	A
17	16S_bacteria	MW722927.1 k__; p__Pseudomonadota; c__Alphaproteobacteria; o__Hyphomicrobiales; f__Brucellaceae; g__Ochrobactrum; s__Ochrobactrum sp.	GTGCCAGCAGCCGCGGTAATACGAAGGGGGCTAGCGT-TGTTCGGATTTAC-TGGGCGTAAAGCGCACGTAGGCGGACTTTTAAGTCAGGGGTGAAATCCCGGGGCTCAACC-CCGGAACTGCC-TTTGATA-CTGG-AAGTCTTGAGTATGG----TAGAGG-TGAGTGGAA--TTCCGAGTGTAGAG-GTGAAATT-CGTAGATATTCGGAGGAACACCAGTGGCGAAGGCGGCTCACTGGACCATTACTGA-CGCTGAGGTGCGAAAGCGTGGGGAGCAAACAGGATTAGATACCCTGGTAGTCCACGCCGTAAACGATGAATGTTAGCCGTTGGGGAGTTTAC---TCTTCGGTGGCGCAGCTAACGCATTAAACATTCCGCCTGGGGA-GTACG…	G	T	G	C	C	A	G	C	A	G	C	C	G	C	G	G	T	A	A	T	A	C	G	A	A	G	G	G	G	G	C	T	A	G	C	G	T	-	T	G	T	T	C	G	G	A
17	16S_bacteria	MW310689.1 k__; p__Pseudomonadota; c__Alphaproteobacteria; o__Hyphomicrobiales; f__Brucellaceae; g__Ochrobactrum; s__Ochrobactrum sp. Q0168	GTGCCAGCAGCCGCGGTAATACGAAGGGGGCTAGCGT-TGTTCGGATTTAC-TGGGCGTAAAGCGCACGTAGGCGGGCTAATAAGTCAGGGGTGAAATCCCGGGGCTCAACC-CCGGAACTGCC-TTTGATA-CTGTTA-GTCTTGAGTATGG----AAGAGG-TGAGTGGAA--TTCCGAGTGTAGAG-GTGAAATT-CGTAGATATTCGGAGGAACACCAGTGGCGAAGGCGGCTCACTGGTCCATTACTGA-CGCTGAGGTGCGAAAGCGTGGGGAGCAAACAGGATTAGATACCCTGGTAGTCCACGCCGTAAACGATGAATGTTAGCCGTCGGGGAGTTTAC---TCTTCGGTGGCGCAGCTAACGCATTAAACATTCCGCCTGGGGA-GTACG…	G	T	G	C	C	A	G	C	A	G	C	C	G	C	G	G	T	A	A	T	A	C	G	A	A	G	G	G	G	G	C	T	A	G	C	G	T	-	T	G	T	T	C	G	G	A
17	16S_bacteria	OP210259.1 k__; p__Pseudomonadota; c__Gammaproteobacteria; o__Enterobacterales; f__Yersiniaceae; g__Serratia; s__Serratia sp. (in: enterobacteria)	GTGCCAGCAGCCGCGGTAATACGGAGGGTGCAAGCGT-TAATCGGAATTAC-TGGGCGTAAAGCGCACGCAGGCGGTTTGTTAAGTCAGATGTGAAATCCCCGAGCTTAACTT-GGGAACTGC-ATTTGAAA-CTGGCA-AGCTAGAGTCTTG----TAGAGGGGG-GTAGAA--TTCCAGGTGTAGCG-GTGAAATG-CGTAGAGATCTGGAGGAATACCGGTGGCGAAGGCGGCCCCCTGGACAAAGACTGA-CGCTCAGGTGCGAAAGCGTGGGGAGCAAACAGGATTAGATACCCTGGTAGTCCACGCTGTAAACGATGTCGACTTGGAGGTTGTGCCCTTGA--GGCGTGGCTTCCGGAGCTAACGCGTTAAGTCGACCGCATGGGGA-GTACG…	G	T	G	C	C	A	G	C	A	G	C	C	G	C	G	G	T	A	A	T	A	C	G	G	A	G	G	G	T	G	C	A	A	G	C	G	T	-	T	A	A	T	C	G	G	A
17	16S_bacteria	OP168187.1 k__; p__Pseudomonadota; c__Gammaproteobacteria; o__Enterobacterales; f__Yersiniaceae; g__Serratia; s__Serratia marcescens	GTGCCAGCAGCCGCGGTAATACGGAGGGTGCAAGCGT-TAATCGGAATTAC-TGGGCGTAAAGCGCACGCAGGCGGTTTGTTAAGTCAGATGTGAAATCCCCGGGCTCAACCT-GGGAACTGC-ATTTGAAA-CTGGCA-AGCTAGAGTCTCG----TAGAGGGGG-GTAGAA--TTCCAGGTGTAGCG-GTGAAATG-CGTAGAGATCTGGAGGAATACCGGTGGCGAAGGCGGCCCCCTGGACGNANNCTGA-CGCTCAGGTGCGAAAGCGTGGGGAGCAAACAGGATTAGATACCCTGGTAGTCCACGCTGTAAACGATGTCGATTTGGAGGTTGTGCCCTTGA--GGCGTGGCTTCCGGAGCTAACGCGTTAAATCGACCGCCTGGGGGAGTACG…	G	T	G	C	C	A	G	C	A	G	C	C	G	C	G	G	T	A	A	T	A	C	G	G	A	G	G	G	T	G	C	A	A	G	C	G	T	-	T	A	A	T	C	G	G	A
[truncated: 1,037 more columns]

## Sheet: PNA_ITS1
Number_of_mismatch_with_PNA_ITS1	Sequence_origin	Accession_number_and_taxonomy
0	ITS_wheat	NW_025229961.1 k__Viridiplantae; p__Streptophyta; c__Magnoliopsida; o__Poales; f__Poaceae; g__Triticum; s__Triticum aestivum	ATTGCAATTGTTGGTCTTCAACGAGGAATGCCTAGTAAGCGCGAGTCATCAGCTCGCGTTGACTACGTCCCTGCCCTTTGTACACACCGCCCGTCGCTCCTACCGA-TTGAATGGTCCGGTGAAGTGTTCGGATCGCGGCGACGGGGGCGGTTCGCCGCCCCCGACGTCGCGAGAAGTCCATTGAACCTTATCATTTAGAGGAAGGAGAAGTCGTAACAAGGTTTCCGTAGGTGAACCTGCGGAAGGAT-------------------CATTGT--A-GTGACCCTGACCA---AAACAGACCGCGCACGCGTCATC---------------CAATCCGTCGGCGACGGCACCG----------------------TCCGTCGCTCGGC-----C--AA…	A	T	T	G	C	A	A	T	T	G	T	T	G	G	T	C	T	T	C	A	A	C	G	A	G	G	A	A	T	G	C	C	T	A	G	T	A	A	G	C	G	C	G	A	G	T
0	ITS_wheat	NW_025231058.1 k__Viridiplantae; p__Streptophyta; c__Magnoliopsida; o__Poales; f__Poaceae; g__Triticum; s__Triticum aestivum	ATTGCAATTGTTGGTCTTCAACGAGGAATGCCTAGTAAGCGCGAGTCATCAGCTCGCGTTGACTACGTCCCTGCCCTTTGTACAAACCGCCCGTCGCTCCTACCGA-TTGAATGGTCCGGTGAAGTGTTCGGATCGCGGCGATGGGGGCGGTTCGCCGCCCCCGACGTCGCGAGAAGTCCATTGAACCTTATCATTTAGAGGAAGGAGAAGTCGTAACAAGGTTTCCGTAGGTGAACCTGCGGAAGGAT-------------------CATTGT--C-GTGACCCTGACCA---AAACAGACCGCGCACGCGTCATC---------------CAATCCGTCGGTGACGGCACTG----------------------TCCGTCGCTCGGC-----C--AA…	A	T	T	G	C	A	A	T	T	G	T	T	G	G	T	C	T	T	C	A	A	C	G	A	G	G	A	A	T	G	C	C	T	A	G	T	A	A	G	C	G	C	G	A	G	T
0	ITS_wheat	FJ609737.1 k__Viridiplantae; p__Streptophyta; c__Magnoliopsida; o__Poales; f__Poaceae; g__Triticum; s__Triticum aestivum	--------------------------------------------------------------------------------------------------------------------------------------------------------------------------------------------------------------------CGTAACAAGGTTTCCGTAGGTGAACCTGCGGAAGGAT---C----------------ATTGT---CGTGACCCTGACCA---AAACAGACTGCGCACGCGTCATC--------C-------AATCCGTCGGCGACGGCACCG------------------------TCCGT-----CGCTCGGCCAA…	-	-	-	-	-	-	-	-	-	-	-	-	-	-	-	-	-	-	-	-	-	-	-	-	-	-	-	-	-	-	-	-	-	-	-	-	-	-	-	-	-	-	-	-	-	-
0	ITS_wheat	KY437101.1 k__Viridiplantae; p__Streptophyta; c__Magnoliopsida; o__Poales; f__Poaceae; g__Triticum; s__Triticum aestivum	--------------------------------------------------------------------------------------------------------------------------------------------------------------------------------------------------------------------------------------GGTGAACCTGCGGAAGGAT---C----------------ATTGT---CGTGACCCTGACCA---AAACAGACCGCGCACGCGTCATC--------C-------AATCCGTCGGTGACGGCACCG------------------------TCCGT-----CGCTCGGCCTA…	-	-	-	-	-	-	-	-	-	-	-	-	-	-	-	-	-	-	-	-	-	-	-	-	-	-	-	-	-	-	-	-	-	-	-	-	-	-	-	-	-	-	-	-	-	-
0	ITS_wheat	MT230617.1 k__Viridiplantae; p__Streptophyta; c__Magnoliopsida; o__Poales; f__Poaceae; g__Triticum; s__Triticum aestivum	------------------------------------------------------------------------------------------------------------------------------------------------------------------------------------------------------------------------------TTTCCGTAGGTGAACCTGCGGAAGGAT---C----------------ATTGT---CGTGACCCTGACCA---AAACAGACYGCGCACGCGTCATC--------C-------AATCCGTCGGCGACGGCACCG------------------------TCCGT-----CGCTCGGCCAA…	-	-	-	-	-	-	-	-	-	-	-	-	-	-	-	-	-	-	-	-	-	-	-	-	-	-	-	-	-	-	-	-	-	-	-	-	-	-	-	-	-	-	-	-	-	-
0	ITS_wheat	MF480402.1 k__Viridiplantae; p__Streptophyta; c__Magnoliopsida; o__Poales; f__Poaceae; g__Triticum; s__Triticum aestivum	-------------------------------------------------------------------------------------------------------------------------------------------------------------------------------------------------------------------GGGAAGGGAGGATTTGTTATGGTAGAAGGACGAAGGAT--G------------------TTGTCGAGGAGGGGTAGTCCG--T-----------------------------------------TCTGTGGCAT--------------------------------G---------------------…	-	-	-	-	-	-	-	-	-	-	-	-	-	-	-	-	-	-	-	-	-	-	-	-	-	-	-	-	-	-	-	-	-	-	-	-	-	-	-	-	-	-	-	-	-	-
0	ITS_wheat	KF482096.1 k__Viridiplantae; p__Streptophyta; c__Magnoliopsida; o__Poales; f__Poaceae; g__Triticum; s__Triticum aestivum	---------------------------------------------------------------------------------------------------------------------------------------------------------------------------------------------------------------------------------------------CTGCGGAAGGAT---C----------------ATTGT---CGTGACCCTGACCA---AAACAGACCGCGCACGCGTCATC--------C-------AATCCGTCGGCGACGGCACCG------------------------TCCGT-----CGCTCGGCCAA…	-	-	-	-	-	-	-	-	-	-	-	-	-	-	-	-	-	-	-	-	-	-	-	-	-	-	-	-	-	-	-	-	-	-	-	-	-	-	-	-	-	-	-	-	-	-
12	ITS_fungi	OM337556.1 k__Fungi; p__Ascomycota; c__Dothideomycetes; o__Pleosporales; f__Pleosporaceae; g__Alternaria; s__Alternaria alternata	-----------------------------------------------------------------------------------------------------------TTGAATGGCTCAGTGAGGCCTTCGGACTG-GCTCGAGGAGGTTGGCAACGACCACCTCAA-GCCGGAAAGTTCGTCAAACTCGGTCATTTAGAGGAAGTAAAAGTCGTAACAAGGTCTCCGTAGGTGAACCTGCGGAGGGAT-------------------CATTAC--A-CAAATATGAAGGC---GGG--------------CTGGAA---------------CCTCTCGGGG----------------------------------------------T-----T----…	-	-	-	-	-	-	-	-	-	-	-	-	-	-	-	-	-	-	-	-	-	-	-	-	-	-	-	-	-	-	-	-	-	-	-	-	-	-	-	-	-	-	-	-	-	-
14	ITS_fungi	MN153952.1 k__Fungi; p__Ascomycota; c__Dothideomycetes; o__Pleosporales; f__Pleosporaceae; g__Stemphylium; s__Stemphylium sp.	----------------------------------------------------------------------------------------------------------------------------------------------------------------------------------------------------------------------------------------------------------------------------CATTAC--A-CAATATGAAAGCG---GGTTGG---------GACCTCAC---------------CTCGGTGAGGG---------------------------------------------C-----T----…	-	-	-	-	-	-	-	-	-	-	-	-	-	-	-	-	-	-	-	-	-	-	-	-	-	-	-	-	-	-	-	-	-	-	-	-	-	-	-	-	-	-	-	-	-	-
14	ITS_fungi	MG065799.1 k__Fungi; p__Ascomycota; c__Dothideomycetes; o__Pleosporales; f__Pleosporaceae; g__Stemphylium; s__Stemphylium vesicarium	-----------------------------------------------------------------------------------------------------------------------------------------------------------------------------------------------------------------------------------------------------GGAT-------------------CATTAC--A-CAATATGAAAGCG---GGTTGG---------GACCTCAC---------------CTCGGTGAGGG---------------------------------------------C-----T----…	-	-	-	-	-	-	-	-	-	-	-	-	-	-	-	-	-	-	-	-	-	-	-	-	-	-	-	-	-	-	-	-	-	-	-	-	-	-	-	-	-	-	-	-	-	-
13	ITS_fungi	GQ458030.1 k__Fungi; p__Ascomycota; c__Dothideomycetes; o__Cladosporiales; f__Cladosporiaceae; g__Cladosporium; s__Cladosporium cladosporioides	-TTGCAATTATTGCTCTTCAACGAGGAATGCCTAGTAAGCGCATGTCATCAGCATGCGTTGATTACGTCCCTGCCCTTTGTACACACCGCCCGTCGCTACTACCGA-TTGAATGGCTCGGTGAGGCCTTCGGACTG-GCCCAGGGAGGTCGGCAACGACCACCCAGG-GCCGGAAAGTTGGTCAAACCCGGTCATTTAGAGGAAGTAAAAGTCGTAACAAGGTCTCCGTAGGTGAACCTGCGGAGGGAT-------------------CATTAC--A--AGTGACCCCGGT---CTAA---------------CCAC---------------CGGGATGTTC----------------------------------------------A-----T----…	-	T	T	G	C	A	A	T	T	A	T	T	G	C	T	C	T	T	C	A	A	C	G	A	G	G	A	A	T	G	C	C	T	A	G	T	A	A	G	C	G	C	A	T	G	T
15	ITS_fungi	MK050408.1 k__Fungi; p__Basidiomycota; c__Microbotryomycetes; o__Sporidiobolales; f__Sporidiobolaceae; g__Sporobolomyces; s__Sporobolomyces reniformis	---GCAATTATTGTTCTTCAACGAGGAATACCTAGTAAGCGTGATTCATCAGATCGCGTTGATTACGTCCCTGCCCTTTGTACACACCGCCCGTCGCTACTACCGA-TTGAATGGCTTAGTGAGGCCTCCGGATTG-GCTATTGGAATCCCGCGAGGG-AATCTAACTGCCGAGAAGTTGTACGAACTTGGTCATTTAGAGGAAGTAAAAGTCGTAACAAGGTTTCCGTAGGTGAACCTGCGGAAGGAT-------------------CATTAG--T-GAATAAATAGGGT-----G---------------TCCAA---------------TTTAACTTGGA---------AC----------------------CC----------G-----A----…	-	-	-	G	C	A	A	T	T	A	T	T	G	T	T	C	T	T	C	A	A	C	G	A	G	G	A	A	T	A	C	C	T	A	G	T	A	A	G	C	G	T	G	A	T	T
15	ITS_fungi	MK050409.1 k__Fungi; p__Basidiomycota; c__Microbotryomycetes; o__Sporidiobolales; f__Sporidiobolaceae; g__Sporobolomyces; s__Sporobolomyces ellipsoideus	---GCAATTATTGTTCTTCAACGAGGAATACCTAGTAAGCGTGATTCATCAGATCGCGTTGATTACGTCCCTGCCCTTTGTACACACCGCCCGTCGCTACTACCGA-TTGAATGGCTTAGTGAGGCCTCCGGATTG-GCTATTGGAATCCCGCGAGGG-AATCTAACTGCCGAGAAGTTGTACGAACTTGGTCATTTAGAGGAAGTAAAAGTCGTAACAAGGTTTCCGTAGGTGAACCTGCGGAAGGAT-------------------CATTAG--T-GAATAACAAGGGT---GTCCAATTTAACTTGGAACCCGA---------------CCTTCTCAC-----------------------------------------------A-----T----…	-	-	-	G	C	A	A	T	T	A	T	T	G	T	T	C	T	T	C	A	A	C	G	A	G	G	A	A	T	A	C	C	T	A	G	T	A	A	G	C	G	T	G	A	T	T
13	ITS_fungi	MN128835.1 k__Fungi; p__Basidiomycota; c__Tremellomycetes; o__Filobasidiales; f__Filobasidiaceae; g__Filobasidium; s__Filobasidium stepposum	----------------------------------------------------------------------------------------------------------------------------------------------------------------------------------------------------------------AAGTCGTAACAAGGTTTCCGTAGGTGAACCTGCGGAAGGAT-------------------CATTAT--T-GAATTCAAATCAT---CTGTGGCT----------TCGGT---------------CCGGATGTG-----------------------------------------------C-----C----…	-	-	-	-	-	-	-	-	-	-	-	-	-	-	-	-	-	-	-	-	-	-	-	-	-	-	-	-	-	-	-	-	-	-	-	-	-	-	-	-	-	-	-	-	-	-
22	ITS_fungi	KX078414.1 k__Fungi; p__Basidiomycota; c__Tremellomycetes; o__Filobasidiales; f__Filobasidiaceae; g__Filobasidium; s__Filobasidium wieringae	---------------------------------------------------------------------------------------------------------------------------------------------------------------------------------------------------------------------------------------------------------------------------------------------------------------------------------------------------------------------------------------------------------------…	-	-	-	-	-	-	-	-	-	-	-	-	-	-	-	-	-	-	-	-	-	-	-	-	-	-	-	-	-	-	-	-	-	-	-	-	-	-	-	-	-	-	-	-	-	-
16	ITS_fungi	MK050335.1 k__Fungi; p__Basidiomycota; c__Tremellomycetes; o__Tremellales; f__Bulleribasidiaceae; g__Vishniacozyma; s__Vishniacozyma europaea	--TGCAATTATTGCTCTTCAACGAGGAATACCTAGTAAGCGTGAGTCACCAGCTCGCGTTGATTACGTCCCTGCCCTTTGTACACACCGCCTGTCGCTACTACCGA-TTGAATGGCTTAGTGAGATTTCCGGATTG-GCGTTGGGGAGCCGGCAACGGCACCCCTTG-GCTGAGAAGTTGCTCAAACTTGGTCATTTAGAGGAAGTAAAAGTCATAACAAGGTTTCCGTAGGTGAACCTGCGGAAGGAT-------------------CATTAA--T-GATGCC-------------C--------------TCGAA---------------GTCTTTGGACTGG--------------------------------------------T-----A---…	-	-	T	G	C	A	A	T	T	A	T	T	G	C	T	C	T	T	C	A	A	C	G	A	G	G	A	A	T	A	C	C	T	A	G	T	A	A	G	C	G	T	G	A	G	T
13	ITS_fungi	MK050330.1 k__Fungi; p__Basidiomycota; c__Tremellomycetes; o__Tremellales; f__Bulleribasidiaceae; g__Vishniacozyma; s__Vishniacozyma melezitolytica	--TGCAATTATTGCTCTTCAACGAGGAATACCTAGTAAGCGTGAGTCACCAGCTCGCGTTGATTACGTCCCTGCCCTTTGTACACACCGCCTGTCGCTACTACCGA-TTGAATGGCTTAGTGAGATGTACGGATTG-GCGTTGGGGAGCCGGCAACGGCACCCCTTG-GCCGAGAAGCTCATCAAACTTGGTCATTTAGAGGAAGTAAAAGTCATAACAAGGTTTCCGTAGGTGAACCTGCGGAAGGAT-------------------CATTAA--T-AGGTCTTCAAGTG---GA-C----------------ATT---------------ACACTTGAC------------------------------------------------C-----C---…	-	-	T	G	C	A	A	T	T	A	T	T	G	C	T	C	T	T	C	A	A	C	G	A	G	G	A	A	T	A	C	C	T	A	G	T	A	A	G	C	G	T	G	A	G	T
12	ITS_fungi	EU040212.1 k__Fungi; p__Ascomycota; c__Dothideomycetes; o__Mycosphaerellales; f__Mycosphaerellaceae; g__Mycosphaerella; s__Mycosphaerella elaeocarpi	---------------------------------------------------------------------------------------------------------------ATGGCTCAGTGAGGCCTTCGGACTG-GCCCAGGGATGTCGGCAACGACGACCCAGG-GCCGGAAAGTTGGTCAAACTCGGTCATTTAGAGGAAGTAAAAGTCGTAACAAGGTCTCCGTAGGTGAACCTGCGGAGGGAT-------------------CATTAC--C-GAGCAAGGGCTTA---CGCCCGAC---------CTCCCA---------------CCCCATGTGA-----------------------------------------------A-----C---…	-	-	-	-	-	-	-	-	-	-	-	-	-	-	-	-	-	-	-	-	-	-	-	-	-	-	-	-	-	-	-	-	-	-	-	-	-	-	-	-	-	-	-	-	-	-
13	ITS_fungi	DQ923536.1 k__Fungi; p__Ascomycota; c__Dothideomycetes; o__Mycosphaerellales; f__Mycosphaerellaceae; g__Mycosphaerella; s__Mycosphaerella swartii	--------------------------------------------------------------------------------------------------------------------------------------------------------------------------------------------------------------------------------------GGTGAACCTGCGGAGGGAT-------------------CATTAC--C-GAGTGAGGGCCCC---GGCCCGAC---------CTCCAA---------------CCCTTTGTGG-----------------------------------------------A-----C---…	-	-	-	-	-	-	-	-	-	-	-	-	-	-	-	-	-	-	-	-	-	-	-	-	-	-	-	-	-	-	-	-	-	-	-	-	-	-	-	-	-	-	-	-	-	-
14	ITS_fungi	OL739383.1 k__Fungi; p__Basidiomycota; c__Agaricomycetes; o__Russulales; f__Russulaceae; g__Russula; s__Russula emetica	-----------------------------------------------------------------------------------------------------------TTGAATGGCTTAGTGAGACCTCCGGATTG-GCTTTGGGGAGTCGGAAACGAC-ACCCCGTCGCTGAGAAGTTGGTCAAACTTGGTCATTTAGAGGAAGTAAAAGTCGTAACAAGGTTTCCGTAGGTGAACCTGCGGAAGGAT-------------------CATTAT--T-GTACAACGGAGGT---GTGAGGGCTGTCGCTGACCTTCA---------------AAGGTCGTGCACGCCCAAGCAC----------------------TT-----------T-----C---…	-	-	-	-	-	-	-	-	-	-	-	-	-	-	-	-	-	-	-	-	-	-	-	-	-	-	-	-	-	-	-	-	-	-	-	-	-	-	-	-	-	-	-	-	-	-
15	ITS_fungi	DQ422017.1 k__Fungi; p__Basidiomycota; c__Agaricomycetes; o__Russulales; f__Russulaceae; g__Russula; s__Russula firmula	---------------------------------------------------------------------------------------------------------------------------------------------------------------------------------------------------------GAAGTAAAAGTCGTAACAAGGTTTCCGTAGGTGAACCTGCGGAAGGAT-------------------CATTAT--C-GTACAACCGAGGT--GCCAAGGGCTGTCGCTGACCCTCA---------------AAGGTTGTGCACGCCCAAAGCG----------------------CTC----------T-----C---…	-	-	-	-	-	-	-	-	-	-	-	-	-	-	-	-	-	-	-	-	-	-	-	-	-	-	-	-	-	-	-	-	-	-	-	-	-	-	-	-	-	-	-	-	-	-
15	ITS_fungi	KJ809565.1 k__Fungi; p__Ascomycota; c__Eurotiomycetes; o__Eurotiales; f__Aspergillaceae; g__Aspergillus; s__Aspergillus fumigatus	--TGCAATTATTGCTCTTCAACGAGGAATGCCTAGTAGGCACGAGTCATCAGCTCGTGCCGATTACGTCCCTGCCCTTTGTACACACCGCCCGTCGCTACTACCGA-TTGAATGGCTCGGTGAGGCCTTCGGACTG-GCTCAGGGGAGTTGGCAACGACTCCCCAGA-GCCGGAAAGTTGGTCAAACCCGGTCATTTAGAGGAAGTAAAAGTCGTAACAAGGTTTCCGTAGGTGAACCTGCGGAAGGAT-------------------CATTAC--C-GAGTGAGGGCCCT--CTGGGTCCAA-------CCTCCCA---------------CCCGTGTCTATCGTACCTTGT-----------------------------------T-----G----…	-	-	T	G	C	A	A	T	T	A	T	T	G	C	T	C	T	T	C	A	A	C	G	A	G	G	A	A	T	G	C	C	T	A	G	T	A	G	G	C	A	C	G	A	G	T
16	ITS_fungi	KF304798.1 k__Fungi; p__Ascomycota; c__Eurotiomycetes; o__Eurotiales; f__Aspergillaceae; g__Aspergillus; s__Aspergillus niger	---------------------CGAGGTATGCCTAGTAGGCACGAGTCATCAGCTCGTGCCGATTACGTCCCTGCCCTTTGTACACACCGCCCGTCGCTACTACCGA-TTGAATGGCTCGGTGAGGCCTTCGGACTG-GCTCAGGAGGGTTGGCAACGACCCCCCAGA-GCCGGAAAGTTGGTCAAACCCGGTCATTTAGAGGAAGTAGAGGTGGTAGCAAGGTTTCCGGAGGTGAACCTGCGGAAGGAT-------------------CATTAC--C-GAGTGCGGGTCCT--TTGGGCC----------CAACCTC---------------CCATCCGTGTCTATTGTACCCT----------------------G-----------T-----T----…	-	-	-	-	-	-	-	-	-	-	-	-	-	-	-	-	-	-	-	-	-	C	G	A	G	G	T	A	T	G	C	C	T	A	G	T	A	G	G	C	A	C	G	A	G	T
14	ITS_fungi	KR094452.1 k__Fungi; p__Ascomycota; c__Dothideomycetes; o__Pleosporales; f__Didymellaceae; g__Epicoccum; s__Epicoccum nigrum	-----------------------------------------------------------------------------------------------------------------------------------------------------------------------------------------TCTTGGTCATTTAGAGGAAGTAAAAGTCGTAACAAGGTTTCCGTAGGTGAACCTGCGGAAGGAT-------------------CATTAC--C-TAGAGTTTGTAGA------C-----------------TT---------------CGGTCTGCTA----------------------------------------------C-----C----…	-	-	-	-	-	-	-	-	-	-	-	-	-	-	-	-	-	-	-	-	-	-	-	-	-	-	-	-	-	-	-	-	-	-	-	-	-	-	-	-	-	-	-	-	-	-
15	ITS_fungi	JN113038.1 k__Fungi; p__Ascomycota; c__Dothideomycetes; o__Pleosporales; f__Didymellaceae; g__Epicoccum; s__Epicoccum sp. EPIC-1	--------------------------------------------------------------------------------------------------------------------------------------------------------------------------------------------------------------------------------TCCGTAGGTGAACCTGCGGAAGGAT-------------------CATTAG--C-GATGAAAG-----------C----------------CCC---------------CCTTGAGGGGG---------------------------------------------C-----G----…	-	-	-	-	-	-	-	-	-	-	-	-	-	-	-	-	-	-	-	-	-	-	-	-	-	-	-	-	-	-	-	-	-	-	-	-	-	-	-	-	-	-	-	-	-	-
12	ITS_fungi	MK050296.1 k__Fungi; p__Basidiomycota; c__Tremellomycetes; o__Tremellales; f__Bulleribasidiaceae; g__Dioszegia; s__Dioszegia kandeliae	--TGCAATTATTGCTCTTCAACGAGGAATACCTAGTAAGCGTGAGTCATCAGCTCGCGTTGATTACGTCCCTGCCCTTTGTACACACCGCCCGTCGCTACTACCGA-TTGAATGGCTTAGTGAGATCTCCGGATTG-GCGTTAGGGAGCCGGCAACGGCACCCTTTG-GCTGAGAAGTTGATCAAACTTGGTCATTTAGAGGAAGTAAAAGTCGTAACAAGGTTTCCGTAGGTGAACCTGCGGAAGGAT-------------------CATTAA--T-AAACGGCGAAGCT--CGCAAGA-----------GCCTAG---------------CTTTATATTAT---------------------------------------------T-----C----…	-	-	T	G	C	A	A	T	T	A	T	T	G	C	T	C	T	T	C	A	A	C	G	A	G	G	A	A	T	A	C	C	T	A	G	T	A	A	G	C	G	T	G	A	G	T
12	ITS_fungi	MK050294.1 k__Fungi; p__Basidiomycota; c__Tremellomycetes; o__Tremellales; f__Bulleribasidiaceae; g__Dioszegia; s__Dioszegia ovata	--TGCAATTATTGCTCTTCAACGAGGAATACCTAGTAAGCGTGAGTCATCAGCTCGCGTTGATTACGTCCCTGCCCTTTGTACACACCGCCCGTCGCTACTACCGA-TTGAATGGCTTAGTGAGATCTCCGGATTG-GCGTTAGGGAGCCGGCAACGGCACCCTTTG-GCTGAGAAGTTGATCAAACTTGGTCATTTAGAGGAAGTA-AAGTCGTAACAAGGTTTCCGTAGGTGAACCTGCGGAAGGAT-------------------CATTAA--T-AAACGGCAAAGCT--CGTCAGA-----------GCCTAG---------------CTTTATATTAT---------------------------------------------T-----C----…	-	-	T	G	C	A	A	T	T	A	T	T	G	C	T	C	T	T	C	A	A	C	G	A	G	G	A	A	T	A	C	C	T	A	G	T	A	A	G	C	G	T	G	A	G	T
13	ITS_fungi	EU547495.1 k__Fungi; p__Ascomycota; c__Dothideomycetes; o__Dothideales; f__Saccotheciaceae; g__Aureobasidium; s__Aureobasidium pullulans	--TGCAATTATTGCTCTTCAACGAGGAATGCCTAGTAAGCGTACGTCATCAGCGTGCGTTGATTACGTCCCTGCCCTTTGTACACACCGCCCGTCGCTACTACCGA-TTGAATGGCTGAGTGAGGCCTTCGGACTG-GCCCAGGGAGGTCGGCAACGACCACCCAGG-GCCGGAAAGTTGGTCAAACTCCGTCATTTAGAGGAAGTAAAAGTCGTAACAAGGTTTCCGTAGGTGAACCTGCGGAAGGAT-------------------CATTAA--A-GAGTAAGGGTGCT--CAGCGCCCGA-------CCTCCAA---------------CCCTTTGTTGTTAAAACTACC-----------------------------------T-----T----…	-	-	T	G	C	A	A	T	T	A	T	T	G	C	T	C	T	T	C	A	A	C	G	A	G	G	A	A	T	G	C	C	T	A	G	T	A	A	G	C	G	T	A	C	G	T
13	ITS_fungi	MN268776.1 k__Fungi; p__Ascomycota; c__Dothideomycetes; o__Dothideales; f__Saccotheciaceae; g__Aureobasidium; s__Aureobasidium sp.	--TGCAATTATTGCTCTTCAACGAGGAATGCCTAGTAAGCGTACGTCATCAGCGTGCGTTGATTACGTCCCTGCCCTTTGTACACACCGCCCGTCGCTACTACCGA-TTGAATGGCTGAGTGAGGCCTTCGGACTG-GCCCAGGGAGGTCGGCAACGACCACCCAGG-GCCGGAAAGTTGGTCAAACTCCGTCATTTAGAGGAAGTAAAAGTCGTAACAAGGTTTCCGTAGGTGAACCTGCGGAAGGAT-------------------CATTAA--A-GAGTAAGGGTGCT--CAGCGCCCGA-------CCTCCAA---------------CCCTTTGTTGTTAAAACTACC-----------------------------------T-----T----…	-	-	T	G	C	A	A	T	T	A	T	T	G	C	T	C	T	T	C	A	A	C	G	A	G	G	A	A	T	G	C	C	T	A	G	T	A	A	G	C	G	T	A	C	G	T
14	ITS_fungi	MH873443.1 k__Fungi; p__Ascomycota; c__Dothideomycetes; o__Pleosporales; f__Pleosporaceae; g__Paradendryphiella; s__Paradendryphiella salina	---------------------------------------------------------------------------------------------------------------ATGGCTCAGTGAGGCGTTCGGACTG-GCTCGAGGAGGTTGGCAACGACCACCCCGA-GCCGGAAAGTTCGTCAAACTCGGTCATTTAGAGGAAGTAAAAGTCGTAACAAGGTCTCCGTAGGTGAACCTGCGGAGGGAT-------------------CATTAC--A-CAATATGAAAGCG--GGTTGGGA----------CCTCAT---------------CTCGGTGGGGG---------------------------------------------C-----T----…	-	-	-	-	-	-	-	-	-	-	-	-	-	-	-	-	-	-	-	-	-	-	-	-	-	-	-	-	-	-	-	-	-	-	-	-	-	-	-	-	-	-	-	-	-	-
14	ITS_fungi	MG065798.1 k__Fungi; p__Ascomycota; c__Dothideomycetes; o__Pleosporales; f__Pleosporaceae; g__Paradendryphiella; s__Paradendryphiella salina	-----------------------------------------------------------------------------------------------------------------------------------------------------------------------------------------------------------------------------------------------------GGAT-------------------CATTAC--A-CAATATGAAAGCG--GGTTGGG---------GACCTCAT---------------TTCGGTGAGGAC--------------------------------------------T-----C----…	-	-	-	-	-	-	-	-	-	-	-	-	-	-	-	-	-	-	-	-	-	-	-	-	-	-	-	-	-	-	-	-	-	-	-	-	-	-	-	-	-	-	-	-	-	-
14	ITS_fungi	MH399476.1 k__Fungi; p__Ascomycota; c__Dothideomycetes; o__Pleosporales; f__Pleosporaceae; g__Pyrenophora; s__Pyrenophora sp.	----------------------------------------------------------------------------------------------------------------------------------------------------------------------------------------------------------AAGTAAAAGTCGTAACAAGGTCTCCGTAGGTGAACCTGCGGAGGGAT-------------------CATTAC--A-CAAATATGAAGGC--AGACTGG------G------CGCC---------------CTCTAGGGGG----------------------------------------------C-----C----…	-	-	-	-	-	-	-	-	-	-	-	-	-	-	-	-	-	-	-	-	-	-	-	-	-	-	-	-	-	-	-	-	-	-	-	-	-	-	-	-	-	-	-	-	-	-
15	ITS_fungi	KM011994.1 k__Fungi; p__Ascomycota; c__Dothideomycetes; o__Pleosporales; f__Pleosporaceae; g__Pyrenophora; s__Pyrenophora tritici-repentis	-----------------------------------------------------------------------------------------------------------------------------------------------------------------------------------------------------------------------------------------------------------------------------------------------------------------------------GGACTGGGATAGGGCCTCGCTGCC-----------------------------------------------T-----T----…	-	-	-	-	-	-	-	-	-	-	-	-	-	-	-	-	-	-	-	-	-	-	-	-	-	-	-	-	-	-	-	-	-	-	-	-	-	-	-	-	-	-	-	-	-	-
16	ITS_fungi	MW009427.1 k__Fungi; p__Basidiomycota; c__Pucciniomycetes; o__Pucciniales; f__Pucciniaceae; g__Puccinia; s__Puccinia hysterium	--TGCAATTATTGCTCTTCAACGAGGAATACCTAGTAAGCGTATGTCATCAGCATGCGTTGATTACGTCCCTGCCCTTTGTACACACCGCCCGTCGCTACTACCGATCGGCAT-GCTTTTTGAGGCGTTCAGAGAGCCTATAAGGAGCTGTGAAAGCAGCACTTTACTGGTTCAAAGTTCTACGAAAATGGTTTGCTAGAGGAAGTAAAAGTCGTAACAAGGTTTCTGTAGGTGAACCTGCAGAAGGAT-------------------CATTAT--T-AAATTGAGTGCAC--TTTAATGT--------GGCTCAA--C--------------CCTTTTT------------------------------------------T-------C-----A--…	-	-	T	G	C	A	A	T	T	A	T	T	G	C	T	C	T	T	C	A	A	C	G	A	G	G	A	A	T	A	C	C	T	A	G	T	A	A	G	C	G	T	A	T	G	T
21	ITS_fungi	EU915294.1 k__Fungi; p__Basidiomycota; c__Pucciniomycetes; o__Pucciniales; f__Pucciniaceae; g__Puccinia; s__Puccinia emaculata	---------------------------------------------------------------------------------------------------------------------------------------------------------------------------------------------------------------------------------------------------AAGGAT-------------------CATTAT--T-AAAAGAACTAGAG--TGCACTTTATTGT---GGCTCGAC-C-------------CCTTTTAATCTCACCCCAACTT----------------------------T-------T-----A--…	-	-	-	-	-	-	-	-	-	-	-	-	-	-	-	-	-	-	-	-	-	-	-	-	-	-	-	-	-	-	-	-	-	-	-	-	-	-	-	-	-	-	-	-	-	-
15	ITS_fungi	MK595686.1 k__Fungi; p__Ascomycota; c__Dothideomycetes; o__Mycosphaerellales; f__Mycosphaerellaceae; g__Zymoseptoria; s__Zymoseptoria sp.	---------------------------------------------------------------------------------------------------------------------------------------------------------------------------------------------------------------------------------------------------------------------------------------------------------------------------------------------------------------------------------------------------------------…	-	-	-	-	-	-	-	-	-	-	-	-	-	-	-	-	-	-	-	-	-	-	-	-	-	-	-	-	-	-	-	-	-	-	-	-	-	-	-	-	-	-	-	-	-	-
12	ITS_fungi	KP132464.1 k__Fungi; p__Ascomycota; c__Pichiomycetes; o__Serinales; f__Debaryomycetaceae; g__Millerozyma; s__Millerozyma farinosa	-------------------------------------------------------------------------------GTACACACCGCCCGTCGCTACTACCGA-TTGAATGGCTTAGTGAGGCCTTCGGATTG-GTTTAAAGAAGGGGGCAACT-CCATCTTGGAACCGAGAAGTTGGTCAAACTTGGTCATTTAGAGGAAGTAAAAGTCGTAACAAGGTTTCCGTAGGTGAACCTGCGGAAGGAT-------------------CATTAC--A-GTATTTGGACGTA--ATTCTTCTAGTATCTTGCCAGCGCTTAATTG--C------GCGGTGAGTGCTATTAGAAGT----------------------CCATA-----------A------…	-	-	-	-	-	-	-	-	-	-	-	-	-	-	-	-	-	-	-	-	-	-	-	-	-	-	-	-	-	-	-	-	-	-	-	-	-	-	-	-	-	-	-	-	-	-
11	ITS_fungi	KY104565.1 k__Fungi; p__Ascomycota; c__Pichiomycetes; o__Serinales; f__Debaryomycetaceae; g__Millerozyma; s__Millerozyma koratensis	-------------------------------------------------------------------CCCCTGCCCTTTGTACACACCGCCCGTCGCTACTACCGA-TTGAATGGCTTAGTGAGGCCTCCGGATTG-GTTTAAAGAAGGGGGCAACT-CCATCTTGGAACCGAGAAGCTGGTCAAACTTGGTCATTTAGAGGAAGTAAAAGTCGTAACAAGGTTTCCGTAGGTGAACCTGCGGAAGGAT-------------------CATTAC--A-GTATTTGGACATA--ATTCAGTAGTAACTTGCCAGCGCTTAATTG---C------GCGGTGAGTGCTATTGGAGTC----------------------CAGTAAT---------TCT----…	-	-	-	-	-	-	-	-	-	-	-	-	-	-	-	-	-	-	-	-	-	-	-	-	-	-	-	-	-	-	-	-	-	-	-	-	-	-	-	-	-	-	-	-	-	-
14	ITS_fungi	MW831030.1 k__Fungi; p__Ascomycota; c__Sordariomycetes; o__Hypocreales; f__Ophiocordycipitaceae; g__Purpureocillium; s__Purpureocillium lilacinum	--TGCAATTATTGCTCTTCAACGAGGAATCCCTAGTAAGCGCAAGTCATCAGCTTGCGTTGATTACGTCCCTGCCCTTTGTACACACCGCCCGTCGCTACTACCGA-TTGAATGGCTCAGTGAGGCGTCCGGACTG-GCCCAGAGAGGTGGGCAACTACCACTCAGG-GCCGGAAAGCTCTCCAAACTCGGTCATTTAGAGGAAGTAAAAGTCGTAACAAGGTCTCCGTTGGTGAACCAGCGGAGGGAT-------------------CATTAC--C-GAGTTATACAACT-----CC---------------CAAA--------C-------CCACTGTGAAC-----------------------------------C------------T------…	-	-	T	G	C	A	A	T	T	A	T	T	G	C	T	C	T	T	C	A	A	C	G	A	G	G	A	A	T	C	C	C	T	A	G	T	A	A	G	C	G	C	A	A	G	T
14	ITS_fungi	MZ545389.1 k__Fungi; p__Ascomycota; c__Sordariomycetes; o__Hypocreales; f__Ophiocordycipitaceae; g__Purpureocillium; s__Purpureocillium lavendulum	------------------------------------------------------------------------------------------------------CCGA-TTGAATGGCTCAGTGAGGCGTCCGGACTG-GCCCAGAGAGGTGGGCAACTACCACTCAGG-GCCGGAAAGCTCTCCAAACTCGGTCATTTAGAGGAAGTAAAAGTCGTAACAAGGTCTCCGTTGGTGAACCAGCGGAGGGAT-------------------CATTAC--C-GAGTTATACAACT-----CC---------------CAAA--------C-------CCACTGTGAAC-----------------------------------C------------T------…	-	-	-	-	-	-	-	-	-	-	-	-	-	-	-	-	-	-	-	-	-	-	-	-	-	-	-	-	-	-	-	-	-	-	-	-	-	-	-	-	-	-	-	-	-	-
12	ITS_fungi	MF795789.1 k__Fungi; p__Ascomycota; c__Dothideomycetes; o__Pleosporales; f__Phaeosphaeriaceae; g__Phaeosphaeria; s__Phaeosphaeria ammophilae	----------------------------------------------------------------------------------CACACCGCCCGTCGCTACTACCGA-TTGAATGGCTCAGTGAGGCCTTCGGACTG-GCTTGGGGAGGTTGGCAACGACCACCCTAA-GCCGGAAAGTTCGTCAAACTCGGTCATTTAGAGGAAGTAAAAGTCGTAACAAGGTTTCCGTAGGTGAACCTGCGGAAGGAT-------------------CATTAC--A--ATTCAGTAGCTT--GCTACTGTCGGGAGGCGCCGTAAG--------C-------CCGCATAGTTTAATTAC-----------------------------T-------------G-----…	-	-	-	-	-	-	-	-	-	-	-	-	-	-	-	-	-	-	-	-	-	-	-	-	-	-	-	-	-	-	-	-	-	-	-	-	-	-	-	-	-	-	-	-	-	-
14	ITS_fungi	DQ885894.1 k__Fungi; p__Ascomycota; c__Dothideomycetes; o__Pleosporales; f__Phaeosphaeriaceae; g__Phaeosphaeria; s__Phaeosphaeria musae	------------------------------------------------------------------------------------------------------------------------------------------------------------------------------------------------------------------------------------------------------------------------------------------------------------------------------------------------------------------AGGATCATTACATTCAGTAGCC---------------C-------…	-	-	-	-	-	-	-	-	-	-	-	-	-	-	-	-	-	-	-	-	-	-	-	-	-	-	-	-	-	-	-	-	-	-	-	-	-	-	-	-	-	-	-	-	-	-
13	ITS_fungi	OL711764.1 k__Fungi; p__Ascomycota; c__Sordariomycetes; o__Hypocreales; f__Sarocladiaceae; g__Sarocladium; s__Sarocladium strictum	-----------------------------------------------------------------------------------------------------------TTGAATGGCTCAGTGAGGCGTCCGGACTG-GCCCAGGGAGGTGGGCAACTACCACCCAGG-GCCGGAAAGTTCTCCAAACTCGGTCATTTAGAGGAAGTAAAAGTCGTAACAAGGTCTCCGTTGGTGAACCAGCGGAGGGAT-------------------CATTAC--CAGAGTGCCCTAGGC---T----------------CTCCAA--------C-------CCATTGTGA---------------A-----------------------------------CT----…	-	-	-	-	-	-	-	-	-	-	-	-	-	-	-	-	-	-	-	-	-	-	-	-	-	-	-	-	-	-	-	-	-	-	-	-	-	-	-	-	-	-	-	-	-	-
13	ITS_fungi	KY781808.1 k__Fungi; p__Ascomycota; c__Sordariomycetes; o__Hypocreales; f__Sarocladiaceae; g__Sarocladium; s__Sarocladium bacillisporum	--TGCAATTATTGCTCTTCAACGAGGAATCCCTAGTAAGCGCAAGTCATCAGCTTGCGTTGATTACGTCCCTGCCCTTTGTACACACCGCCCGTCGCTACTACCGA-TTGAATGGCTCAGTGAGGCGTCCGGACTG-GCCCAGGGAGGTGGGCAACTACCACCCAGG-GCCGGAAAGTTCTCCAAACTCGGTCATTTAGAGGAAGTAAAAGTCGTAACAAGGTCTCCGTTGGTGAACCAGCGGAGGGAT-------------------CATTAC--CAGAGTGCCTTTTGG--CT----------------CTCCAA-------C--------CCACTGTGA--------------A-----------------------------------C------…	-	-	T	G	C	A	A	T	T	A	T	T	G	C	T	C	T	T	C	A	A	C	G	A	G	G	A	A	T	C	C	C	T	A	G	T	A	A	G	C	G	C	A	A	G	T
12	ITS_fungi	MH990626.1 k__Fungi; p__Ascomycota; c__Sordariomycetes; o__Hypocreales; f__Nectriaceae; g__Fusarium; s__Fusarium sp.	--TGCAATTATTGCTCTTCAACGAGGAATCCCTAGTAAGCGCAAGTCATCAGCTTGCGTTGATTACGTCCCTGCCCTTTGTACACACCGCCCGTCGCTACTACCGA-TTGAATGGCTCAGTGAGGCGTCCGGACTG-GCCCAGAGAGGTGGGCAACTACCACTCAGG-GCCGGAAAGCTCTCCAAACTCGGTCATTTAGAGGAAGTAAAAGTCGTAACAAGGTCTCCGTTGGTGAACCAGCGGAGGGAT-------------------CATTAC--C-GAGTTTACAACT------CC---------------CAAA----------------CCCCTGTGA--------------A-----------------------------------C------…	-	-	T	G	C	A	A	T	T	A	T	T	G	C	T	C	T	T	C	A	A	C	G	A	G	G	A	A	T	C	C	C	T	A	G	T	A	A	G	C	G	C	A	A	G	T
14	ITS_fungi	MK828121.1 k__Fungi; p__Ascomycota; c__Sordariomycetes; o__Hypocreales; f__Nectriaceae; g__Fusarium; s__Fusarium proliferatum	--TGCAATTATTGCTCTTCAACGAGGAATCCCTAGTAAGCGCAAGTCATCAGCTTGCGTTGATTACGTCCCTGCCCTTTGTACACACCGCCCGTCGCTACTACCGA-TTGAATGGCTCAGTGAGGCGTCCGGACTG-GCCCAGGGAGGTGGGCAACTACCACCCAGG-GCCGGAAAGCTCTCCAAACTCGGTCATTTAGAGGAAGTAAAAGTCGTAACAAGGTCTCCGTTGGTGAACCAGCGGAGGGAT-------------------CATTAC--C-GAGTTATTCAACT--CATCAA---------------C------------------CCTGTGAA---------------C-----------------------------------A------…	-	-	T	G	C	A	A	T	T	A	T	T	G	C	T	C	T	T	C	A	A	C	G	A	G	G	A	A	T	C	C	C	T	A	G	T	A	A	G	C	G	C	A	A	G	T
12	ITS_fungi	GQ906964.1 k__Fungi; p__Ascomycota; c__Sordariomycetes; o__Xylariales; f__Apiosporaceae; g__Nigrospora; s__Nigrospora sp. JW94-1	---------------------------------------------------------------------------------------------------------------------------------------------------------------------------------------------------------------------------------------------------------TTAAAGAGTTCTATAACTCCCAAAC--CCATGTGAACATACT--TAACGTT--------------G------------------CCTAGGAGGTC------------C-----------------------------------G------…	-	-	-	-	-	-	-	-	-	-	-	-	-	-	-	-	-	-	-	-	-	-	-	-	-	-	-	-	-	-	-	-	-	-	-	-	-	-	-	-	-	-	-	-	-	-
15	ITS_fungi	KY552643.1 k__Fungi; p__Ascomycota; c__Sordariomycetes; o__Xylariales; f__Hyponectriaceae; g__Monographella; s__Monographella sp.	-------------------------------------------------------------------------------------------------------------------------------------------------------------------------------------------------------TGGAAGTAAAAGTCGTAACAAGGTCTCCGTTGGTGAACCAGCGGAGGGAT--C-----------------ATTAC--T-GAGTACTACACT-------C--------------TCTA--C--------------CCTTTGTGAACTA-----------------------------------T-----------------…	-	-	-	-	-	-	-	-	-	-	-	-	-	-	-	-	-	-	-	-	-	-	-	-	-	-	-	-	-	-	-	-	-	-	-	-	-	-	-	-	-	-	-	-	-	-
15	ITS_fungi	KY552640.1 k__Fungi; p__Ascomycota; c__Sordariomycetes; o__Xylariales; f__Hyponectriaceae; g__Monographella; s__Monographella sp.	--------------------------------------------------------------------------------------------------------------------------------------------------------------------------------------------------------GGAAGTAAAAGTCGTAACAAGGTCTCCGTTGGTGAACCAGCGGAGGGAT--C-----------------ATTAC--T-GAGTACTACACT-------C--------------TCTA--C--------------CCTTTGTGAACTA-----------------------------------T-----------------…	-	-	-	-	-	-	-	-	-	-	-	-	-	-	-	-	-	-	-	-	-	-	-	-	-	-	-	-	-	-	-	-	-	-	-	-	-	-	-	-	-	-	-	-	-	-
12	ITS_fungi	MK050388.1 k__Fungi; p__Basidiomycota; c__Cystobasidiomycetes; o__; f__Symmetrosporaceae; g__Symmetrospora; s__Symmetrospora rhododendri	-TTGCAATTATTGCTCTTCAACGAGGAATACCTAGTAAGCGTGAGTCATCAGCTCGCGTTGAATTCGTCCCTGCCCTTTGTACACACCGCCCGTCGCTACTACCGA-TTGAATGGCTTAGTGAGGCCTTCGGATTG-GCTTTTGGGAGCCGGCAACGGC-ACCTAATTGCTGAGAAGTTGTACAAACTTGGTCATTTAGAGGAAGTAAAAGTCGTAACAAGGTTTCCGTAGGTGAACCTGCGGAAGGAT--C-----------------ATTAA--TGAAATTCAAGGACG------C--------------------T---------------CTTTTTAGAGG------------------------------------T-----------------…	-	T	T	G	C	A	A	T	T	A	T	T	G	C	T	C	T	T	C	A	A	C	G	A	G	G	A	A	T	A	C	C	T	A	G	T	A	A	G	C	G	T	G	A	G	T
13	ITS_fungi	AY364836.1 k__Fungi; p__Basidiomycota; c__Cystobasidiomycetes; o__; f__Symmetrosporaceae; g__Symmetrospora; s__Symmetrospora symmetrica	--------------------------------------------------------------------------------------------------------------------------------------------------------------------------------------------------------------------------------TCCGTAGGTGAACCTGCGGAAGGAT--C-----------------ATTAA--TGAAATGCAAGGACG------C--------------------T---------------CTTTTTAG---------------------------------------A---------------G-…	-	-	-	-	-	-	-	-	-	-	-	-	-	-	-	-	-	-	-	-	-	-	-	-	-	-	-	-	-	-	-	-	-	-	-	-	-	-	-	-	-	-	-	-	-	-
11	ITS_fungi	OL304247.1 k__Fungi; p__Basidiomycota; c__Exobasidiomycetes; o__Entylomatales; f__; g__Tilletiopsis; s__Tilletiopsis sp.	-TTGCAATTATTGCTCTTCAACGAGGAATTCCTAGTAAGCGTAAGTCATCAGCTTGCGTTGATTACGTCCCTGCCCTTTGTACACACCGCCTGTCGCTACTACCGA-TTGAATGGCTTAGTGAGCCCTTGGGACTG-GCGTCTGGGAGCCGGCAACGGC-ACCTGGATGCTGGGAACTTGTGCAAACTTGGTCATTTAGAGGAAGTAAAAGTCATAACAAGGTTTCTGTAGGTGAACCTGCAGAAGGAT--C-----------------ATTAG--T-GAATACACCGGGG--AACCCACTCTGTG---GGCCCCAA-C--------------CCTTCACCATAT------------------------------------C-----------------…	-	T	T	G	C	A	A	T	T	A	T	T	G	C	T	C	T	T	C	A	A	C	G	A	G	G	A	A	T	T	C	C	T	A	G	T	A	A	G	C	G	T	A	A	G	T
11	ITS_fungi	OM337572.1 k__Fungi; p__Basidiomycota; c__Exobasidiomycetes; o__Entylomatales; f__; g__Tilletiopsis; s__Tilletiopsis washingtonensis	-----------------------------------------------------------------------------------------------------------TTGAATGGCTTAGTGAGCCCTTGGGACTG-GCGTCTGGGAGCCGGCAACGGC-ACCTGGATGCTGGGAACTTGTGCAAACTTGGTCATTTAGAGGAAGTAAAAGTCATAACAAGGTTTCTGTAGGTGAACCTGCAGAAGGAT---C----------------ATTAG--T-GAATACACCGGGG--AACCCACTCTGTG---GGCCCCAA--C-------------CCTTCACCATAT-------------------------------------C----------------…	-	-	-	-	-	-	-	-	-	-	-	-	-	-	-	-	-	-	-	-	-	-	-	-	-	-	-	-	-	-	-	-	-	-	-	-	-	-	-	-	-	-	-	-	-	-
12	ITS_fungi	KM454160.1 k__Fungi; p__Basidiomycota; c__Malasseziomycetes; o__Malasseziales; f__Malasseziaceae; g__Malassezia; s__Malassezia globosa	------------------------------------------------TCGATTTGCGTTGATTACGTCCCTGCCCTTTGTACACACCGCCCGTCGCTACTACCGA-TTGAATGGCTTAGTGAGCCTTTGGGATTGGCAGCTTGTAC--CGGCAACGGT-AGCAGGCAGCCGAAAACTTAGGCAAACTTGGTCATTTAGAGGAAGTAAAAGTCGTAACAAGGTTTCTGTAGGTGAACCTGCAGAAGGAT--C-----------------ATTAG--TGAAGATTCAGGGGC--CAGCCATACAGACGTACACTAAGTGT---------G----TCTCTGGCGGGTCGCATCCTC---------------------------TA-----TAC------AT…	-	-	-	-	-	-	-	-	-	-	-	-	-	-	-	-	-	-	-	-	-	-	-	-	-	-	-	-	-	-	-	-	-	-	-	-	-	-	-	-	-	-	-	-	-	-
11	ITS_fungi	KM269179.1 k__Fungi; p__Basidiomycota; c__Malasseziomycetes; o__Malasseziales; f__Malasseziaceae; g__Malassezia; s__Malassezia obtusa	------------------------------------------------------------------------------------CTGATGACGTCGCTACTACCGA--TTGATGGCTTAGTGAGCCTTTGGGATTGGCAGCCAACA--CCGGCAACGGT-AGCTGGCCGCCGAAAACTTAGGCAAACTTGGTCATTTAGAGGAAGTAAAAGTCGTAACAAGGTTTCTGTAGGTGAACCTGCAGAAGGATC-------------------ATTAG--TGAAAGCAAGGGCCTGCCATACGGACGGCGCGTACTCCGCGTGAAA---C------GTCTCTGGCGCCCAACTTTAC------------------------A------------------C--…	-	-	-	-	-	-	-	-	-	-	-	-	-	-	-	-	-	-	-	-	-	-	-	-	-	-	-	-	-	-	-	-	-	-	-	-	-	-	-	-	-	-	-	-	-	-
14	ITS_fungi	JX188154.1 k__Fungi; p__Basidiomycota; c__Tremellomycetes; o__Cystofilobasidiales; f__Cystofilobasidiaceae; g__Cystofilobasidium; s__Cystofilobasidium infirmominiatum	----------------------------------------------------------------------------------------------------------------------------------------------------------------------------------------------------------------AAGTCGTAACAAGGTTTCCGTAGGTGAACCTGCGGAAGGAT---C----------------ACTA-----GAGATTTCGCCCTCCGGGGCT------------------C---------T------CTTTTTCTT-------------------------------------C------------------…	-	-	-	-	-	-	-	-	-	-	-	-	-	-	-	-	-	-	-	-	-	-	-	-	-	-	-	-	-	-	-	-	-	-	-	-	-	-	-	-	-	-	-	-	-	-
14	ITS_fungi	MN128836.1 k__Fungi; p__Basidiomycota; c__Tremellomycetes; o__Cystofilobasidiales; f__Cystofilobasidiaceae; g__Cystofilobasidium; s__Cystofilobasidium infirmominiatum	----------------------------------------------------------------------------------------------------------------------------------------------------------------------------------------------------------------AAGTCGTAACAAGGTTTCCGTAGGTGAACCTGCGGAAGGAT---C----------------ACTA-----GAGATTTCGCCCTCCGGGGCT------------------C---------T------CTTTTTCTT-------------------------------------C------------------…	-	-	-	-	-	-	-	-	-	-	-	-	-	-	-	-	-	-	-	-	-	-	-	-	-	-	-	-	-	-	-	-	-	-	-	-	-	-	-	-	-	-	-	-	-	-
15	ITS_fungi	ON623873.1 k__Fungi; p__Basidiomycota; c__Tremellomycetes; o__Tremellales; f__Tremellaceae; g__Bulleromyces; s__Bulleromyces sp.	---------------------------------------------------------------------------------------------------------------------------------------------------------------------------------------------------------------------------------------------------------------------------------------------------------------------------------------------------------------------------------------------------------------…	-	-	-	-	-	-	-	-	-	-	-	-	-	-	-	-	-	-	-	-	-	-	-	-	-	-	-	-	-	-	-	-	-	-	-	-	-	-	-	-	-	-	-	-	-	-
24	ITS_fungi	KP322980.1 k__Fungi; p__Basidiomycota; c__Ustilaginomycetes; o__Ustilaginales; f__Ustilaginaceae; g__Anthracocystis; s__Anthracocystis pampara	---------------------------------------------------------------------------------------------------------------------------------------------------------------------------------------------------------------------------------------------------------------------------------------------------------------------------------------------------------------------------------------------------------------…	-	-	-	-	-	-	-	-	-	-	-	-	-	-	-	-	-	-	-	-	-	-	-	-	-	-	-	-	-	-	-	-	-	-	-	-	-	-	-	-	-	-	-	-	-	-
12	ITS_fungi	KX911862.1 k__Fungi; p__Basidiomycota; c__Ustilaginomycetes; o__Ustilaginales; f__Ustilaginaceae; g__Anthracocystis; s__Anthracocystis cenchri	-----------------------------------------------------------------------------------------------------------------------------------------------------CAGCAATGGC-ACCCTGACGGCTCAAACTCTTACAAACTTGGTCATTTAGAGGAAGTAAAAGTCGTAACAAGGTATCTGTAGGTGAACCTGCAGATGGAT--C-----------------ATTTCGATGAAAACCTTTTTTTCTGAGGTGTGGCTCGCACCTGTCTAA---------C------TAAACTTGAGCTACCTTTTT--------------------------T-------------------…	-	-	-	-	-	-	-	-	-	-	-	-	-	-	-	-	-	-	-	-	-	-	-	-	-	-	-	-	-	-	-	-	-	-	-	-	-	-	-	-	-	-	-	-	-	-
12	ITS_fungi	MG938763.1 k__Fungi; p__Ascomycota; c__Sordariomycetes; o__Hypocreales; f__; g__Acremonium; s__Acremonium alternatum	----------------------------------------------------------------------------------------------------------GATTGATGGCTCAGTGAGGCGTTGGGACTG-GCCCAGAGAGGTGGGCAACTACCACTCAGG-GCCGGAAACTTCTCCAAACTCGGTCATTTAGAGGAAGTAAAAGTCGTAACAAGGTCTCCGTTGGTGAACCAGCGGAGGGAT---C----------------ATTAC---CGAGTGTAAAAACT-----CC---------------CAAA----------------CCATTGTGAACCTAC------------------------------C--------------------…	-	-	-	-	-	-	-	-	-	-	-	-	-	-	-	-	-	-	-	-	-	-	-	-	-	-	-	-	-	-	-	-	-	-	-	-	-	-	-	-	-	-	-	-	-	-
12	ITS_fungi	KJ194115.1 k__Fungi; p__Ascomycota; c__Sordariomycetes; o__Hypocreales; f__; g__Acremonium; s__Acremonium sclerotigenum	----------------------------------------------------------------------------------------------------------GATTGATGGCTCAGTGAGGCGTTGGGACTG-GCCCAGAGAGGTGGGCAACTACCACTCAGG-GCCGGAAACTTCTCCAAACTCGGTCATTTAGAGGAAGTAAAAGTCGTAACAAGGTCTCCGTTGGTGAACCAGCGGAGGGAT---C----------------ATTAC---CGAGTGTAAAAACT-----CC---------------CAAA----------------CCATTGTGAACCTAC------------------------------C--------------------…	-	-	-	-	-	-	-	-	-	-	-	-	-	-	-	-	-	-	-	-	-	-	-	-	-	-	-	-	-	-	-	-	-	-	-	-	-	-	-	-	-	-	-	-	-	-
16	ITS_fungi	KX858799.1 k__Fungi; p__Ascomycota; c__Leotiomycetes; o__Erysiphales; f__Erysiphaceae; g__Blumeria; s__Blumeria graminis	-------------------------------------------------------------------------------------------------------------------------------------------------------------------------------------------TTGGTCATTTAGAGGAA-TAAAAGTCGTAACAAGGTTTCCGTAGGTGAACCTGCGGAAGGAT---C----------------ATTAC---AGAGTGTGATGCCATATGGAACCAGTTTCGTGGGTTGACCCT------C-------CACCCGTG-------------------------------------T--------------------…	-	-	-	-	-	-	-	-	-	-	-	-	-	-	-	-	-	-	-	-	-	-	-	-	-	-	-	-	-	-	-	-	-	-	-	-	-	-	-	-	-	-	-	-	-	-
14	ITS_fungi	MZ663700.1 k__Fungi; p__Ascomycota; c__Leotiomycetes; o__Erysiphales; f__Erysiphaceae; g__Blumeria; s__Blumeria graminicola	--------------------------------------------------------------------------------------------------------------------------------------------------------------------------------------------------------GGAAGTAAAAGTCGTAACAAGGTTTCCGTAGGTGAACCTGCGGAAGGAT---C----------------ATTAC---AGAGTGTGATGCCATATGGAACTCAGTTTCGTGTGGTTGA--------C-------CCTCCACCCGTG---------------------------------T--------------------…	-	-	-	-	-	-	-	-	-	-	-	-	-	-	-	-	-	-	-	-	-	-	-	-	-	-	-	-	-	-	-	-	-	-	-	-	-	-	-	-	-	-	-	-	-	-
12	ITS_fungi	KX306539.1 k__Fungi; p__Ascomycota; c__Sordariomycetes; o__Magnaporthales; f__Magnaporthaceae; g__Gaeumannomyces; s__Gaeumannomyces tritici	----------------------------------------------------------------------CTGCCCTTTGTACACACCGCCCGTCGCTACTACCGA-TTGAACGGCTCAGTGAGGCCTCCGGACTG-GCCCAGGGAGGTGGGCAACTACCACCCAGGTGCCGGAAAGTTGTACGAACTCGGTCGTTTAGAGGAAGTAAAAGTCGTAACAAGGTCTCCGTTGGTGAACCAGCGGAGGGAT---C----------------ATTAC---AGAGTTGAAAAACT-----CCAA----------------C-----------------CCCTGTGAA-----------------------------------C--------------------…	-	-	-	-	-	-	-	-	-	-	-	-	-	-	-	-	-	-	-	-	-	-	-	-	-	-	-	-	-	-	-	-	-	-	-	-	-	-	-	-	-	-	-	-	-	-
12	ITS_fungi	KX306515.1 k__Fungi; p__Ascomycota; c__Sordariomycetes; o__Magnaporthales; f__Magnaporthaceae; g__Gaeumannomyces; s__Gaeumannomyces hyphopodioides	-------------------------------------------------------------------------------------------------------CTCGATTGACGGCTCAGTGAGGCCTTCGGACTG-GCCCAGGGAGGTGGGCAACTACCACCCAGGTGCTGGAAAGTTGTACGAACTCGGTCGTTTAGAGGAAGTAAAAGTCGTAACAAGGTCTCCGTTGGTGAACCAGCGGAGGGAT---C----------------ATTAC---AGAGTTGAAAAACT-----CCAA----------------C-----------------CCCTGTGAA-----------------------------------C--------------------…	-	-	-	-	-	-	-	-	-	-	-	-	-	-	-	-	-	-	-	-	-	-	-	-	-	-	-	-	-	-	-	-	-	-	-	-	-	-	-	-	-	-	-	-	-	-
13	ITS_fungi	GQ458026.1 k__Fungi; p__Ascomycota; c__Eurotiomycetes; o__Eurotiales; f__Aspergillaceae; g__Penicillium; s__Penicillium commune	-TTGCAATTATTGCTCTTCAACGAGGAATGCCTAGTAGGCACGAGTCATCAGCTCGTGCCGATTACGTCCCTGCCCTTTGTACACACCGCCCGTCGCTACTACCGA-TTGAATGGCTCAGTGAGGCCTTGGGATTG-GCTTAGGAGGGTTGGCAACGACCCCCCAGA-GCCGAAAACTTGGTCAAACTCGGTCATTTAGAGGAAGTAAAAGTCGTAACAAGGTTTCCGTAGGTGAACCTGCGGAAGGAT---C----------------ATTAC---CGAGTGAGGGCCCTCTGGGTCCAA---C------CTCCCA----------------CCCGTGTTTAT----------------------------------T--------------------…	-	T	T	G	C	A	A	T	T	A	T	T	G	C	T	C	T	T	C	A	A	C	G	A	G	G	A	A	T	G	C	C	T	A	G	T	A	G	G	C	A	C	G	A	G	T
13	ITS_fungi	GQ458039.1 k__Fungi; p__Ascomycota; c__Eurotiomycetes; o__Eurotiales; f__Aspergillaceae; g__Penicillium; s__Penicillium camemberti	-TTGCAATTATTGCTCTTCAACGAGGAATGCCTAGTAGGCACGAGTCATCAGCTCGTGCCGATTACGTCCCTGCCCTTTGTACACACCGCCCGTCGCTACTACCGA-TTGAATGGCTCAGTGAGGCCTTGGGATTG-GCTTAGGAGGGTTGGCAACGACCCCCCAGA-GCCGAAAACTTGGTCAAACTCGGTCATTTAGAGGAAGTAAAAGTCGTAACAAGGTTTCCGTAGGTGAACCTGCGGAAGGAT---C----------------ATTAC---CGAGTGAGGGCCCTCTGGGTCCAA---C------CTCCCA----------------CCCGTGTTTAT----------------------------------T--------------------…	-	T	T	G	C	A	A	T	T	A	T	T	G	C	T	C	T	T	C	A	A	C	G	A	G	G	A	A	T	G	C	C	T	A	G	T	A	G	G	C	A	C	G	A	G	T
15	ITS_fungi	AF218790.1 k__Fungi; p__Ascomycota; c__Sordariomycetes; o__Hypocreales; f__Hypocreaceae; g__Trichoderma; s__Trichoderma koningii	-TTGCAATTATTGCTCTTCAACGAGGAATCCCTAGTAAGCGCAAGTCATCAGCTTGCGTTGATTACGTCCCTGCCCTTTGTACACACCGCCCGTCGCTACTACCGA-TTGAATGGCTCAGTGAGGCGTCCGGACTG-GCCCAGAGAGGTGGGCAACTACCACTCAGG-GCCGGAAAGCTCTCCAAACTCGGTCATTTAGAGGAAGTAAAAGTCGTAACAAGGTCTCCGTAGGTGAACCTGCRGAGGGAT---C----------------ATTAC---CGAGTTTACAACT-----CCCAAA---------------C----------------CCAATGTGAA-----------------------------------C--------------------…	-	T	T	G	C	A	A	T	T	A	T	T	G	C	T	C	T	T	C	A	A	C	G	A	G	G	A	A	T	C	C	C	T	A	G	T	A	A	G	C	G	C	A	A	G	T
13	ITS_fungi	MW456070.1 k__Fungi; p__Ascomycota; c__Sordariomycetes; o__Hypocreales; f__Hypocreaceae; g__Trichoderma; s__Trichoderma viride	----------------------------------------------------------------------------------------------------------------------------GCCTTCGGACTG-GCTCAGGGGGGTTGGCAACGACCGCCCAGA-GCCGGAAAGTTGGTCAAACTTGGTCATTTAGAGGAAGTAAAAGTCGTAACAAGGTTTCCGTAGGTGAACCTGCGGAAGGAT---C----------------ATTAC---TGAGTGCGGACCCCTCGCGGGTCCAA-C------CTCCCA----------------CCCGTGTCTCTT---------------------------------G--------------------…	-	-	-	-	-	-	-	-	-	-	-	-	-	-	-	-	-	-	-	-	-	-	-	-	-	-	-	-	-	-	-	-	-	-	-	-	-	-	-	-	-	-	-	-	-	-
[truncated: 2,674 more columns]

## Sheet: PNA_ITS2
Number_of_mismatch_with_PNA_ITS2	Sequence_origin	Accession_number_and_taxonomy
0	ITS_wheat	NW_025229961.1 k__Viridiplantae; p__Streptophyta; c__Magnoliopsida; o__Poales; f__Poaceae; g__Triticum; s__Triticum aestivum	ATTGCAATTGTTGGTCTTCAACGAGGAATGCCTAGTAAGCGCGAGTCATCAGCTCGCGTTGACTACGTCCCTGCCCTTTGTACACACCGCCCGTCGCTCCTACCGA-TTGAATGGTCCGGTGAAGTGTTCGGATCGCGGCGACGGGGGCGGTTCGCCGCCCCCGACGTCGCGAGAAGTCCATTGAACCTTATCATTTAGAGGAAGGAGAAGTCGTAACAAGGTTTCCGTAGGTGAACCTGCGGAAGGAT-------------------CATTGT--A-GTGACCCTGACCA---AAACAGACCGCGCACGCGTCATC---------------CAATCCGTCGGCGACGGCACCG----------------------TCCGTCGCTCGGC-----C--AA…	A	T	T	G	C	A	A	T	T	G	T	T	G	G	T	C	T	T	C	A	A	C	G	A	G	G	A	A	T	G	C	C	T	A	G	T	A	A	G	C	G	C	G	A	G	T
0	ITS_wheat	NW_025231058.1 k__Viridiplantae; p__Streptophyta; c__Magnoliopsida; o__Poales; f__Poaceae; g__Triticum; s__Triticum aestivum	ATTGCAATTGTTGGTCTTCAACGAGGAATGCCTAGTAAGCGCGAGTCATCAGCTCGCGTTGACTACGTCCCTGCCCTTTGTACAAACCGCCCGTCGCTCCTACCGA-TTGAATGGTCCGGTGAAGTGTTCGGATCGCGGCGATGGGGGCGGTTCGCCGCCCCCGACGTCGCGAGAAGTCCATTGAACCTTATCATTTAGAGGAAGGAGAAGTCGTAACAAGGTTTCCGTAGGTGAACCTGCGGAAGGAT-------------------CATTGT--C-GTGACCCTGACCA---AAACAGACCGCGCACGCGTCATC---------------CAATCCGTCGGTGACGGCACTG----------------------TCCGTCGCTCGGC-----C--AA…	A	T	T	G	C	A	A	T	T	G	T	T	G	G	T	C	T	T	C	A	A	C	G	A	G	G	A	A	T	G	C	C	T	A	G	T	A	A	G	C	G	C	G	A	G	T
0	ITS_wheat	FJ609737.1 k__Viridiplantae; p__Streptophyta; c__Magnoliopsida; o__Poales; f__Poaceae; g__Triticum; s__Triticum aestivum	--------------------------------------------------------------------------------------------------------------------------------------------------------------------------------------------------------------------CGTAACAAGGTTTCCGTAGGTGAACCTGCGGAAGGAT---C----------------ATTGT---CGTGACCCTGACCA---AAACAGACTGCGCACGCGTCATC--------C-------AATCCGTCGGCGACGGCACCG------------------------TCCGT-----CGCTCGGCCAA…	-	-	-	-	-	-	-	-	-	-	-	-	-	-	-	-	-	-	-	-	-	-	-	-	-	-	-	-	-	-	-	-	-	-	-	-	-	-	-	-	-	-	-	-	-	-
0	ITS_wheat	KY437101.1 k__Viridiplantae; p__Streptophyta; c__Magnoliopsida; o__Poales; f__Poaceae; g__Triticum; s__Triticum aestivum	--------------------------------------------------------------------------------------------------------------------------------------------------------------------------------------------------------------------------------------GGTGAACCTGCGGAAGGAT---C----------------ATTGT---CGTGACCCTGACCA---AAACAGACCGCGCACGCGTCATC--------C-------AATCCGTCGGTGACGGCACCG------------------------TCCGT-----CGCTCGGCCTA…	-	-	-	-	-	-	-	-	-	-	-	-	-	-	-	-	-	-	-	-	-	-	-	-	-	-	-	-	-	-	-	-	-	-	-	-	-	-	-	-	-	-	-	-	-	-
0	ITS_wheat	MT230617.1 k__Viridiplantae; p__Streptophyta; c__Magnoliopsida; o__Poales; f__Poaceae; g__Triticum; s__Triticum aestivum	------------------------------------------------------------------------------------------------------------------------------------------------------------------------------------------------------------------------------TTTCCGTAGGTGAACCTGCGGAAGGAT---C----------------ATTGT---CGTGACCCTGACCA---AAACAGACYGCGCACGCGTCATC--------C-------AATCCGTCGGCGACGGCACCG------------------------TCCGT-----CGCTCGGCCAA…	-	-	-	-	-	-	-	-	-	-	-	-	-	-	-	-	-	-	-	-	-	-	-	-	-	-	-	-	-	-	-	-	-	-	-	-	-	-	-	-	-	-	-	-	-	-
0	ITS_wheat	MF480402.1 k__Viridiplantae; p__Streptophyta; c__Magnoliopsida; o__Poales; f__Poaceae; g__Triticum; s__Triticum aestivum	-------------------------------------------------------------------------------------------------------------------------------------------------------------------------------------------------------------------GGGAAGGGAGGATTTGTTATGGTAGAAGGACGAAGGAT--G------------------TTGTCGAGGAGGGGTAGTCCG--T-----------------------------------------TCTGTGGCAT--------------------------------G---------------------…	-	-	-	-	-	-	-	-	-	-	-	-	-	-	-	-	-	-	-	-	-	-	-	-	-	-	-	-	-	-	-	-	-	-	-	-	-	-	-	-	-	-	-	-	-	-
0	ITS_wheat	KF482096.1 k__Viridiplantae; p__Streptophyta; c__Magnoliopsida; o__Poales; f__Poaceae; g__Triticum; s__Triticum aestivum	---------------------------------------------------------------------------------------------------------------------------------------------------------------------------------------------------------------------------------------------CTGCGGAAGGAT---C----------------ATTGT---CGTGACCCTGACCA---AAACAGACCGCGCACGCGTCATC--------C-------AATCCGTCGGCGACGGCACCG------------------------TCCGT-----CGCTCGGCCAA…	-	-	-	-	-	-	-	-	-	-	-	-	-	-	-	-	-	-	-	-	-	-	-	-	-	-	-	-	-	-	-	-	-	-	-	-	-	-	-	-	-	-	-	-	-	-
15	ITS_fungi	OM337556.1 k__Fungi; p__Ascomycota; c__Dothideomycetes; o__Pleosporales; f__Pleosporaceae; g__Alternaria; s__Alternaria alternata	-----------------------------------------------------------------------------------------------------------TTGAATGGCTCAGTGAGGCCTTCGGACTG-GCTCGAGGAGGTTGGCAACGACCACCTCAA-GCCGGAAAGTTCGTCAAACTCGGTCATTTAGAGGAAGTAAAAGTCGTAACAAGGTCTCCGTAGGTGAACCTGCGGAGGGAT-------------------CATTAC--A-CAAATATGAAGGC---GGG--------------CTGGAA---------------CCTCTCGGGG----------------------------------------------T-----T----…	-	-	-	-	-	-	-	-	-	-	-	-	-	-	-	-	-	-	-	-	-	-	-	-	-	-	-	-	-	-	-	-	-	-	-	-	-	-	-	-	-	-	-	-	-	-
16	ITS_fungi	MN153952.1 k__Fungi; p__Ascomycota; c__Dothideomycetes; o__Pleosporales; f__Pleosporaceae; g__Stemphylium; s__Stemphylium sp.	----------------------------------------------------------------------------------------------------------------------------------------------------------------------------------------------------------------------------------------------------------------------------CATTAC--A-CAATATGAAAGCG---GGTTGG---------GACCTCAC---------------CTCGGTGAGGG---------------------------------------------C-----T----…	-	-	-	-	-	-	-	-	-	-	-	-	-	-	-	-	-	-	-	-	-	-	-	-	-	-	-	-	-	-	-	-	-	-	-	-	-	-	-	-	-	-	-	-	-	-
16	ITS_fungi	MG065799.1 k__Fungi; p__Ascomycota; c__Dothideomycetes; o__Pleosporales; f__Pleosporaceae; g__Stemphylium; s__Stemphylium vesicarium	-----------------------------------------------------------------------------------------------------------------------------------------------------------------------------------------------------------------------------------------------------GGAT-------------------CATTAC--A-CAATATGAAAGCG---GGTTGG---------GACCTCAC---------------CTCGGTGAGGG---------------------------------------------C-----T----…	-	-	-	-	-	-	-	-	-	-	-	-	-	-	-	-	-	-	-	-	-	-	-	-	-	-	-	-	-	-	-	-	-	-	-	-	-	-	-	-	-	-	-	-	-	-
18	ITS_fungi	GQ458030.1 k__Fungi; p__Ascomycota; c__Dothideomycetes; o__Cladosporiales; f__Cladosporiaceae; g__Cladosporium; s__Cladosporium cladosporioides	-TTGCAATTATTGCTCTTCAACGAGGAATGCCTAGTAAGCGCATGTCATCAGCATGCGTTGATTACGTCCCTGCCCTTTGTACACACCGCCCGTCGCTACTACCGA-TTGAATGGCTCGGTGAGGCCTTCGGACTG-GCCCAGGGAGGTCGGCAACGACCACCCAGG-GCCGGAAAGTTGGTCAAACCCGGTCATTTAGAGGAAGTAAAAGTCGTAACAAGGTCTCCGTAGGTGAACCTGCGGAGGGAT-------------------CATTAC--A--AGTGACCCCGGT---CTAA---------------CCAC---------------CGGGATGTTC----------------------------------------------A-----T----…	-	T	T	G	C	A	A	T	T	A	T	T	G	C	T	C	T	T	C	A	A	C	G	A	G	G	A	A	T	G	C	C	T	A	G	T	A	A	G	C	G	C	A	T	G	T
17	ITS_fungi	MK050408.1 k__Fungi; p__Basidiomycota; c__Microbotryomycetes; o__Sporidiobolales; f__Sporidiobolaceae; g__Sporobolomyces; s__Sporobolomyces reniformis	---GCAATTATTGTTCTTCAACGAGGAATACCTAGTAAGCGTGATTCATCAGATCGCGTTGATTACGTCCCTGCCCTTTGTACACACCGCCCGTCGCTACTACCGA-TTGAATGGCTTAGTGAGGCCTCCGGATTG-GCTATTGGAATCCCGCGAGGG-AATCTAACTGCCGAGAAGTTGTACGAACTTGGTCATTTAGAGGAAGTAAAAGTCGTAACAAGGTTTCCGTAGGTGAACCTGCGGAAGGAT-------------------CATTAG--T-GAATAAATAGGGT-----G---------------TCCAA---------------TTTAACTTGGA---------AC----------------------CC----------G-----A----…	-	-	-	G	C	A	A	T	T	A	T	T	G	T	T	C	T	T	C	A	A	C	G	A	G	G	A	A	T	A	C	C	T	A	G	T	A	A	G	C	G	T	G	A	T	T
18	ITS_fungi	MK050409.1 k__Fungi; p__Basidiomycota; c__Microbotryomycetes; o__Sporidiobolales; f__Sporidiobolaceae; g__Sporobolomyces; s__Sporobolomyces ellipsoideus	---GCAATTATTGTTCTTCAACGAGGAATACCTAGTAAGCGTGATTCATCAGATCGCGTTGATTACGTCCCTGCCCTTTGTACACACCGCCCGTCGCTACTACCGA-TTGAATGGCTTAGTGAGGCCTCCGGATTG-GCTATTGGAATCCCGCGAGGG-AATCTAACTGCCGAGAAGTTGTACGAACTTGGTCATTTAGAGGAAGTAAAAGTCGTAACAAGGTTTCCGTAGGTGAACCTGCGGAAGGAT-------------------CATTAG--T-GAATAACAAGGGT---GTCCAATTTAACTTGGAACCCGA---------------CCTTCTCAC-----------------------------------------------A-----T----…	-	-	-	G	C	A	A	T	T	A	T	T	G	T	T	C	T	T	C	A	A	C	G	A	G	G	A	A	T	A	C	C	T	A	G	T	A	A	G	C	G	T	G	A	T	T
20	ITS_fungi	MN128835.1 k__Fungi; p__Basidiomycota; c__Tremellomycetes; o__Filobasidiales; f__Filobasidiaceae; g__Filobasidium; s__Filobasidium stepposum	----------------------------------------------------------------------------------------------------------------------------------------------------------------------------------------------------------------AAGTCGTAACAAGGTTTCCGTAGGTGAACCTGCGGAAGGAT-------------------CATTAT--T-GAATTCAAATCAT---CTGTGGCT----------TCGGT---------------CCGGATGTG-----------------------------------------------C-----C----…	-	-	-	-	-	-	-	-	-	-	-	-	-	-	-	-	-	-	-	-	-	-	-	-	-	-	-	-	-	-	-	-	-	-	-	-	-	-	-	-	-	-	-	-	-	-
22	ITS_fungi	KX078414.1 k__Fungi; p__Basidiomycota; c__Tremellomycetes; o__Filobasidiales; f__Filobasidiaceae; g__Filobasidium; s__Filobasidium wieringae	---------------------------------------------------------------------------------------------------------------------------------------------------------------------------------------------------------------------------------------------------------------------------------------------------------------------------------------------------------------------------------------------------------------…	-	-	-	-	-	-	-	-	-	-	-	-	-	-	-	-	-	-	-	-	-	-	-	-	-	-	-	-	-	-	-	-	-	-	-	-	-	-	-	-	-	-	-	-	-	-
20	ITS_fungi	MK050335.1 k__Fungi; p__Basidiomycota; c__Tremellomycetes; o__Tremellales; f__Bulleribasidiaceae; g__Vishniacozyma; s__Vishniacozyma europaea	--TGCAATTATTGCTCTTCAACGAGGAATACCTAGTAAGCGTGAGTCACCAGCTCGCGTTGATTACGTCCCTGCCCTTTGTACACACCGCCTGTCGCTACTACCGA-TTGAATGGCTTAGTGAGATTTCCGGATTG-GCGTTGGGGAGCCGGCAACGGCACCCCTTG-GCTGAGAAGTTGCTCAAACTTGGTCATTTAGAGGAAGTAAAAGTCATAACAAGGTTTCCGTAGGTGAACCTGCGGAAGGAT-------------------CATTAA--T-GATGCC-------------C--------------TCGAA---------------GTCTTTGGACTGG--------------------------------------------T-----A---…	-	-	T	G	C	A	A	T	T	A	T	T	G	C	T	C	T	T	C	A	A	C	G	A	G	G	A	A	T	A	C	C	T	A	G	T	A	A	G	C	G	T	G	A	G	T
14	ITS_fungi	MK050330.1 k__Fungi; p__Basidiomycota; c__Tremellomycetes; o__Tremellales; f__Bulleribasidiaceae; g__Vishniacozyma; s__Vishniacozyma melezitolytica	--TGCAATTATTGCTCTTCAACGAGGAATACCTAGTAAGCGTGAGTCACCAGCTCGCGTTGATTACGTCCCTGCCCTTTGTACACACCGCCTGTCGCTACTACCGA-TTGAATGGCTTAGTGAGATGTACGGATTG-GCGTTGGGGAGCCGGCAACGGCACCCCTTG-GCCGAGAAGCTCATCAAACTTGGTCATTTAGAGGAAGTAAAAGTCATAACAAGGTTTCCGTAGGTGAACCTGCGGAAGGAT-------------------CATTAA--T-AGGTCTTCAAGTG---GA-C----------------ATT---------------ACACTTGAC------------------------------------------------C-----C---…	-	-	T	G	C	A	A	T	T	A	T	T	G	C	T	C	T	T	C	A	A	C	G	A	G	G	A	A	T	A	C	C	T	A	G	T	A	A	G	C	G	T	G	A	G	T
20	ITS_fungi	EU040212.1 k__Fungi; p__Ascomycota; c__Dothideomycetes; o__Mycosphaerellales; f__Mycosphaerellaceae; g__Mycosphaerella; s__Mycosphaerella elaeocarpi	---------------------------------------------------------------------------------------------------------------ATGGCTCAGTGAGGCCTTCGGACTG-GCCCAGGGATGTCGGCAACGACGACCCAGG-GCCGGAAAGTTGGTCAAACTCGGTCATTTAGAGGAAGTAAAAGTCGTAACAAGGTCTCCGTAGGTGAACCTGCGGAGGGAT-------------------CATTAC--C-GAGCAAGGGCTTA---CGCCCGAC---------CTCCCA---------------CCCCATGTGA-----------------------------------------------A-----C---…	-	-	-	-	-	-	-	-	-	-	-	-	-	-	-	-	-	-	-	-	-	-	-	-	-	-	-	-	-	-	-	-	-	-	-	-	-	-	-	-	-	-	-	-	-	-
19	ITS_fungi	DQ923536.1 k__Fungi; p__Ascomycota; c__Dothideomycetes; o__Mycosphaerellales; f__Mycosphaerellaceae; g__Mycosphaerella; s__Mycosphaerella swartii	--------------------------------------------------------------------------------------------------------------------------------------------------------------------------------------------------------------------------------------GGTGAACCTGCGGAGGGAT-------------------CATTAC--C-GAGTGAGGGCCCC---GGCCCGAC---------CTCCAA---------------CCCTTTGTGG-----------------------------------------------A-----C---…	-	-	-	-	-	-	-	-	-	-	-	-	-	-	-	-	-	-	-	-	-	-	-	-	-	-	-	-	-	-	-	-	-	-	-	-	-	-	-	-	-	-	-	-	-	-
25	ITS_fungi	OL739383.1 k__Fungi; p__Basidiomycota; c__Agaricomycetes; o__Russulales; f__Russulaceae; g__Russula; s__Russula emetica	-----------------------------------------------------------------------------------------------------------TTGAATGGCTTAGTGAGACCTCCGGATTG-GCTTTGGGGAGTCGGAAACGAC-ACCCCGTCGCTGAGAAGTTGGTCAAACTTGGTCATTTAGAGGAAGTAAAAGTCGTAACAAGGTTTCCGTAGGTGAACCTGCGGAAGGAT-------------------CATTAT--T-GTACAACGGAGGT---GTGAGGGCTGTCGCTGACCTTCA---------------AAGGTCGTGCACGCCCAAGCAC----------------------TT-----------T-----C---…	-	-	-	-	-	-	-	-	-	-	-	-	-	-	-	-	-	-	-	-	-	-	-	-	-	-	-	-	-	-	-	-	-	-	-	-	-	-	-	-	-	-	-	-	-	-
28	ITS_fungi	DQ422017.1 k__Fungi; p__Basidiomycota; c__Agaricomycetes; o__Russulales; f__Russulaceae; g__Russula; s__Russula firmula	---------------------------------------------------------------------------------------------------------------------------------------------------------------------------------------------------------GAAGTAAAAGTCGTAACAAGGTTTCCGTAGGTGAACCTGCGGAAGGAT-------------------CATTAT--C-GTACAACCGAGGT--GCCAAGGGCTGTCGCTGACCCTCA---------------AAGGTTGTGCACGCCCAAAGCG----------------------CTC----------T-----C---…	-	-	-	-	-	-	-	-	-	-	-	-	-	-	-	-	-	-	-	-	-	-	-	-	-	-	-	-	-	-	-	-	-	-	-	-	-	-	-	-	-	-	-	-	-	-
19	ITS_fungi	KJ809565.1 k__Fungi; p__Ascomycota; c__Eurotiomycetes; o__Eurotiales; f__Aspergillaceae; g__Aspergillus; s__Aspergillus fumigatus	--TGCAATTATTGCTCTTCAACGAGGAATGCCTAGTAGGCACGAGTCATCAGCTCGTGCCGATTACGTCCCTGCCCTTTGTACACACCGCCCGTCGCTACTACCGA-TTGAATGGCTCGGTGAGGCCTTCGGACTG-GCTCAGGGGAGTTGGCAACGACTCCCCAGA-GCCGGAAAGTTGGTCAAACCCGGTCATTTAGAGGAAGTAAAAGTCGTAACAAGGTTTCCGTAGGTGAACCTGCGGAAGGAT-------------------CATTAC--C-GAGTGAGGGCCCT--CTGGGTCCAA-------CCTCCCA---------------CCCGTGTCTATCGTACCTTGT-----------------------------------T-----G----…	-	-	T	G	C	A	A	T	T	A	T	T	G	C	T	C	T	T	C	A	A	C	G	A	G	G	A	A	T	G	C	C	T	A	G	T	A	G	G	C	A	C	G	A	G	T
16	ITS_fungi	KF304798.1 k__Fungi; p__Ascomycota; c__Eurotiomycetes; o__Eurotiales; f__Aspergillaceae; g__Aspergillus; s__Aspergillus niger	---------------------CGAGGTATGCCTAGTAGGCACGAGTCATCAGCTCGTGCCGATTACGTCCCTGCCCTTTGTACACACCGCCCGTCGCTACTACCGA-TTGAATGGCTCGGTGAGGCCTTCGGACTG-GCTCAGGAGGGTTGGCAACGACCCCCCAGA-GCCGGAAAGTTGGTCAAACCCGGTCATTTAGAGGAAGTAGAGGTGGTAGCAAGGTTTCCGGAGGTGAACCTGCGGAAGGAT-------------------CATTAC--C-GAGTGCGGGTCCT--TTGGGCC----------CAACCTC---------------CCATCCGTGTCTATTGTACCCT----------------------G-----------T-----T----…	-	-	-	-	-	-	-	-	-	-	-	-	-	-	-	-	-	-	-	-	-	C	G	A	G	G	T	A	T	G	C	C	T	A	G	T	A	G	G	C	A	C	G	A	G	T
19	ITS_fungi	KR094452.1 k__Fungi; p__Ascomycota; c__Dothideomycetes; o__Pleosporales; f__Didymellaceae; g__Epicoccum; s__Epicoccum nigrum	-----------------------------------------------------------------------------------------------------------------------------------------------------------------------------------------TCTTGGTCATTTAGAGGAAGTAAAAGTCGTAACAAGGTTTCCGTAGGTGAACCTGCGGAAGGAT-------------------CATTAC--C-TAGAGTTTGTAGA------C-----------------TT---------------CGGTCTGCTA----------------------------------------------C-----C----…	-	-	-	-	-	-	-	-	-	-	-	-	-	-	-	-	-	-	-	-	-	-	-	-	-	-	-	-	-	-	-	-	-	-	-	-	-	-	-	-	-	-	-	-	-	-
18	ITS_fungi	JN113038.1 k__Fungi; p__Ascomycota; c__Dothideomycetes; o__Pleosporales; f__Didymellaceae; g__Epicoccum; s__Epicoccum sp. EPIC-1	--------------------------------------------------------------------------------------------------------------------------------------------------------------------------------------------------------------------------------TCCGTAGGTGAACCTGCGGAAGGAT-------------------CATTAG--C-GATGAAAG-----------C----------------CCC---------------CCTTGAGGGGG---------------------------------------------C-----G----…	-	-	-	-	-	-	-	-	-	-	-	-	-	-	-	-	-	-	-	-	-	-	-	-	-	-	-	-	-	-	-	-	-	-	-	-	-	-	-	-	-	-	-	-	-	-
19	ITS_fungi	MK050296.1 k__Fungi; p__Basidiomycota; c__Tremellomycetes; o__Tremellales; f__Bulleribasidiaceae; g__Dioszegia; s__Dioszegia kandeliae	--TGCAATTATTGCTCTTCAACGAGGAATACCTAGTAAGCGTGAGTCATCAGCTCGCGTTGATTACGTCCCTGCCCTTTGTACACACCGCCCGTCGCTACTACCGA-TTGAATGGCTTAGTGAGATCTCCGGATTG-GCGTTAGGGAGCCGGCAACGGCACCCTTTG-GCTGAGAAGTTGATCAAACTTGGTCATTTAGAGGAAGTAAAAGTCGTAACAAGGTTTCCGTAGGTGAACCTGCGGAAGGAT-------------------CATTAA--T-AAACGGCGAAGCT--CGCAAGA-----------GCCTAG---------------CTTTATATTAT---------------------------------------------T-----C----…	-	-	T	G	C	A	A	T	T	A	T	T	G	C	T	C	T	T	C	A	A	C	G	A	G	G	A	A	T	A	C	C	T	A	G	T	A	A	G	C	G	T	G	A	G	T
19	ITS_fungi	MK050294.1 k__Fungi; p__Basidiomycota; c__Tremellomycetes; o__Tremellales; f__Bulleribasidiaceae; g__Dioszegia; s__Dioszegia ovata	--TGCAATTATTGCTCTTCAACGAGGAATACCTAGTAAGCGTGAGTCATCAGCTCGCGTTGATTACGTCCCTGCCCTTTGTACACACCGCCCGTCGCTACTACCGA-TTGAATGGCTTAGTGAGATCTCCGGATTG-GCGTTAGGGAGCCGGCAACGGCACCCTTTG-GCTGAGAAGTTGATCAAACTTGGTCATTTAGAGGAAGTA-AAGTCGTAACAAGGTTTCCGTAGGTGAACCTGCGGAAGGAT-------------------CATTAA--T-AAACGGCAAAGCT--CGTCAGA-----------GCCTAG---------------CTTTATATTAT---------------------------------------------T-----C----…	-	-	T	G	C	A	A	T	T	A	T	T	G	C	T	C	T	T	C	A	A	C	G	A	G	G	A	A	T	A	C	C	T	A	G	T	A	A	G	C	G	T	G	A	G	T
19	ITS_fungi	EU547495.1 k__Fungi; p__Ascomycota; c__Dothideomycetes; o__Dothideales; f__Saccotheciaceae; g__Aureobasidium; s__Aureobasidium pullulans	--TGCAATTATTGCTCTTCAACGAGGAATGCCTAGTAAGCGTACGTCATCAGCGTGCGTTGATTACGTCCCTGCCCTTTGTACACACCGCCCGTCGCTACTACCGA-TTGAATGGCTGAGTGAGGCCTTCGGACTG-GCCCAGGGAGGTCGGCAACGACCACCCAGG-GCCGGAAAGTTGGTCAAACTCCGTCATTTAGAGGAAGTAAAAGTCGTAACAAGGTTTCCGTAGGTGAACCTGCGGAAGGAT-------------------CATTAA--A-GAGTAAGGGTGCT--CAGCGCCCGA-------CCTCCAA---------------CCCTTTGTTGTTAAAACTACC-----------------------------------T-----T----…	-	-	T	G	C	A	A	T	T	A	T	T	G	C	T	C	T	T	C	A	A	C	G	A	G	G	A	A	T	G	C	C	T	A	G	T	A	A	G	C	G	T	A	C	G	T
17	ITS_fungi	MN268776.1 k__Fungi; p__Ascomycota; c__Dothideomycetes; o__Dothideales; f__Saccotheciaceae; g__Aureobasidium; s__Aureobasidium sp.	--TGCAATTATTGCTCTTCAACGAGGAATGCCTAGTAAGCGTACGTCATCAGCGTGCGTTGATTACGTCCCTGCCCTTTGTACACACCGCCCGTCGCTACTACCGA-TTGAATGGCTGAGTGAGGCCTTCGGACTG-GCCCAGGGAGGTCGGCAACGACCACCCAGG-GCCGGAAAGTTGGTCAAACTCCGTCATTTAGAGGAAGTAAAAGTCGTAACAAGGTTTCCGTAGGTGAACCTGCGGAAGGAT-------------------CATTAA--A-GAGTAAGGGTGCT--CAGCGCCCGA-------CCTCCAA---------------CCCTTTGTTGTTAAAACTACC-----------------------------------T-----T----…	-	-	T	G	C	A	A	T	T	A	T	T	G	C	T	C	T	T	C	A	A	C	G	A	G	G	A	A	T	G	C	C	T	A	G	T	A	A	G	C	G	T	A	C	G	T
19	ITS_fungi	MH873443.1 k__Fungi; p__Ascomycota; c__Dothideomycetes; o__Pleosporales; f__Pleosporaceae; g__Paradendryphiella; s__Paradendryphiella salina	---------------------------------------------------------------------------------------------------------------ATGGCTCAGTGAGGCGTTCGGACTG-GCTCGAGGAGGTTGGCAACGACCACCCCGA-GCCGGAAAGTTCGTCAAACTCGGTCATTTAGAGGAAGTAAAAGTCGTAACAAGGTCTCCGTAGGTGAACCTGCGGAGGGAT-------------------CATTAC--A-CAATATGAAAGCG--GGTTGGGA----------CCTCAT---------------CTCGGTGGGGG---------------------------------------------C-----T----…	-	-	-	-	-	-	-	-	-	-	-	-	-	-	-	-	-	-	-	-	-	-	-	-	-	-	-	-	-	-	-	-	-	-	-	-	-	-	-	-	-	-	-	-	-	-
18	ITS_fungi	MG065798.1 k__Fungi; p__Ascomycota; c__Dothideomycetes; o__Pleosporales; f__Pleosporaceae; g__Paradendryphiella; s__Paradendryphiella salina	-----------------------------------------------------------------------------------------------------------------------------------------------------------------------------------------------------------------------------------------------------GGAT-------------------CATTAC--A-CAATATGAAAGCG--GGTTGGG---------GACCTCAT---------------TTCGGTGAGGAC--------------------------------------------T-----C----…	-	-	-	-	-	-	-	-	-	-	-	-	-	-	-	-	-	-	-	-	-	-	-	-	-	-	-	-	-	-	-	-	-	-	-	-	-	-	-	-	-	-	-	-	-	-
22	ITS_fungi	MH399476.1 k__Fungi; p__Ascomycota; c__Dothideomycetes; o__Pleosporales; f__Pleosporaceae; g__Pyrenophora; s__Pyrenophora sp.	----------------------------------------------------------------------------------------------------------------------------------------------------------------------------------------------------------AAGTAAAAGTCGTAACAAGGTCTCCGTAGGTGAACCTGCGGAGGGAT-------------------CATTAC--A-CAAATATGAAGGC--AGACTGG------G------CGCC---------------CTCTAGGGGG----------------------------------------------C-----C----…	-	-	-	-	-	-	-	-	-	-	-	-	-	-	-	-	-	-	-	-	-	-	-	-	-	-	-	-	-	-	-	-	-	-	-	-	-	-	-	-	-	-	-	-	-	-
17	ITS_fungi	KM011994.1 k__Fungi; p__Ascomycota; c__Dothideomycetes; o__Pleosporales; f__Pleosporaceae; g__Pyrenophora; s__Pyrenophora tritici-repentis	-----------------------------------------------------------------------------------------------------------------------------------------------------------------------------------------------------------------------------------------------------------------------------------------------------------------------------GGACTGGGATAGGGCCTCGCTGCC-----------------------------------------------T-----T----…	-	-	-	-	-	-	-	-	-	-	-	-	-	-	-	-	-	-	-	-	-	-	-	-	-	-	-	-	-	-	-	-	-	-	-	-	-	-	-	-	-	-	-	-	-	-
21	ITS_fungi	MW009427.1 k__Fungi; p__Basidiomycota; c__Pucciniomycetes; o__Pucciniales; f__Pucciniaceae; g__Puccinia; s__Puccinia hysterium	--TGCAATTATTGCTCTTCAACGAGGAATACCTAGTAAGCGTATGTCATCAGCATGCGTTGATTACGTCCCTGCCCTTTGTACACACCGCCCGTCGCTACTACCGATCGGCAT-GCTTTTTGAGGCGTTCAGAGAGCCTATAAGGAGCTGTGAAAGCAGCACTTTACTGGTTCAAAGTTCTACGAAAATGGTTTGCTAGAGGAAGTAAAAGTCGTAACAAGGTTTCTGTAGGTGAACCTGCAGAAGGAT-------------------CATTAT--T-AAATTGAGTGCAC--TTTAATGT--------GGCTCAA--C--------------CCTTTTT------------------------------------------T-------C-----A--…	-	-	T	G	C	A	A	T	T	A	T	T	G	C	T	C	T	T	C	A	A	C	G	A	G	G	A	A	T	A	C	C	T	A	G	T	A	A	G	C	G	T	A	T	G	T
14	ITS_fungi	EU915294.1 k__Fungi; p__Basidiomycota; c__Pucciniomycetes; o__Pucciniales; f__Pucciniaceae; g__Puccinia; s__Puccinia emaculata	---------------------------------------------------------------------------------------------------------------------------------------------------------------------------------------------------------------------------------------------------AAGGAT-------------------CATTAT--T-AAAAGAACTAGAG--TGCACTTTATTGT---GGCTCGAC-C-------------CCTTTTAATCTCACCCCAACTT----------------------------T-------T-----A--…	-	-	-	-	-	-	-	-	-	-	-	-	-	-	-	-	-	-	-	-	-	-	-	-	-	-	-	-	-	-	-	-	-	-	-	-	-	-	-	-	-	-	-	-	-	-
19	ITS_fungi	MK595686.1 k__Fungi; p__Ascomycota; c__Dothideomycetes; o__Mycosphaerellales; f__Mycosphaerellaceae; g__Zymoseptoria; s__Zymoseptoria sp.	---------------------------------------------------------------------------------------------------------------------------------------------------------------------------------------------------------------------------------------------------------------------------------------------------------------------------------------------------------------------------------------------------------------…	-	-	-	-	-	-	-	-	-	-	-	-	-	-	-	-	-	-	-	-	-	-	-	-	-	-	-	-	-	-	-	-	-	-	-	-	-	-	-	-	-	-	-	-	-	-
20	ITS_fungi	KP132464.1 k__Fungi; p__Ascomycota; c__Pichiomycetes; o__Serinales; f__Debaryomycetaceae; g__Millerozyma; s__Millerozyma farinosa	-------------------------------------------------------------------------------GTACACACCGCCCGTCGCTACTACCGA-TTGAATGGCTTAGTGAGGCCTTCGGATTG-GTTTAAAGAAGGGGGCAACT-CCATCTTGGAACCGAGAAGTTGGTCAAACTTGGTCATTTAGAGGAAGTAAAAGTCGTAACAAGGTTTCCGTAGGTGAACCTGCGGAAGGAT-------------------CATTAC--A-GTATTTGGACGTA--ATTCTTCTAGTATCTTGCCAGCGCTTAATTG--C------GCGGTGAGTGCTATTAGAAGT----------------------CCATA-----------A------…	-	-	-	-	-	-	-	-	-	-	-	-	-	-	-	-	-	-	-	-	-	-	-	-	-	-	-	-	-	-	-	-	-	-	-	-	-	-	-	-	-	-	-	-	-	-
19	ITS_fungi	KY104565.1 k__Fungi; p__Ascomycota; c__Pichiomycetes; o__Serinales; f__Debaryomycetaceae; g__Millerozyma; s__Millerozyma koratensis	-------------------------------------------------------------------CCCCTGCCCTTTGTACACACCGCCCGTCGCTACTACCGA-TTGAATGGCTTAGTGAGGCCTCCGGATTG-GTTTAAAGAAGGGGGCAACT-CCATCTTGGAACCGAGAAGCTGGTCAAACTTGGTCATTTAGAGGAAGTAAAAGTCGTAACAAGGTTTCCGTAGGTGAACCTGCGGAAGGAT-------------------CATTAC--A-GTATTTGGACATA--ATTCAGTAGTAACTTGCCAGCGCTTAATTG---C------GCGGTGAGTGCTATTGGAGTC----------------------CAGTAAT---------TCT----…	-	-	-	-	-	-	-	-	-	-	-	-	-	-	-	-	-	-	-	-	-	-	-	-	-	-	-	-	-	-	-	-	-	-	-	-	-	-	-	-	-	-	-	-	-	-
21	ITS_fungi	MW831030.1 k__Fungi; p__Ascomycota; c__Sordariomycetes; o__Hypocreales; f__Ophiocordycipitaceae; g__Purpureocillium; s__Purpureocillium lilacinum	--TGCAATTATTGCTCTTCAACGAGGAATCCCTAGTAAGCGCAAGTCATCAGCTTGCGTTGATTACGTCCCTGCCCTTTGTACACACCGCCCGTCGCTACTACCGA-TTGAATGGCTCAGTGAGGCGTCCGGACTG-GCCCAGAGAGGTGGGCAACTACCACTCAGG-GCCGGAAAGCTCTCCAAACTCGGTCATTTAGAGGAAGTAAAAGTCGTAACAAGGTCTCCGTTGGTGAACCAGCGGAGGGAT-------------------CATTAC--C-GAGTTATACAACT-----CC---------------CAAA--------C-------CCACTGTGAAC-----------------------------------C------------T------…	-	-	T	G	C	A	A	T	T	A	T	T	G	C	T	C	T	T	C	A	A	C	G	A	G	G	A	A	T	C	C	C	T	A	G	T	A	A	G	C	G	C	A	A	G	T
21	ITS_fungi	MZ545389.1 k__Fungi; p__Ascomycota; c__Sordariomycetes; o__Hypocreales; f__Ophiocordycipitaceae; g__Purpureocillium; s__Purpureocillium lavendulum	------------------------------------------------------------------------------------------------------CCGA-TTGAATGGCTCAGTGAGGCGTCCGGACTG-GCCCAGAGAGGTGGGCAACTACCACTCAGG-GCCGGAAAGCTCTCCAAACTCGGTCATTTAGAGGAAGTAAAAGTCGTAACAAGGTCTCCGTTGGTGAACCAGCGGAGGGAT-------------------CATTAC--C-GAGTTATACAACT-----CC---------------CAAA--------C-------CCACTGTGAAC-----------------------------------C------------T------…	-	-	-	-	-	-	-	-	-	-	-	-	-	-	-	-	-	-	-	-	-	-	-	-	-	-	-	-	-	-	-	-	-	-	-	-	-	-	-	-	-	-	-	-	-	-
15	ITS_fungi	MF795789.1 k__Fungi; p__Ascomycota; c__Dothideomycetes; o__Pleosporales; f__Phaeosphaeriaceae; g__Phaeosphaeria; s__Phaeosphaeria ammophilae	----------------------------------------------------------------------------------CACACCGCCCGTCGCTACTACCGA-TTGAATGGCTCAGTGAGGCCTTCGGACTG-GCTTGGGGAGGTTGGCAACGACCACCCTAA-GCCGGAAAGTTCGTCAAACTCGGTCATTTAGAGGAAGTAAAAGTCGTAACAAGGTTTCCGTAGGTGAACCTGCGGAAGGAT-------------------CATTAC--A--ATTCAGTAGCTT--GCTACTGTCGGGAGGCGCCGTAAG--------C-------CCGCATAGTTTAATTAC-----------------------------T-------------G-----…	-	-	-	-	-	-	-	-	-	-	-	-	-	-	-	-	-	-	-	-	-	-	-	-	-	-	-	-	-	-	-	-	-	-	-	-	-	-	-	-	-	-	-	-	-	-
[truncated: 29 more rows]
[truncated: 2,682 more columns]
