# Supplementary material for: Improving the profiling of wheat bacterial and fungal endophytic communities—a PCR clamping approach
Source: Front Microbiol. 2025 Oct 31;16:1690976. doi: 10.3389/fmicb.2025.1690976 (PMC12615186; doi:10.3389/fmicb.2025.1690976)
Supplement: Supplementary file 3 [file Table_3.XLSX]

## Sheet: Sheet1
Supplementary material 4. DNA concentration used in PCRs for each primer set.
Targeted region	Primer set	Clamp	DNA concentration used (ng/µl)1
16S V5V7	799F/1193R	BL_V5V7_1S	0.75
		BL_V5V7_2S	0.075
		BL_V5V7_1L	0.75
		BL_V5V7_2L	0.075
		PNA_V5V7	0.075
16S/18S V4	515F/806R	PNA_V4chloro	0.075
		PNA_V4mito	0.075
		PNA_V4chloro + PNA_V4mito	0.075
ITS1	ITS1/58A2R	PNA_ITS1	7.5
	18SF/ITS2_KYO2	PNA_ITS1	0.0075
ITS2	gITS7ngs/ITS4ngsUni	PNA_ITS2	0.75
	fITS9/ITS4-Fun	PNA_ITS2	7.5
During the development of the clamp, it was observed that diluting the starting DNA could improve blocking efficiency
in cases where the clamp could not achieve a total inhibition of plant sequence amplification. Depending on the primer sets
(and their respective band intensity observed on agarose gel), different DNA dilutions were used.
1: Measured using Qubit 4 fluorometer.
