# Supplementary material for: Improving the profiling of wheat bacterial and fungal endophytic communities—a PCR clamping approach
Source: Front Microbiol. 2025 Oct 31;16:1690976. doi: 10.3389/fmicb.2025.1690976 (PMC12615186; doi:10.3389/fmicb.2025.1690976)
Supplement: Supplementary file 4 [file Table_4.XLSX]

## Sheet: Sheet1
	799F/1193R	799F/1193R + BL_V5V7_1S	799F/1193R + BL_V5V7_2S	799F/1193R + BL_V5V7_1L	799F/1193R + BL_V5V7_2L	799F/1193R + PNA_V5V7	515F/806R	515F/806R + PNA_V4chloro	515F/806R + PNA_V4mito	515F/806R + PNA_V4chloro + PNA_V4mito	ITS1/58A2R	ITS1/58A2R + PNA_ITS1	18SF/ITS2_KYO2	18SF/ITS2_KYO2 + PNA_ITS1	gITS7ngs/ITS4ngsUni	gITS7ngs/ITS4ngsUni + PNA_ITS2	fITS9/ITS4-Fun	fITS9/ITS4-Fun + PNA_ITS2
Initial denaturation	95°C for 3 min	95°C for 3 min	95°C for 3 min	95°C for 3 min	95°C for 3 min	95°C for 3 min	95°C for 3 min	95°C for 3 min	95°C for 3 min	95°C for 3 min	95°C for 3 min	95°C for 3 min	95°C for 3 min	95°C for 3 min	95°C for 3 min	95°C for 3 min	95°C for 3 min	95°C for 3 min
Denaturation	95°C for 30 s	95°C for 30 s	95°C for 30 s	95°C for 30 s	95°C for 30 s	95°C for 30 s	95°C for 30 s	95°C for 30 s	95°C for 30 s	95°C for 30 s	95°C for 30 s	95°C for 30 s	95°C for 30 s	95°C for 30 s	95°C for 30 s	95°C for 30 s	95°C for 30 s	95°C for 30 s
Clamp annealing	NA	58°C for 1 min	58°C for 1 min	66°C for 1 min	66°C for 1 min	66°C for 1 min	NA	67°C for 1 min	67°C for 1 min	67°C for 1 min	NA	67°C for 1 min	NA	67°C for 1 min	NA	69°C for 1 min	NA	69°C for 1 min
Annealing	48°C for 30 s	48°C for 30 s	48°C for 30 s	48°C for 30 s	48°C for 30 s	48°C for 30 s	50°C for 30 s	50°C for 30 s	50°C for 30 s	50°C for 30 s	48°C for 30 s	48°C for 30 s	48°C for 30 s	48°C for 30 s	48°C for 30 s	48°C for 30 s	48°C for 30 s	48°C for 30 s
Elongation	72°C for 45 s	72°C for 45 s	72°C for 45 s	72°C for 45 s	72°C for 45 s	72°C for 45 s	72°C for 45 s	72°C for 45 s	72°C for 45 s	72°C for 45 s	72°C for 45 s	72°C for 45 s	72°C for 45 s	72°C for 45 s	72°C for 45 s	72°C for 45 s	72°C for 45 s	72°C for 45 s
Final elongation	72°C for 5 min	72°C for 5 min	72°C for 5 min	72°C for 5 min	72°C for 5 min	72°C for 5 min	72°C for 5 min	72°C for 5 min	72°C for 5 min	72°C for 5 min	72°C for 5 min	72°C for 5 min	72°C for 5 min	72°C for 5 min	72°C for 5 min	72°C for 5 min	72°C for 5 min	72°C for 5 min
Number of cycles	35	35	35	35	35	35	35	35	35	35	35	35	35	35	35	35	35	35
Supplementary material 5. Thermal conditions of every PCR set up in this work.
