# Supplementary material for: Improving the profiling of wheat bacterial and fungal endophytic communities—a PCR clamping approach
Source: Front Microbiol. 2025 Oct 31;16:1690976. doi: 10.3389/fmicb.2025.1690976 (PMC12615186; doi:10.3389/fmicb.2025.1690976)
Supplement: Supplementary file 5 [file Table_5.XLSX]

## Sheet: Sheet1
A	Targeted region	Primer set	Blocking condition	Observed features	Faith PD	Pielou evenness	Shannon entropy
	16S rRNA gene V5V7 (Bacteria)	799F/1193R	No blocking	139.667	45.4579	0.80285	5.64783
			BL_V5V7_1S	71.6667	11.6507	0.6512	4.01035
			BL_V5V7_1L	62	6.0224	0.665463	3.95905
			BL_V5V7_2S	73.3333	11.9193	0.643724	3.96452
			BL_V5V7_2L	64.3333	6.47755	0.650803	3.90727
			PNA_V5V7	63	5.06391	0.668812	3.98584
			p-value	0.116	0.012	0.092	0.076
	16S rRNA gene V4 (Bacteria)	515F/806R	No blocking	4	1.90172	0.920136	1.79981
			PNA_V4chloro	54	4.63296	0.643613	3.69919
			PNA_V4mito	37.3333	3.42544	0.664153	3.4586
			PNA_V4chloro + PNA_V4mito	84.6667	5.72019	0.660753	4.19831
			p-value	0.019	0.029	0.043	0.027
B	Targeted region	Primer set	Blocking condition	Observed features	Faith PD	Pielou evenness	Shannon entropy
	ITS1 (Fungi)	18SF/ITS2_KYO2	No blocking	0.333333	0.208215	0	0
			PNA_ITS1	53.3333	8.17736	0.749652	4.26379
			p-value	0.046	0.046	1	0.18
	ITS1 (Fungi)	ITS1/58A2R	No blocking	15	3.19695	0.62281	2.42073
			PNA_ITS1	48	11.5721	0.434739	2.33402
			p-value	0.05	0.05	0.275	0.513
	ITS2 (Fungi)	gITS7ngs/ITS4ngsUni	No blocking	1.33333	0.476863	0.413817	0.137939
			PNA_ITS2	69	9.45363	0.917475	5.60121
			p-value	0.046	0.05	0.18	0.046
	ITS2 (Fungi)	fITS9/ITS4-Fun	No blocking	13	2.87176	0.442335	1.61898
			PNA_ITS2	46.6667	13.9807	0.520648	2.88086
			p-value	0.05	0.05	0.05	0.05
Supplementary material 6. Alpha-diversity metrics reflecting the effectiveness of the developed PCR clamps to block the amplification of wheat DNA when primer sets targeting bacterial (A) or fungal (B) regions were used.
For all samples, the metrics were measured on three replicate sequencing libraries and averaged to report mean values in this table. Each metric was computed after removing plant reads. p-values refer to Kruskal-Wallis group significance tests.
