# Supplementary material for: Improving the profiling of wheat bacterial and fungal endophytic communities—a PCR clamping approach
Source: Front Microbiol. 2025 Oct 31;16:1690976. doi: 10.3389/fmicb.2025.1690976 (PMC12615186; doi:10.3389/fmicb.2025.1690976)
Supplement: Supplementary file 7 [file Table_7.XLSX]

## Sheet: Summary
Supplementary material 11. Localization of clamp hybridization sites within the reference sequences of wheat-related species.
Species	BL_V5V7_1S	BL_V5V7_1L	BL_V5V7_2S	BL_V5V7_2L	PNA_V5V7	PNA_V4chloro	PNA_V4mito	PNA_ITS1	PNA_ITS2
Aegilops speltoides	V	V	V	V	V	V	V	V	V
Aegilops tauschii	V	V	V	V	V	V	V	V	V
Triticum aestivum subsp. spelta	No ref seq	No ref seq	No ref seq	No ref seq	No ref seq	V	No ref seq	V	V
Triticum monococcum subsp. aegilopoides	No ref seq	No ref seq	No ref seq	No ref seq	No ref seq	V	No ref seq	V	V
Triticum monococcum subsp. monococcum	No ref seq	No ref seq	No ref seq	No ref seq	No ref seq	V	No ref seq	V	V
Triticum timopheevii	V	V	V	V	V	V	V	V	V
Triticum turgidum subsp. carthlicum	No ref seq	No ref seq	No ref seq	No ref seq	No ref seq	V	No ref seq	V	V
Triticum turgidum subsp. dicoccoides	No ref seq	No ref seq	No ref seq	No ref seq	No ref seq	No ref seq	No ref seq	V	V
Triticum turgidum subsp. dicoccum	No ref seq	No ref seq	No ref seq	No ref seq	No ref seq	V	No ref seq	V	V
Triticum turgidum subsp. durum	No ref seq	No ref seq	No ref seq	No ref seq	No ref seq	V	No ref seq	V	V
Triticum turgidum subsp. paleocolchicum	No ref seq	No ref seq	No ref seq	No ref seq	No ref seq	V	No ref seq	V	V
Triticum turgidum subsp. polonicum	No ref seq	No ref seq	No ref seq	No ref seq	No ref seq	No ref seq	No ref seq	V	V
Triticum turgidum subsp. turanicum	No ref seq	No ref seq	No ref seq	No ref seq	No ref seq	No ref seq	No ref seq	V	V
Triticum turgidum subsp. turgidum	No ref seq	No ref seq	No ref seq	No ref seq	No ref seq	No ref seq	No ref seq	V	V
Triticum urartu	V	V	V	V	V	V	V	V	V
Hordeum vulgare	V	V	V	V	V	V	V	X	X
Secale cereale	No ref seq	No ref seq	No ref seq	No ref seq	No ref seq	V	No ref seq	V	V
Zea mays	V	V	V	V	V	V	V	X	X

## Sheet: ITS
Species	Accession number	Sequence
Aegilops speltoides	AJ301804.1	------------------------------------------------------TCGTGACCC-TGACCAAAACAGACCGCGCACGCGTCAT-CCAATCCGTCGGCGACGGCACCGTCCGTCGCTCGGCCA--ATGCCTCGACCACCTCCCCTCCTTGGAGCGGGTGGGGGCTCGGGGTAAAAGAACCCACGGCGCCGAAGGCGTC-AAGGAACACTGTGCCTAAC-CCGGG-----GGCATGGCTAGCTTGC-TAGCCGTCCCTCGTGTTGCAAATCTA-TTTAATCCACACGACTCTCGGCAACGGATATCTCGGCTCTCGCATCGATGAAGAACGTAGCGAAATGCGATACCTGGTGTGAATTGCAGAATCCCGCGAACCATCGAGTC-TTTGAAC…	-	-	-	-	-	-	-	-	-	-	-	-	-	-	-	-	-	-	-	-	-	-	-	-	-	-	-	-	-	-	-	-	-	-	-	-	-	-	-	-	-	-	-	-	-	-	-
Aegilops speltoides	KF482077.1	-------------------------------------CTGCGGAAGGATCATTGTCGTGACCC-TGACCAAAACAGACCGCGCACGCGTCAT-CCAATCCGTCGGCGACGGCACTGTCCGTCGCTCGGCCA--ATGCCTCGACCACCTCCCCTCCTCGGAGCGGGTGGGGGCTCTTGGTAAAAGAACCCACGGCGCCGAAGGCGTC-AAGGAACACTGTGCCTAAC-CCGAG-----GGCATGGCTAGCTTGC-TAGCCGTCCCCCGTGTTGCAAAGCTA-TTTAATCCACACGACTCTCGGCAACGGATATCTCGGCTCTCGCATCGATGAAGAACGTAGCGAAATGCGATACCTGGTGTGAATTGCAGAATCCCGCGAGCCATCGAGTC-TTTGAAC…	-	-	-	-	-	-	-	-	-	-	-	-	-	-	-	-	-	-	-	-	-	-	-	-	-	-	-	-	-	-	-	-	-	-	-	-	-	C	T	G	C	G	G	A	A	G	G
Aegilops speltoides	MF480406.1	-------------------------------------------------------------------------CTGGCCGCGTACGCGTCATACCGATCCGTCGGTGACGGCACTGTCCGTCGCTCGGCCA--ATGCCTCGACCACCTCCCCTCCTTGGAGCGGATGGGGGCTCGGGGTAAAAGAACCCACGGCGCCGAAGGCGTC-AAGGAACACTGTGCCTAAC-CCGGG-----GGCATGGCTAGCTTGC-TAGCCGTCCCTTGTGTTGCAAAGCTA-TTTAATCCACACGACTCTCGGCAACGGATATCTCGGCTCTCGCATCGATGAAGAACGTAGCGAAATGCGATACCTGGTGTGAATTGCAGAATCCCGCGAACCATCGAGTC-TTTGAAC…	-	-	-	-	-	-	-	-	-	-	-	-	-	-	-	-	-	-	-	-	-	-	-	-	-	-	-	-	-	-	-	-	-	-	-	-	-	-	-	-	-	-	-	-	-	-	-
Aegilops speltoides	MK387299.1	---------------------------------------------------------------------------------------------------------------------------------------------------------------------------------------------------------------------------------------------------------------------------------------------------------------------------------------------------------------------------------------------------------------…	-	-	-	-	-	-	-	-	-	-	-	-	-	-	-	-	-	-	-	-	-	-	-	-	-	-	-	-	-	-	-	-	-	-	-	-	-	-	-	-	-	-	-	-	-	-	-
Aegilops speltoides	KJ459895.1	------------------------------------------------------TCGTGACCC-TGACCAAAACAGACCGCGCACGCGTCAT-CCAATCCGTCGGCGACGGCACCGTCCGTCGCTCGGCCA--ATGCCTCGACCACCTCCCCTCCTCGGAGCGGGTGGTGGCTCGGGGTAAAAGAACCCACGGCGCCGAAGGCGTC-AAGGAACACTGTGCCTAAC-CCGAG-----GGCATGGCTAGCTTGC-TAGCCGTCCCTCGTGTTGCAAAGCTA-TTTAATCCACACGACTCTCGGCAACGGATATCTCGGCTCTCGCATCGATGAAGAACGTAGCGAAATGCGATACCTGGTGTGAATTGCAGAATCCCGCGAACCATCGAGTC-TTTGAAC…	-	-	-	-	-	-	-	-	-	-	-	-	-	-	-	-	-	-	-	-	-	-	-	-	-	-	-	-	-	-	-	-	-	-	-	-	-	-	-	-	-	-	-	-	-	-	-
Aegilops speltoides	KJ459896.1	------------------------------------------------------TCGTGACCC-TGACCAAAACAGACCGCGCACGCGTCAT-CCAATCCGTCGGCGACGGCACCGTCCGTCGCTCGGCCA--ATGCCTCGACCACCTCCCCTCCTCGGAGCGGGTGGTGGCTCGGGGTAAAAGAACCCACGGCGCCGAAGGCGTC-AAGGAACACTGTGCCTAAC-CCGAG-----GGCATGGCTAGCTTGC-TAGCCGTCCCTCGTGTTGCAAAGCTA-TTTAATCCACACGACTCTCGGCAACGGATATCTCGGCTCTCGCATCGATGAAGAACGTAGCGAAATGCGATACCTGGTGTGAATTGCAGAATCCCGCGAACCATCGAGTC-TTTGAAC…	-	-	-	-	-	-	-	-	-	-	-	-	-	-	-	-	-	-	-	-	-	-	-	-	-	-	-	-	-	-	-	-	-	-	-	-	-	-	-	-	-	-	-	-	-	-	-
Aegilops speltoides	KJ459897.1	------------------------------------------------------TCGTGACCC-TGACCAAAACAGACCGCGCACGCGTCAT-CCAATCCGTCGGCGACGGCACCGTCCGTCGCTCGGCCA--ATGCCTCGACCACCTCCCCTCCTCGGAGCGGGTGGTGGCTCGGGGTAAAAGAACCCACGGCGCCGAAGGCGTC-AAGGAACACTGTGCCTAAC-CCGAG-----GGCATGGCTAGCTTGC-TAGCCGTCCCTCGTGTTGCAAAGCTA-TTTAATCCACACGACTCTCGGCAACGGATATCTCGGCTCTCGCATCGATGAAGAACGTAGCGAAATGCGATACCTGGTGTGAATTGCAGAATCCCGCGAACCATCGAGTC-TTTGAAC…	-	-	-	-	-	-	-	-	-	-	-	-	-	-	-	-	-	-	-	-	-	-	-	-	-	-	-	-	-	-	-	-	-	-	-	-	-	-	-	-	-	-	-	-	-	-	-
Aegilops speltoides	KJ459904.1	------------------------------------------------------TCGTGACCC-TGACCAAAACAGACCGCGCACGCGTCAT-CCAATCCGTCGGCGACGGCACCGTCCGTCGCTCGGCCA--ATGCCTCGACCACCTCCCCTCCTCGGAGCGGGTGGTGGCTCGGGGTAAAAGAACCCACGGCGCCGAAGGCGTC-AAGGAACACTGTGCCTAAC-CCGAG-----GGCATGGCTAGCTTGC-TAGCCGTCCCTCGTGTTGCAAAGCTA-TTTAATCCACACGACTCTCGGCAACGGATATCTCGGCTCTCGCATCGATGAAGAACGTAGCGAAATGCGATACCTGGTGTGAATTGCAGAATCCCGCGAACCATCGAGTC-TTTGAAC…	-	-	-	-	-	-	-	-	-	-	-	-	-	-	-	-	-	-	-	-	-	-	-	-	-	-	-	-	-	-	-	-	-	-	-	-	-	-	-	-	-	-	-	-	-	-	-
Aegilops speltoides	KJ459905.1	------------------------------------------------------TCGTGACCC-TGACCAAAACAGACCGCGCACGCGTCAT-CCAATCCGTCGGCGACGGCACCGTCCGTCGCTCGGCCA--ATGCCTCGACCACCTCCCCTCCTCGGAGCGGGTGGTGGCTCGGGGTAAAAGAACCCACGGCGCCGAAGGCGTC-AAGGAACACTGTGCCTAAC-CCGAG-----GGCATGGCTAGCTTGC-TAGCCGTCCCTCGTGTTGCAAAGCTA-TTTAATCCACACGACTCTCGGCAACGGATATCTCGGCTCTCGCATCGATGAAGAACGTAGCGAAATGCGATACCTGGTGTGAATTGCAGAATCCCGCGAACCATCGAGTC-TTTGAAC…	-	-	-	-	-	-	-	-	-	-	-	-	-	-	-	-	-	-	-	-	-	-	-	-	-	-	-	-	-	-	-	-	-	-	-	-	-	-	-	-	-	-	-	-	-	-	-
Aegilops speltoides	KJ459906.1	------------------------------------------------------TCGTGACCC-TGACCAAAACAGACCGCGCACGCGTCAT-CCAATCCGTCGGCGACGGCACCGTCCGTCGCTCGGCCA--ATGCCTCGACCACCTCCCCTCCTCGGAGCGGGTGGTGGCTCGGGGTAAAAGAACCCACGGCGCCGAAGGCGTC-AAGGAACACTGTGCCTAAC-CCGAG-----GGCATGGCTAGCTTGC-TAGCCGTCCCTCGTGTTGCAAAGCTA-TTTAATCCACACGACTCTCGGCAACGGATATCTCGGCTCTCGCATCGATGAAGAACGTAGCGAAATGCGATACCTGGTGTGAATTGCAGAATCCCGCGAACCATCGAGTC-TTTGAAC…	-	-	-	-	-	-	-	-	-	-	-	-	-	-	-	-	-	-	-	-	-	-	-	-	-	-	-	-	-	-	-	-	-	-	-	-	-	-	-	-	-	-	-	-	-	-	-
Aegilops speltoides	KJ459907.1	------------------------------------------------------TCGTGACCC-TGACCAAAACAGACCGCGCACGCGTCAT-CCAATCCGTCGGCGACGGCACCGTCCGTCGCTCGGCCA--ATGCCTCGACCACCTCCCCTCCTCGGAGCGGGTGGTGGCTCGGGGTAAAAGAACCCACGGCGCCGAAGGCGTC-AAGGAACACTGTGCCTAAC-CCGAG-----GGCATGGCTAGCTTGC-TAGCCGTCCCTCGTGTTGCAAAGCTA-TTTAATCCACACGACTCTCGGCAACGGATATCTCGGCTCTCGCATCGATGAAGAACGTAGCGAAATGCGATACCTGGTGTGAATTGCAGAATCCCGCGAACCATCGAGTC-TTTGAAC…	-	-	-	-	-	-	-	-	-	-	-	-	-	-	-	-	-	-	-	-	-	-	-	-	-	-	-	-	-	-	-	-	-	-	-	-	-	-	-	-	-	-	-	-	-	-	-
Aegilops speltoides	KJ459908.1	------------------------------------------------------TCGTGACCC-TGACCAAAACAGACCGCGCACGCGTCAT-CCAATCCGTCGGCGACGGCACCGTCCGTCGCTCGGCCA--ATGCCTCGACCACCTCCCCTCCTCGGAGCGGGTGGTGGCTCGGGGTAAAAGAACCCACGGCGCCGAAGGCGTC-AAGGAACACTGTGCCTAAC-CCGAG-----GGCATGGCTAGCTTGC-TAGCCGTCCCTCGTGTTGCAAAGCTA-TTTAATCCACACGACTCTCGGCAACGGATATCTCGGCTCTCGCATCGATGAAGAACGTAGCGAAATGCGATACCTGGTGTGAATTGCAGAATCCCGCGAACCATCGAGTC-TTTGAAC…	-	-	-	-	-	-	-	-	-	-	-	-	-	-	-	-	-	-	-	-	-	-	-	-	-	-	-	-	-	-	-	-	-	-	-	-	-	-	-	-	-	-	-	-	-	-	-
Aegilops speltoides	KJ459909.1	------------------------------------------------------TCGTGACCC-TGACCAAAACAGACCGCGCACGCGTCAT-CCAATCCGTCGGCGACGGCACCGTCCGTCGCTCGGCCA--ATGCCTCGACCACCTCCCCTCCTCGGAGCGGGTGGTGGCTCGGGGTAAAAGAACCCACGGCGCCGAAGGCGTC-AAGGAACACTGTGCCTAAC-CCGAG-----GGCATGGCTAGCTTGC-TAGCCGTCCCTCGTGTTGCAAAGCTA-TTTAATCCACACGACTCTCGGCAACGGATATCTCGGCTCTCGCATCGATGAAGAACGTAGCGAAATGCGATACCTGGTGTGAATTGCAGAATCCCGCGAACCATCGAGTC-TTTGAAC…	-	-	-	-	-	-	-	-	-	-	-	-	-	-	-	-	-	-	-	-	-	-	-	-	-	-	-	-	-	-	-	-	-	-	-	-	-	-	-	-	-	-	-	-	-	-	-
Aegilops speltoides	AY450267.1	------------------------------------------------------TCGTGACCC-TGACCAAAACAGACCGCGCACGCGTCAT-CCAATCCGTCGGCGACGGCACTGTCCGTCGCTCGGCCA--ATGCCTCGACCACCTCCCCTCCTCGGAGCGGGTGGTGGCTCGGGGTAAAAGAACCCACGGCGCCGAAGGCGTC-AAGGAACACTGTGCCTAAC-CCGAG-----GGCATGGCTAGCTTGC-TAGCCGTCCCTCGTGTTGCAAAGCTA-TTTAATCCACACGACTCTCGGCAACGGATATCTCGGCTCTCGCATCGATGAAGAACGTAGCGAAATGCGATACCTGGTGTGAATTGCAGAATCCCGCGAACCATCGAGTC-TTTGAAC…	-	-	-	-	-	-	-	-	-	-	-	-	-	-	-	-	-	-	-	-	-	-	-	-	-	-	-	-	-	-	-	-	-	-	-	-	-	-	-	-	-	-	-	-	-	-	-
Aegilops speltoides	AY450268.1	------------------------------------------------------TCGTGACCC-TGACCAAAACAGACCGCGCACGCGTCAT-CCAATCCGTCGGCGACGGCACTGTCCGTCGCTCGGCCA--ATGCCTCGACCACCTCCCCTCCTCGGAGCGGGTGGTGGCTCGGGGTAAAAGAACCCACGGCGCCGAAGGCGTC-AAGGAACACTGTGCCTAAC-CCGAG-----GGCATGGCTAGCTTGC-TAGCCGTCCCTCGTGTTGCAAAGCTA-TTTAATCCACACGACTCTCGGCAACGGATATCTCGGCTCTCGCATCGATGAAGAACGTAGCGAAATGCGATACCTGGTGTGAATTGCAGAATCCCGCGAACCATCGAGTC-TTTGAAC…	-	-	-	-	-	-	-	-	-	-	-	-	-	-	-	-	-	-	-	-	-	-	-	-	-	-	-	-	-	-	-	-	-	-	-	-	-	-	-	-	-	-	-	-	-	-	-
Aegilops tauschii	KF482081.1	-------------------------------------CTGCGGAAGGATCATTGTCGTGACCC-TGACCAAAACAGACCGCGCACGCGTCAT-CCAACCCGTCGGTGACGGCACTGTCCGTCGCTCGGCCA--ATGCCTCGACCACCTCCCCTCCTCGGAGCGGGTGGGGGCTCGGGGTAAAAGAACCCACGGCGCCGAAGGCGTC-AAGGAACACTGTGCCTAAC-CCGGG-----GGCATGGCTAGCTTGC-TAGCCGTCCCTTGTGTTGCAAAGCTA-TTTAATCCACACGACTCTCGGCAACGGATATCTCGGCTCTCGCATCGATGAAGAACGTAGCGAAATGCGATACCTGGTGTGAATTGCAGAATCCCGCGAACCATCGAGTC-TTTGAAC…	-	-	-	-	-	-	-	-	-	-	-	-	-	-	-	-	-	-	-	-	-	-	-	-	-	-	-	-	-	-	-	-	-	-	-	-	-	C	T	G	C	G	G	A	A	G	G
Aegilops tauschii	KF482085.1	-------------------------------------CTGCGGAAGGATCATTGTCGTGACCC-TGACCAAAACAGACCGCGCACGCGTCAT-CCAATCCGTCGGTGACGGCACTGTCCGTCGCTCGGCCA--ATGCCTCGACCACCTCCCCTCCTCGGAGCGGGTGGTGGCTCGGGGTAAAAGAACCCACGGCGCCGAAGGCGTC-AAGGAACACTGTGCCTAAC-CCGGG-----GGCATGGCTAGCTTGC-TAGCCGTCCCTTGTGTTGCAAAGCTA-TTTAATCCACACGACTCTCGGCAACGGATATCTCGGCTCTCGCATCGATGAAGAACGTAGCGAAATGCGATACCTGGTGTGAACTGCAGAATCCCGCGAACCATCGAGTC-TTTGAAC…	-	-	-	-	-	-	-	-	-	-	-	-	-	-	-	-	-	-	-	-	-	-	-	-	-	-	-	-	-	-	-	-	-	-	-	-	-	C	T	G	C	G	G	A	A	G	G
Aegilops tauschii	MF480398.1	-------------------------------------------------------------------CCAA----------------------CGATGTTGTCGGCGACGGCACTGTCCGTCGCTCGGCCA--ATGCCTCGACCACCTCCCCTCCTCGGAGCGGGTGGGGGCTCGGGGTAAAAGAACCCACGGCGCCGAAGGCGTC-AAGGAACACTGTGCCTAAC-CCGAG-----GGCATGGCTAGCTTGC-TAGCCGTCCCTCGTGTTGCAAAGCTA-TTTAATCCACACGACTCTCGGCAACGGATATCTCGGCTCTCGCATCGATGAAGAACGTAGCGAAATGCGATACCTGGTGTGAATTGCAGAATCCCGCGAACCATCGAGTC-TTTGAAC…	-	-	-	-	-	-	-	-	-	-	-	-	-	-	-	-	-	-	-	-	-	-	-	-	-	-	-	-	-	-	-	-	-	-	-	-	-	-	-	-	-	-	-	-	-	-	-
Aegilops tauschii	MK387303.1	---------------------------------------------------------------------------------------------------------------------------------------------------------------------------------------------------------------------------------------------------------------------------------------------------------------------------------------------------------------------------------------------------------------…	-	-	-	-	-	-	-	-	-	-	-	-	-	-	-	-	-	-	-	-	-	-	-	-	-	-	-	-	-	-	-	-	-	-	-	-	-	-	-	-	-	-	-	-	-	-	-
Aegilops tauschii	AY775275.1	------------------------------------------------------TCGTGACCC-TGACCAAAACAGACCGCGCACGCGTCAT-CCAATCCGTCGGTGACGGCACTGTCCGTCGCTCGGCCA--ATGCCTCGACCACCTCCCCTCCTTGGAGCGGATGGGGGCTCGGGGTAAAAGAACCCACGGCGCCGAAGGCGTC-AAGGAACACTGTGCCTAAC-CCGGG-----GGCATGGCTAGCTTGC-TAGCCGTCCCTTGTGTTGCAAAGCTA-TTTAATCCACACGACTCTCGGCAACGGATATCTCGGCTCTCGCATCGATGAAGAACGTAGCGAAATGCGATACCTGGTGTGAATTGCAGAATCCCGCGAACCATCGAGTC-TTTGAAC…	-	-	-	-	-	-	-	-	-	-	-	-	-	-	-	-	-	-	-	-	-	-	-	-	-	-	-	-	-	-	-	-	-	-	-	-	-	-	-	-	-	-	-	-	-	-	-
Aegilops tauschii	AY775276.1	------------------------------------------------------TCGTGACCC-TGACCAAAACAGACCGCGCACGCGTCAT-CCAATCCGTCGGTGACGGCACTGTCCGTCGCTCGGCCA--ATGCCTCGACCACCTCCCCTCCTCGGAGCGGGTGGTGGCTCGGGGTAAAAGAACCCACGGCGCCGAAGGCGTC-AAGGAACACTGTGCCTAAC-CCGGG-----GGCATGGCTAGCTTGC-TAGCCGTCCCTTGTGTTGCAAAGCTA-TTTAATCCACACGACTCTCGGCAACGGATATCTCGGCTCTCGCATCGATGAAGAACGTAGCGAAATGCGATACCTGGTGTGAATTGCAGAATCCCGCGAACCATCGAGTC-TTTGAAC…	-	-	-	-	-	-	-	-	-	-	-	-	-	-	-	-	-	-	-	-	-	-	-	-	-	-	-	-	-	-	-	-	-	-	-	-	-	-	-	-	-	-	-	-	-	-	-
Aegilops tauschii	AY775277.1	------------------------------------------------------TCGTGACCC-TGACCAAAACAGACCGCGCACGCGTCAT-CCAATCCGTCGGTGACGGCACTGTCCGTCGCTCGGCCA--ATGCCTCGACCACCTCCCCTCCTCGGAGCGGGTGGTGGCTCGGGGTAAAAGAACCCACGGCGCCGAAGGCGTC-AAGGAACACTGTGCCTAAC-CCGGG-----GGCATGGCTAGCTTGC-TAGCCGTCCCTTGTGTTGCAAAGCTA-TTTAATCCACACGACTCTCGGCAACGGATATCTCGGCTCTCGCATCGATGAAGAACGTAGCGAAATGCGATACCTGGTGTGAATTGCAGAATCCCGCGAACCATCGAGTC-TTTGAAC…	-	-	-	-	-	-	-	-	-	-	-	-	-	-	-	-	-	-	-	-	-	-	-	-	-	-	-	-	-	-	-	-	-	-	-	-	-	-	-	-	-	-	-	-	-	-	-
Aegilops tauschii	AY775278.1	------------------------------------------------------TCGTGACCC-TGACCAAAACAGACCGCGCACGCGTCAT-CCAACCCGTCGGTGACGGCACTGTCCGTCGCTCGGCCA--ATGCCTCGACCACCTCCCCTCCTCGGAGCGGGTGGGGGCTCGGGGTAAAAGAACCCACGGCGCCGAAGGCGTC-AAGGAACACTGTGCCTAAC-CCGGG-----GGCATGGCTAGCTTGC-TAGCCGTCCCTTGTGTTGCAAAGCTA-TTTAATCCACACGACTCTCGGCAACGGATATCTCGGCTCTCGCATCGATGAAGAACGTAGCGAAATGCGATACCTGGTGTGAATTGCAGAATCCCGCGAACCATCGAGTC-TTTGAAC…	-	-	-	-	-	-	-	-	-	-	-	-	-	-	-	-	-	-	-	-	-	-	-	-	-	-	-	-	-	-	-	-	-	-	-	-	-	-	-	-	-	-	-	-	-	-	-
Aegilops tauschii	AY775279.1	------------------------------------------------------TCGTGACCC-TGACCAAAACAGACCGCGCACGCGTCAT-CCAATCCGTCGGTGACGGCACTGTCCGTCGCTCGGCCA--ATGCCTCGACCACCTCCCCTCCTCGGAGCGGGTGGGGGCTCGGGGTAAAAGAACCCACGGCGCCGAAGGCGTC-AAGGAACACTGTGCCTAAC-CCGGG-----GGCATGGCTAGCTTGC-TAGCCGTCCCTTGTGTTGCAAAGCTA-TTTAATCCACACGACTCTCGGCAACGGATATCTCGGCTCTCGCATCGATGAAGAACGTAGCGAAATGCGATACCTGGTGTGAATTGCAGAATCCCGCGAACCATCGAGTC-TTTGAAC…	-	-	-	-	-	-	-	-	-	-	-	-	-	-	-	-	-	-	-	-	-	-	-	-	-	-	-	-	-	-	-	-	-	-	-	-	-	-	-	-	-	-	-	-	-	-	-
Aegilops tauschii	AY775280.1	------------------------------------------------------TCGTGACCC-TGACCAAAACAGACCGCGCACGCGTCAT-CCAATCCGTCGGTGACGGCACTGTCCGTCGCTCGGCCA--ATGCCTCGACCACCTCCCCTCCTTGGAGCGGATGGGGGCTCGGGGTAAAAGAACCCACGGCGCCGAAGGCGTC-AAGGAACACTGTGCCTAAC-CCGGG-----GGCATGGCTAGCTTGC-TAGCCGTCCCTTGTGTTGCAAAGCTA-TTTAATCCACACGACTCTCGGCAACGGATATCTCGGCTCTCGCATCGATGAAGAACGTAGCGAAATGCGATACCTGGTGTGAATTGCAGAATCCCGCGAACCATCGAGTC-TTTGAAC…	-	-	-	-	-	-	-	-	-	-	-	-	-	-	-	-	-	-	-	-	-	-	-	-	-	-	-	-	-	-	-	-	-	-	-	-	-	-	-	-	-	-	-	-	-	-	-
Aegilops tauschii	AY775281.1	------------------------------------------------------TCGTGACCC-TGACCAAAACAGACCGCGCACGCGTCAT-CCAATCCGTCGGTGACGGCACTGTCCGTCGCTCGGCCA--ATGCCTCGACCACCTCCCCTCCTCGGAGCGGGTGGGGGCTCGGGGTTAAAGAACCCACGGCGCCGAAGGCGTC-AAGGAACACTGTGCCTAAC-CCGGG-----GGCATGGCTAGCTTGC-TAGCCGTCCCTTGTGTTGCAAAGCTA-TTTAATCCACACGACTCTCGGCAACGGATATCTCGGCTCTCGCATCGATGAAGAACGTAGCGAAATGCGATACCTGGTGTGAATTGCAGAATCCCGCGAACCATCGAGTC-TTTGAAC…	-	-	-	-	-	-	-	-	-	-	-	-	-	-	-	-	-	-	-	-	-	-	-	-	-	-	-	-	-	-	-	-	-	-	-	-	-	-	-	-	-	-	-	-	-	-	-
Aegilops tauschii	AY775282.1	------------------------------------------------------TCGTGACCC-TGACCAAAACAGACCGCGCACGCGTCAT-CCAATCCGTCGGTGACGGCACTGTCCGTCGCTCGGCCA--ATGCCTCGACCACCTCCCCTCCTCGGAGCGGGTGGTGGCTCGGGGTAAAAGAACCCACGGCGCCGAAGGCGTC-AAGGAACACTGTGCCTAAC-CCGGG-----GGCATGGCTAGCTTGC-TAGCCGTCCCTTGTGTTGCAAAGCTA-TTTAATCCACACGACTCTCGGCAACGGATATCTCGGCTCTCGCATCGATGAAGAACGTAGCGAAATGCGATACCTGGTGTGAATTGCAGAATCCCGCGAACCATCGAGTC-TTTGAAC…	-	-	-	-	-	-	-	-	-	-	-	-	-	-	-	-	-	-	-	-	-	-	-	-	-	-	-	-	-	-	-	-	-	-	-	-	-	-	-	-	-	-	-	-	-	-	-
Aegilops tauschii	AF149193.1	------------------------------------------------------TCGTGACCC-TGACCAAAACAGACCGCGCACGCGTCAT-CCAATCCGTCGGTGACTGCACTGTCCGTCGCTCGGCCA--ATGCCTCGACCACCTCCCCTCCTCGGAGCGGGTGGGGGCTCGGGGTAAAAGAACCCACGGCGCCGAAGGCGTC-AAGGAACACTGTGCCTAAC-CCGGKGGCATGGCATGGCTAGCTTGC-TAGCCGTCCCTTGTGTTGCAAAGCTA-TTTAATCCACACGACTCTCGGCAACGGATATCTCGGCTCTCGCATCGATGAAGAACGTAGCGAAATGCGATACCTGGTGTGAATTGCAGAATCCCGCGAACCATCGAGTC-TTTGAAC…	-	-	-	-	-	-	-	-	-	-	-	-	-	-	-	-	-	-	-	-	-	-	-	-	-	-	-	-	-	-	-	-	-	-	-	-	-	-	-	-	-	-	-	-	-	-	-
Triticum aestivum subsp. spelta	KJ459903.1	------------------------------------------------------TCGTGACCC-TGACCAAAACAGACCGCGCACGCGTCAT-CCAATCCGTCGGCGACGGCACCGTCCGTCGCTCGGCCA--ATGCCTCGACCACCTCCCCTCCTCGGAGCGGGTGGGGGCTCGGGGTAAAAGAACCCACGGCGCCGAAGGCGTC-AAGGAACACTGTGCCTAAC-CCGGG-----GGCATGTCTAGCTTGC-TAGCCGTCCCTCGTGTTGCAAAGCTA-TTTAATCCACACGACTCTCGGCAACGGATATCTCGGCTCTCGCATCGATGAAGAACGTAGCGAAATGCGATACCTGGTGTGAATTGCAGAATCCCGCGAACCATCGAGTC-TTTGAAC…	-	-	-	-	-	-	-	-	-	-	-	-	-	-	-	-	-	-	-	-	-	-	-	-	-	-	-	-	-	-	-	-	-	-	-	-	-	-	-	-	-	-	-	-	-	-	-
Triticum aestivum subsp. spelta	KJ459902.1	------------------------------------------------------TCGTGACCC-TGACCAAAACAGACCGCGCACGCGTCAT-CCAATCCGTCGGCGACGGCACCGTCCGTCGCTCGGCCA--ATGCCTCGACCACCTCCCCTCCTCGGAGCGGGTGGGGGCTCGGGGTAAAAGAACCCACGGCGCCGAAGGCGTC-AAGGAACACTGTGCCTAAC-CCGGG-----GGCATGTCTAGCTTGC-TAGCCGTCCCTCGTGTTGCAAAGCTA-TTTAATCCACACGACTCTCGGCAACGGATATCTCGGCTCTCGCATCGATGAAGAACGTAGCGAAATGCGATACCTGGTGTGAATTGCAGAATCCCGCGAACCATCGAGTC-TTTGAAC…	-	-	-	-	-	-	-	-	-	-	-	-	-	-	-	-	-	-	-	-	-	-	-	-	-	-	-	-	-	-	-	-	-	-	-	-	-	-	-	-	-	-	-	-	-	-	-
Triticum aestivum subsp. spelta	KJ459901.1	------------------------------------------------------TCGTGACCC-TGACCAAAACAGACCGCGCACGCGTCAT-CCAATCCGTCGGCGACGGCACCGTCCGTCGCTCGGCCA--ATGCCTCGACCACCTCCCCTCCTCGGAGCGGGTGGGGGCTCGGGGTAAAAGAACCCACGGCGCCGAAGGCGTC-AAGGAACACTGTGCCTAAC-CCGGG-----GGCATGTCTAGCTTGC-TAGCCGTCCCTCGTGTTGCAAAGCTA-TTTAATCCACACGACTCTCGGCAACGGATATCTCGGCTCTCGCATCGATGAAGAACGTAGCGAAATGCGATACCTGGTGTGAATTGCAGAATCCCGCGAACCATCGAGTC-TTTGAAC…	-	-	-	-	-	-	-	-	-	-	-	-	-	-	-	-	-	-	-	-	-	-	-	-	-	-	-	-	-	-	-	-	-	-	-	-	-	-	-	-	-	-	-	-	-	-	-
Triticum aestivum subsp. spelta	MT230616.1	----------------------TTTCCGTAGGTGAACCTGCGGAAGGATCATTGTCGTGACCC-TGACCAAAACAGACTGCGCACGCGTCAT-CCAATCCGTCGGCGACGGCACCGTCCGTCGCTCGGCCA--ATGCCTCGACCACCTCCCCTCCTCGGAGCGGGTGGGGGCTCGGGGTAAAACAACCCACGGCGCCGAAGGCGTC-AAGGAACACTGTGCCTAAC-CCGGG-----GGCATGTCTAGCTTGC-TAGCCGTCCCTCGTGTTGCAAATCTA-TTTAATCCACACGACTCTCGGCAACGGATATCTCGGCTCTCGCATCGATGAAGAACGTAGCGAAATGCGATACCTGGTGTGAATTGCAGAATCCCGCGAACCATCGAGTC-TTTGAAC…	-	-	-	-	-	-	-	-	-	-	-	-	-	-	-	-	-	-	-	-	-	-	T	T	T	C	C	G	T	A	G	G	T	G	A	A	C	C	T	G	C	G	G	A	A	G	G
Triticum aestivum subsp. spelta	KY437103.1	------------------------------GGTGAACCTGCGGAAGGATCATTGTCGTGACCC-TGACCAAAACAGACTGCGCACGCGTCAT-CCAATCCGTCGGCGACGGCATCGTCCGTCGCTCGGCCA--ATGCCTCGACCACCTCCCCTCCTCGGAGCGGGTGGGGGCTCGGGGTAAAAGAACCCACGGCGCCGAAGGCGTC-AAGGAACACTGTGCCTAAC-CCGGG-----GGCATGTCTAGCTTGC-TAGCCGTCCCTCGTGTTGCAAATCTA-TTTAATCCACACGACTCTCGGCAACGGATATCTCGGCTCTCGCATCGATGAAGAACGTAGCGAAATGCGATACCTGGTGTGAATTGCAGAATCCCGCGAACCATCGAGTC-TTTGAAC…	-	-	-	-	-	-	-	-	-	-	-	-	-	-	-	-	-	-	-	-	-	-	-	-	-	-	-	-	-	-	G	G	T	G	A	A	C	C	T	G	C	G	G	A	A	G	G
Triticum aestivum subsp. spelta	KJ131570.1	---------------------------------------------------------------------------------------------------------------------------------------------------------------------------------------------------------------------------------------------------------------------------------------------------------------------------------------------------------------------------------------------------------------…	-	-	-	-	-	-	-	-	-	-	-	-	-	-	-	-	-	-	-	-	-	-	-	-	-	-	-	-	-	-	-	-	-	-	-	-	-	-	-	-	-	-	-	-	-	-	-
Triticum monococcum subsp. aegilopoides	KJ131561.1	---------------------------------------------------------------------------------------------------------------------------------------------------------------------------------------------------------------------------------------------------------------------------------------------------------------------------------------------------------------------------------------------------AGTC-TTTG-AC…	-	-	-	-	-	-	-	-	-	-	-	-	-	-	-	-	-	-	-	-	-	-	-	-	-	-	-	-	-	-	-	-	-	-	-	-	-	-	-	-	-	-	-	-	-	-	-
Triticum monococcum subsp. aegilopoides	MK612045.1	----------------------------------------------------------------------------------------------------------------------------------------------------------------------------------------------------------------------------------------------------------------------------------------------------------------------------------------ATAAAGG---------------------------------------TTGCTATCCTCCGAGTCTTTTGAAC…	-	-	-	-	-	-	-	-	-	-	-	-	-	-	-	-	-	-	-	-	-	-	-	-	-	-	-	-	-	-	-	-	-	-	-	-	-	-	-	-	-	-	-	-	-	-	-
Triticum monococcum subsp. aegilopoides	KF031129.1	------------CGTAACAAGGTTTCCGTAGGTGAACCTGCGGAAGGATCATTGTCGTGACCC-TGACCAAAACAGACCGTGCACGCGTCAT-CCAATCCGTCGGCGACGGCATTGTCCGTCGCTCGGCCAATATGCCTCGACCACCTCCCCTCCTTGGAGTGGGTGGGGGCTCGGGGTAAAAGAACCCACGGCGCCGAAGGCGTC-AAGGAACACTGTGCCTAAC-CCGGG-----GGCATGGCTAGCTTGC-TAGCCATCCCTCGTGTTGCAAAGCTA-TTTAATCCACACGACTCTCGGCAACGGATATCTCGGCTCTCGCATCGATGAAGAACGTAGCGAAATGCGATACCTGGTGTGAATTGCAGAATCCCGCGAACCATCGAGTC-TTTGAAC…	-	-	-	-	-	-	-	-	-	-	-	-	C	G	T	A	A	C	A	A	G	G	T	T	T	C	C	G	T	A	G	G	T	G	A	A	C	C	T	G	C	G	G	A	A	G	G
Triticum monococcum subsp. aegilopoides	KF031130.1	------------CGTAACAAGGTTTCCGTAGGTGAACCTGCGGAAGGATCATTGTCGTGACCC-TGACCAAAACAGACCGTGCACGCGTCAT-CCAATCCGTCGGCGAYGGCATTGTCCGTCGCTCGGCCAATATGCCTCGACCACCTCCCCTCCTTGGAGTGGGTGGGGGCTCGGGGTAAAAGAACCCACGGCGCCGAAGGCGTC-AAGGAACACTGTGCCTAAC-CCGGG-----GGCATGGCTAGCTTGC-TAGCCATCCCTYGTGTTGCAAAGCTA-TTTAATCCACACGACTCTCGGCAACGGATATCTCGGCTCTCGCATCGATGAAGAACGTAGCGAAATGCGATACCTGGTGTGAATTGCAGAATCCCGCGAACCATCGAGTC-TTTGAAC…	-	-	-	-	-	-	-	-	-	-	-	-	C	G	T	A	A	C	A	A	G	G	T	T	T	C	C	G	T	A	G	G	T	G	A	A	C	C	T	G	C	G	G	A	A	G	G
Triticum monococcum subsp. aegilopoides	KF111681.1	------------CGTAACAAGGTTTCCGTAGGTGAACCTGCGGAAGGATCATTGTCGTGACCC-TGACCAAAACAGACCGTGCACGCGTCAT-CCAATCCGTCGGCGACGGCATTGTCCGTCGCTCGGCCAATATGCCTCGACCACCTCCCCTCCTTGGAGTGGGTGGGGGCTCGGGGTAAAAGAACCCACGGCGCCGAAGGCGTC-AAGGAACACTGTGCCTAAC-CCGGG-----GGCATGGCTAGCTTGC-TAGCCATCCCTCGTGTTGCAAAGCTA-TTTAATCCACACGACTCTCGGCAACGGATATCTCGGCTCTCGCATCGATGAAGAACGTAGCGAAATGCGATACCTGGTGTGAATTGCAGAATCCCGCGAACCATCGAGTC-TTTGAAC…	-	-	-	-	-	-	-	-	-	-	-	-	C	G	T	A	A	C	A	A	G	G	T	T	T	C	C	G	T	A	G	G	T	G	A	A	C	C	T	G	C	G	G	A	A	G	G
Triticum monococcum subsp. aegilopoides	KF111682.1	------------CGTAACAAGGTTTCCGTAGGTGAACCTGCGGAAGGATCATTGTCGTGACCC-TGACCAAAACAGACCGTGCACGCGTCAT-CCAATCCGTCGGCGAYGGCATTGTCCGTCGCTCGGCCAATATGCCTCGACCACCTCCCCTCCTTGGAGTGGGTGGGGGCTCGGGGTAAAAGAACCCACGGCGCCGAAGGCGTC-AAGGAACACTGTGCCTAAC-CCGGG-----GGCATGGCTAGCTTGC-TAGCCATCCCTYGTGTTGCAAAGCTA-TTTAATCCACACGACTCTCGGCAACGGATATCTCGGCTCTCGCATCGATGAAGAACGTAGCGAAATGCGATACCTGGTGTGAATTGCAGAATCCCGCGAACCATCGAGTC-TTTGAAC…	-	-	-	-	-	-	-	-	-	-	-	-	C	G	T	A	A	C	A	A	G	G	T	T	T	C	C	G	T	A	G	G	T	G	A	A	C	C	T	G	C	G	G	A	A	G	G
Triticum monococcum subsp. aegilopoides	KJ459874.1	------------------------------------------------------TCGTGACCC-TGACCAAAACAGACCGTGCACGCGTCAT-CCAATCCGTCGGCGATGGCATTGTCCGTCGCTCGGCCAATATGCCTCGACCACCTCCCCTCCTTGGAGTGGGTGGGGGCTCGGGGTAAAAGAACCCACGGCGCCGAAGGCGTC-AAGGAACACTGTGCCTAAC-CCGGG-----GGCATGGCTAGCTTGC-TAGCCATCCCTTGTGTTGCAAAGCTA-TTTAATCCACACGACTCTCGGCAACGGATATCTCGGCTCTCGCATCGATGAAGAACGTAGCGAAATGCGATACCTGGTGTGAATTGCAGAATCCCGCGAACCATCGAGTC-TTTGAAC…	-	-	-	-	-	-	-	-	-	-	-	-	-	-	-	-	-	-	-	-	-	-	-	-	-	-	-	-	-	-	-	-	-	-	-	-	-	-	-	-	-	-	-	-	-	-	-
Triticum monococcum subsp. aegilopoides	KJ459875.1	------------------------------------------------------TCGTGACCC-TGACCAAAACAGACCGTGCACGCGTCAT-CCAATCCGTCGGCGATGGCATTGTCCGTCGCTCGGCCAATATGCCTCGACCACCTCCCCTCCTTGGAGTGGGTGGGGGCTCGGGGTAAAAGAACCCACGGCGCCGAAGGCGTC-AAGGAACACTGTGCCTAAC-CCGGG-----GGCATGGCTAGCTTGC-TAGCCATCCCTTGTGTTGCAAAGCTA-TTTAATCCACACGACTCTCGGCAACGGATATCTCGGCTCTCGCATCGATGAAGAACGTAGCGAAATGCGATACCTGGTGTGAATTGCAGAATCCCGCGAACCATCGAGTC-TTTGAAC…	-	-	-	-	-	-	-	-	-	-	-	-	-	-	-	-	-	-	-	-	-	-	-	-	-	-	-	-	-	-	-	-	-	-	-	-	-	-	-	-	-	-	-	-	-	-	-
Triticum monococcum subsp. aegilopoides	KJ459876.1	------------------------------------------------------TCGTGACCC-TGACCAAAACAGACCGTGCACGCGTCAT-CCAATCCGTCGGCGATGGCATTGTCCGTCGCTCGGCCAATATGCCTCGACCACCTCCCCTCCTTGGAGTGGGTGGGGGCTCGGGGTAAAAGAACCCACGGCGCCGAAGGCGTC-AAGGAACACTGTGCCTAAC-CCGGG-----GGCATGGCTAGCTTGC-TAGCCATCCCTTGTGTTGCAAAGCTA-TTTAATCCACACGACTCTCGGCAACGGATATCTCGGCTCTCGCATCGATGAAGAACGTAGCGAAATGCGATACCTGGTGTGAATTGCAGAATCCCGCGAACCATCGAGTC-TTTGAAC…	-	-	-	-	-	-	-	-	-	-	-	-	-	-	-	-	-	-	-	-	-	-	-	-	-	-	-	-	-	-	-	-	-	-	-	-	-	-	-	-	-	-	-	-	-	-	-
Triticum monococcum subsp. monococcum	KJ459879.1	------------------------------------------------------TCGTGACCC-TGACCAAAACAGACCGTGCACGCGTCAT-CCAATCCGTCGGCGATGGCATTGTCCGTCGCTCGGCCAATATGCCTCGACCACCTCCCCTCCTTGGAGTGGGTGGGGGCTCGGGGTAAAAGAACCCACGGCGCCGAAGGCGTC-AAGGAACACTGTGCCTAAC-CCGGG-----GGCATGGCTAGCTTGC-TAGCCATCCCTTGTGTTGCAAAGCTA-TTTAATCCACACGACTCTCGGCAACGGATATCTCGGCTCTCGCATCGATGAAGAACGTAGCGAAATGCGATACCTGGTGTGAATTGCAGAATCCCGCGAACCATCGAGTC-TTTGAAC…	-	-	-	-	-	-	-	-	-	-	-	-	-	-	-	-	-	-	-	-	-	-	-	-	-	-	-	-	-	-	-	-	-	-	-	-	-	-	-	-	-	-	-	-	-	-	-
Triticum monococcum subsp. monococcum	KJ459878.1	------------------------------------------------------TCGTGACCC-TGACCAAAACAGACCGTGCACGCGTCAT-CCAATCCGTCGGCGATGGCATTGTCCGTCGCTCGGCCAATATGCCTCGACCACCTCCCCTCCTTGGAGTGGGTGGGGGCTCGGGGTAAAAGAACCCACGGCGCCGAAGGCGTC-AAGGAACACTGTGCCTAAC-CCGGG-----GGCATGGCTAGCTTGC-TAGCCATCCCTTGTGTTGCAAAGCTA-TTTAATCCACACGACTCTCGGCAACGGATATCTCGGCTCTCGCATCGATGAAGAACGTAGCGAAATGCGATACCTGGTGTGAATTGCAGAATCCCGCGAACCATCGAGTC-TTTGAAC…	-	-	-	-	-	-	-	-	-	-	-	-	-	-	-	-	-	-	-	-	-	-	-	-	-	-	-	-	-	-	-	-	-	-	-	-	-	-	-	-	-	-	-	-	-	-	-
Triticum monococcum subsp. monococcum	KJ459877.1	------------------------------------------------------TCGTGACCC-TGACCAAAACAGACCGTGCACGCGTCAT-CCAATCCGTCGGCGATGGCATTGTCCGTCGCTCGGCCAATATGCCTCGACCACCTCCCCTCCTTGGAGTGGGTGGGGGCTCGGGGTAAAAGAACCCACGGCGCCGAAGGCGTC-AAGGAACACTGTGCCTAAC-CCGGG-----GGCATGGCTAGCTTGC-TAGCCATCCCTTGTGTTGCAAAGCTA-TTTAATCCACACGACTCTCGGCAACGGATATCTCGGCTCTCGCATCGATGAAGAACGTAGCGAAATGCGATACCTGGTGTGAATTGCAGAATCCCGCGAACCATCGAGTC-TTTGAAC…	-	-	-	-	-	-	-	-	-	-	-	-	-	-	-	-	-	-	-	-	-	-	-	-	-	-	-	-	-	-	-	-	-	-	-	-	-	-	-	-	-	-	-	-	-	-	-
Triticum monococcum subsp. monococcum	MF029733.1	------------------------------------------------------TCGTGACCC-TGACCAAAACAGACTGCGCACGCGTCAT--CCATCCGTCGGC-ACGGCACCGTCCGTCGCT-GGCCA--ATGCCTCGACCACCTCCCCTCCTCGGAGCGGGTGG-GGCTCGGGGTAAAAGAACCCACGGCGCCGAAGGCGTC-AAGGAACACTGTGCCTAAC-CCGGG-----GGCATGTCTAGCTTGC-TAGCCGTCCCTCGTGTTGCAAATCTA-TTTAATCCACACGACTCTCGGCAACGGATATCTCGGCTCTCGCATCGATGAAGAACGTAGCGAAATGCGATACCTGGTGTGAATTGCAGAATCCCGCGAACCATCGAGTC-TTTGAAC…	-	-	-	-	-	-	-	-	-	-	-	-	-	-	-	-	-	-	-	-	-	-	-	-	-	-	-	-	-	-	-	-	-	-	-	-	-	-	-	-	-	-	-	-	-	-	-
Triticum monococcum subsp. monococcum	KY437104.1	------------------------------GGTGAACCTGCGGAAGGATCATTGTCGTGACCC-TGACCAAAACAGACCGTGCACGCGTCAT-CCAATCCGTCGGCGATGGCATTGTCCGTCGCTCGGCCA--ATGCCTCGACCACCTCCCCTCCTTGGAGTGGGTGGGGGCTCGGGGTAAAAGAACCCACGGCGCCGAAGGCGTC-AAGGAACACTGTGCCTAAC-CCGGG-----GGCATGGCTAGCTTGC-TAGCCATCCCTTGTGTTGCAAAGCTA-TTTAATCCACACGACTCTCGGCAACGGATATCTCGGCTCTCGCATCGATGAAGAACGCAGCGAAATGCGATACCTGGTGTGAATTGCAGAATCCCGCGAACCATCGAGTC-TTTGAAC…	-	-	-	-	-	-	-	-	-	-	-	-	-	-	-	-	-	-	-	-	-	-	-	-	-	-	-	-	-	-	G	G	T	G	A	A	C	C	T	G	C	G	G	A	A	G	G
Triticum monococcum subsp. monococcum	KF482079.1	-------------------------------------CTGCGGAAGGATCATTGTCGTGACCC-TGACCAAAACAGACCGTGCACGCGTCAT-CCAATCCGTCGGCGACGGCATTGTCCGTCGCTCGGCCAATATGCCTCGACCACCTCCCCTCCTTGGAGTGGGTGGGGGCTCGGGGTAAAAGAACCCACGGCGCCGAAGGCGTC-AAGGAACACTGTGCCTAAC-CCGGG-----GGCATGGCTAGCTTGC-TAGCCATCCCTCGTGTTGCAAAGCTA-TTTAATCCACACGACTCTCGGCAACGGATATCTCGGCTCTCGCATCGATGAAGAACGTAGCGAAATGCGATACCTGGTGTGAATTGCAGAATCCCGCGAACCATCGAGTC-TTTGAAC…	-	-	-	-	-	-	-	-	-	-	-	-	-	-	-	-	-	-	-	-	-	-	-	-	-	-	-	-	-	-	-	-	-	-	-	-	-	C	T	G	C	G	G	A	A	G	G
Triticum monococcum subsp. monococcum	AJ301800.1	------------------------------------------------------TCGTGACCC-TGACCAAAACAGACCGTGCACGCGTCAT-CCAATCCGTCGGCGATGGCATTGTCCGTCGCTCGGCCAATATGCCTCGACCACCTCCCCTCCTTGGAGTGGGTGGGGGCTCGGGGTAAAAGAACCCACGGCGCCGAAGGCGTC-AAGGAACACTGTGCCTAAC-CCGGG-----GGCATGGCTAGCTTGC-TAGCCATCCCTTGTGTTGCAAAGCTA-TTTAATCCACACGACTCTCGGCAACGGATATCTCGGCTCTCGCATCGATGAAGAACGTAGCGAAATGCGATACCTGGTGTGAATTGCAGAATCCCGCGAACCATCGAGTC-TTTGAAC…	-	-	-	-	-	-	-	-	-	-	-	-	-	-	-	-	-	-	-	-	-	-	-	-	-	-	-	-	-	-	-	-	-	-	-	-	-	-	-	-	-	-	-	-	-	-	-
Triticum monococcum subsp. monococcum	PP816982.1	-------------------------------------------------------------------------------------------------------------------------------------------------------------------------------------------------------------------------------------------------------------------------------------------------------------------------------------------------------------------------------------------------CGAGTC-TTTG-AC…	-	-	-	-	-	-	-	-	-	-	-	-	-	-	-	-	-	-	-	-	-	-	-	-	-	-	-	-	-	-	-	-	-	-	-	-	-	-	-	-	-	-	-	-	-	-	-
Triticum monococcum subsp. monococcum	PP816977.1	-----------------------------------------------------------------------------------------------------------------------------------------------------------------------------------------------------------------------------------------------------------------------------------------TTT-------------------------------------------------------------ATGCGATACTTGGTGTGAATTGCAGAATCCCGCGAACCATCGAGTC-TTTGAAC…	-	-	-	-	-	-	-	-	-	-	-	-	-	-	-	-	-	-	-	-	-	-	-	-	-	-	-	-	-	-	-	-	-	-	-	-	-	-	-	-	-	-	-	-	-	-	-
Triticum monococcum subsp. monococcum	PP816976.1	---------------------------------------------------------------------------------------------------------------------------------------------------------------------------------------------------------------------------------------------------------------------------------------------------------------------------------------------------------------------------------------------ACCTCGAGTC-TTTG-AC…	-	-	-	-	-	-	-	-	-	-	-	-	-	-	-	-	-	-	-	-	-	-	-	-	-	-	-	-	-	-	-	-	-	-	-	-	-	-	-	-	-	-	-	-	-	-	-
Triticum monococcum subsp. monococcum	PP816975.1	-------------------------------------------------------------------------------------------------------------------------------------------------------------------------------------------------------------------------------AAC-------------------------------------------------------------------------------------------------------------------CGNAACTCGA------------------------------------AGTC-TTTGAAC…	-	-	-	-	-	-	-	-	-	-	-	-	-	-	-	-	-	-	-	-	-	-	-	-	-	-	-	-	-	-	-	-	-	-	-	-	-	-	-	-	-	-	-	-	-	-	-
Triticum timopheevii	MH618694.1	------------------------------------------------------TCGTGACCC-TGACCAAAACAGACCGCGCACGCGTCAT-CCAATCTGTCGGCGACGGCACCGTCCGTCGCTCGGCCA--ATGCCTCGACCACCTCCCCTCCTCGGAGCGGGTGGGTGGTCGGGGTAAAAGAACCCACGGCGCCGAAGGCGTC-AAGGAACACTGTGCCTAAC-CCGAG-----GGCATGGCTAGCTTGC-TAGCCGTCCCTCGTGTTGCAAAGCTA-TTTAATCCACACGACTCTCGGCAACGGATATCTCGGCTCTCGCATCGATGAAGAACGTAGCGAAATGCGATACCTGGTGTGAATTGCAGAATCCCGCGAACCATCGAGTC-TTTGAAC…	-	-	-	-	-	-	-	-	-	-	-	-	-	-	-	-	-	-	-	-	-	-	-	-	-	-	-	-	-	-	-	-	-	-	-	-	-	-	-	-	-	-	-	-	-	-	-
Triticum timopheevii	MH618695.1	------------------------------------------------------TCGTGACCC-TGACCAAAACAGACCGTGCACGCGTCAT-CCAATCCGTCGGCGACGGCACCGTCCGTCGCTCGGCCA--ATGCCTCGACCACCTCCTCTCCTTGGAGCGGTTGGGGGCTCGGGGTAAAAGAACCCACGGCGCCGAAGGCGTC-AAGGAACACTGTGCCTAAC-CTGGG-----GGCATGGCTAGCTTGC-TAGCCGTCCCTCGTGTTGCAAAGCTA-TTTAATCCACACGACTCTCGGCAACGGATATCTCGGCTCTCGCATCGATGAAGAACGTAGCGAAATGCGATACCTGGTGTGAATTGCAGAATCCCGCGAACCATCGAGTC-TTTGAAC…	-	-	-	-	-	-	-	-	-	-	-	-	-	-	-	-	-	-	-	-	-	-	-	-	-	-	-	-	-	-	-	-	-	-	-	-	-	-	-	-	-	-	-	-	-	-	-
Triticum timopheevii	MH618696.1	------------------------------------------------------TCGTGACCC-TGACCAAAACAGACCGCGCACGCGTCAT-CCAATCTGTCGGCGACGGCACCGTCCGTCGCTCGGCCA--ATGCCTCGACCACCTCCCCTCCTCGGAGCGGGTGGGTGGTCGGGGTAAAAGAACCCACGGCGCCGAAGGCGTC-AAGGAACACTGTGCCTAAC-CCGAG-----GGCATGGCTAGCTTGC-TAGCCGTCCCTCGTGTTGCAAAGCTA-TTTAATCCACACGACTCTCGGCAACGGATATCTCGGCTCTCGCATCGATGAAGAACGTAGCGAAATGCGATACCTGGTGTGAATTGCAGAATCCCGCGAACCATCGAGTC-TTTGAAC…	-	-	-	-	-	-	-	-	-	-	-	-	-	-	-	-	-	-	-	-	-	-	-	-	-	-	-	-	-	-	-	-	-	-	-	-	-	-	-	-	-	-	-	-	-	-	-
Triticum timopheevii	MH618697.1	------------------------------------------------------TCGTGACCC-TGACCAAAACAGACCGTGCACGCGTCAT-CCAATCCGTCGGCGACGGCACCGTCCGTCGCTCGGCCA--ATGCCTCGACCACCTCCTCTCCTTGGAGCGGTTGGGGGCTCGGGGTAAAAGAACCCACGGCGCCGAAGGCGTC-AAGGAACACTGTGCCTAAC-CTGGG-----GGCATGGCTAGCTTGC-TAGCCGTCCCTCGTGTTGCAAAGCTA-TTTAATCCACACGACTCTCGGCAACGGATATCTCGGCTCTCGCATCGATGAAGAACGTAGCGAAATGCGATACCTGGTGTGAATTGCAGAATCCCGCGAACCATCGAGTC-TTTGAAC…	-	-	-	-	-	-	-	-	-	-	-	-	-	-	-	-	-	-	-	-	-	-	-	-	-	-	-	-	-	-	-	-	-	-	-	-	-	-	-	-	-	-	-	-	-	-	-
Triticum timopheevii	MH618698.1	------------------------------------------------------TCGTGACCC-TGACCAAAACAGACCGCGCACGCGTCAT-CCAATCTGTCGGCGACGGCACCGTCCGTCGCTCGGCCA--ATGCCTCGACCACCTCCCCTCCTCGGAGCGGGTGGGTGGTCGGGGTAAAAGAACCCACGGCGCCGAAGGCGTC-AAGGAACACTGTGCCTAAC-CCGAG-----GGCATGGCTAGCTTGC-TAGCCGTCCCTCGTGTTGCAAAGCTA-TTTAATCCACACGACTCTCGGCAACGGATATCTCGGCTCTCGCATCGATGAAGAACGTAGCGAAATGCGATACCTGGTGTGAATTGCAGAATCCCGCGAACCATCGAGTC-TTTGAAC…	-	-	-	-	-	-	-	-	-	-	-	-	-	-	-	-	-	-	-	-	-	-	-	-	-	-	-	-	-	-	-	-	-	-	-	-	-	-	-	-	-	-	-	-	-	-	-
Triticum timopheevii	MH618699.1	------------------------------------------------------TCGTGACCC-TGACCAAAACAGACCGTGCACGCGTCAT-CCAATCCGTCGGCGACGGCACCGTCCGTCGCTCGGCCA--ATGCCTCGACCACCTCCTCTCCTTGGAGCGGTTGGGGGCTCGGGGTAAAAGAACCCACGGCGCCGAAGGCGTC-AAGGAACACTGTGCCTAAC-CTGGG-----GGCATGGCTAGCTTGC-TAGCCGTCCCTCGTGTTGCAAAGCTA-TTTAATCCACACGACTCTCGGCAACGGATATCTCGGCTCTCGCATCGATGAAGAACGTAGCGGAATGCGATACCTGGTGTGAATTGCAGAATCCCGCGAACCATCGAGTC-TTTGAAC…	-	-	-	-	-	-	-	-	-	-	-	-	-	-	-	-	-	-	-	-	-	-	-	-	-	-	-	-	-	-	-	-	-	-	-	-	-	-	-	-	-	-	-	-	-	-	-
Triticum timopheevii	MH618720.1	------------------------------------------------------TCGTGACCC-TGACCAAAACAGACTGCGCACGCGTCAT-CCAATCCGTCGGCGACGGCACCGTCCGTCGCTCGGCCA--ATGCCTCGACCACCTCCCCTCCTCGGAGCGGGTGGGGGCTCGGGGTAAAAGAACCCACGGCGCCGAAAGCGTC-AAGGAACACTGTGCCTAAC-CCGGG-----GGCATGTCTAGCTTGC-TAGCCGTCCCTCGTGTTGCAAATCTA-TTTAATCCACACGACTCTCGGCAACGGATATCTCGGCTCTCGCATCGATGAAGAACGTAGCGAAATGCGATACCTGGTGTGAATTGCAGAATCCCGCGAACCATCGAGTC-TTTGAAC…	-	-	-	-	-	-	-	-	-	-	-	-	-	-	-	-	-	-	-	-	-	-	-	-	-	-	-	-	-	-	-	-	-	-	-	-	-	-	-	-	-	-	-	-	-	-	-
Triticum timopheevii	MH618721.1	------------------------------------------------------TCGTGACCC-TGACCAAAACAGACCGTGCACGCGTCAT-CCAATCCGTCGGCGACGGCACCGTCCGTCGCTCGGCCA--ATGCCTCGACCACCTCCTCTCCTTGGAGCGGTTGGGGGCTCGGGGTAAAAGAACCCACGGCGCCGAAGGCGTC-AAGGAACACTGTGCCTAAC-CTGGG-----GGCATGGCTAGCTTGC-TAGCCGTCCCTCGTGTTGCAAAGCTA-TTTAATCCACACGACTCTCGGCAACGGATATCTCGGCTCTCGCATCGATGAAGAACGTAGCGAAATGCGATACCTGGTGTGAATTGCAGAATCCCGCGAACCATCGAGTC-TTTGAAC…	-	-	-	-	-	-	-	-	-	-	-	-	-	-	-	-	-	-	-	-	-	-	-	-	-	-	-	-	-	-	-	-	-	-	-	-	-	-	-	-	-	-	-	-	-	-	-
Triticum timopheevii	MH618722.1	------------------------------------------------------TCGTGACCC-TGACCAAAACAGACCGCGCACGCGTCAT-CCAATCCGTCGGCGACGGCACCGTCCGTCGCTCGGCCA--ATGCCTCGACCACCTCCCCTCCTCGGAGCGGGTGGGGGCTCGGGGTAAAAGAACCCACGGCGCCGAAGGCGTC-AAGGAACACTGTGCCTAAC-CCGGG-----GGCATGTCTAGCTTGC-TAGCCGTCCCTCGTGTTGCAAAGCTA-TTTAATCCACACGACTCTCGGCAACGGATATCTCGGCTCTCGCATCGATGAAGAACGTAGCGAAATGCGATACCTGGTGTGAATTGCAGAATCCCGCGAACCATCGAGTC-TTTGAAC…	-	-	-	-	-	-	-	-	-	-	-	-	-	-	-	-	-	-	-	-	-	-	-	-	-	-	-	-	-	-	-	-	-	-	-	-	-	-	-	-	-	-	-	-	-	-	-
Triticum timopheevii	MH618723.1	------------------------------------------------------TCGTGACCC-TGACCAAAACAGACCGTGCACGCGTCAT-CCAATCCGTCGGCGACGGCACCGTCCGTCGCTCGGCCA--ATGCCTCGACCACCTCCTCTCCTTGGAGCGGTTGGGGGCTCGGGGTAAAAGAACCCACGGCGCCGAAGGCGTC-AAGGAACACTGTGCCTAAC-CTGGG-----GGCATGGCTAGCTTGC-TAGCCGTCCCTCGTGTTGCAAAGCTA-TTTAATCCACACGACTCTCGGCAACGGATATCTCGGCTCTCGCATCGATGAAGAACGTAGCGAAATGCGATACCTGGTGTGAATTGCAGAATCCCGCGAACCATCGAGTC-TTTGAAC…	-	-	-	-	-	-	-	-	-	-	-	-	-	-	-	-	-	-	-	-	-	-	-	-	-	-	-	-	-	-	-	-	-	-	-	-	-	-	-	-	-	-	-	-	-	-	-
Triticum timopheevii	MH618724.1	------------------------------------------------------TCGTGACCC-TGACCAAAACAGACCGCGCACGCGTCAT-CCAATCCGTCGGCGACGGCACCGTCCGTCGCTCGGCCA--ATGCCTCGACCACCTCCCCTCCTCGGAGCGGGTGGGGGCTCGGGGTAAAAGAACCCACGGCGCCGAAGGCGTC-AAGGAACACTGTGCCTAAC-CCGGG-----GGCATGTCTAGCTTGC-TAGCCGTCCCTCGTGTTGCAAAGCTA-TTTAATCCACACGACTCTCGGCAACGGATATCTCGGCTCTCGCATCGATGAAGAACGTAGCGAAATGCGATACCTGGTGTGAATTGCAGAATCCCGCGAACCATCGAGTC-TTTGAAC…	-	-	-	-	-	-	-	-	-	-	-	-	-	-	-	-	-	-	-	-	-	-	-	-	-	-	-	-	-	-	-	-	-	-	-	-	-	-	-	-	-	-	-	-	-	-	-
Triticum timopheevii	MH618725.1	------------------------------------------------------TCGTGACCC-TGACCAAAACAGACCGTGCACGCGTCAT-CCAATCCGTCGGCGACGGCACCGTCCGTCGCTCGGCCA--ATGCCTCGACCACCTCCTCTCCTTGGAGCGGTTGGGGGCTCGGGGTAAAAGAACCCACGGCGCCGAAGGCGTC-AAGGAACACTGTGCCTAAC-CTGGG-----GGCATGGCTAGCTTGC-TAGCCGTCCCTCGTGTTGCAAAGCTA-TTTAATCCACACGACTCTCGGCAACGGATATCTCGGCTCTCGCATCGATGAAGAACGTAGCGAAATGCGATACCTGGTGTGAATTGCAGAATCCCGCGAACCATCGAGTC-TTTGAAC…	-	-	-	-	-	-	-	-	-	-	-	-	-	-	-	-	-	-	-	-	-	-	-	-	-	-	-	-	-	-	-	-	-	-	-	-	-	-	-	-	-	-	-	-	-	-	-
Triticum timopheevii	MH618726.1	------------------------------------------------------TCGTGACCC-TGACCAAAACAGACCGTGCACGCGTCAT-CCAATCCGTCGGCGACGGCACCGTCCGTCGCTCGGCCA--ATGCCTCGACCACCTCCTCTCCTTGGAGCGGTTGGGGGCTCGGGGTAAAAGAACCCACGGCGCCGAAGGCGTC-AAGGAACACTGTGCCTAAC-CTGGG-----GGCATGGCTAGCTTGC-TAGCCGTCCCTCGTGTTGCAAAGCTA-TTTAATCCACACGACTCTCGGCAACGGATATCTCGGCTCTCGCATCGATGAAGAACGTAGCGAAATGCGATACCTGGTGTGAATTGCAGAATCCCGCGAACCATCGAGTC-TTTGAAC…	-	-	-	-	-	-	-	-	-	-	-	-	-	-	-	-	-	-	-	-	-	-	-	-	-	-	-	-	-	-	-	-	-	-	-	-	-	-	-	-	-	-	-	-	-	-	-
Triticum turgidum subsp. carthlicum	MH618747.1	------------------------------------------------------TCGTGACCC-TGACCAAAACAGACCGCGCACGCGTCAT-CCAATCCGTCGGCGACGGCACCGTCCGTCGCTCGGCCA--ATGCCTCGACCACCTCCCCTCCTCGGAGCGGGTGGGGGCTCGGGGTAAAAGAACCCACGGCGCCGAAGGCGTC-AAGGAACACTGTGCCTAAC-CCGGG-----GGCATGTCTAGCTTGC-TAGCCGTCCCTCGTGTTGCAAATCTA-TTTAATCCACACGACTCTCGGCAACGGATATCTCGGCTCTCGCATCGATGAAGAACGTAGCGAAATGCGATACCTGGTGTGAATTGCAGAATCCCGCGAACCATCGAGTC-TTTGAAC…	-	-	-	-	-	-	-	-	-	-	-	-	-	-	-	-	-	-	-	-	-	-	-	-	-	-	-	-	-	-	-	-	-	-	-	-	-	-	-	-	-	-	-	-	-	-	-
Triticum turgidum subsp. carthlicum	MH618746.1	------------------------------------------------------TCGTGACCC-TGACCAAAACAGACTGCGCACGCGTCAT-CCAATCCGTCGGCGACGGCACCGTCCGTCGCTCGGCCA--ATGCCTCGACCACCTCCCCTCCTCGGAGCGGGTGGGGGCTCGGGGTAAAAGAACCCACGGCGCCGAAGGCGTC-AAGGAACACTGTGCCTAAC-CCGGG-----GGCATGTCTAGCTTGC-TAGCCGTCCCTCGTGTTGCAAAGCTA-TTTAATCCACACGACTCTCGGCAACGGATATCTCGGCTCTCGCATCGATGAAGAACGTAGCGAAATGCGATACCTGGTGTGAATTGCAGAATCCCGCGAACCATCGAGTC-TTTGAAC…	-	-	-	-	-	-	-	-	-	-	-	-	-	-	-	-	-	-	-	-	-	-	-	-	-	-	-	-	-	-	-	-	-	-	-	-	-	-	-	-	-	-	-	-	-	-	-
Triticum turgidum subsp. carthlicum	MH618745.1	------------------------------------------------------TCGTGACCC-TGACCAAAACAGACCGCGCACGCGTCAT-CCAATCCGTCGGCGACGGCACCGTCCGTCGCTCGGCCA--ATGCCTCGACCACCTCCCCTCCTCGGAGCGGGTGGGGGCCCGGGGTAAAAGAACCCACGGCGCCGAAGGCGTC-AAGGAACACTGTGCCTAAC-CCGGG-----GGCATGTCTAGCTTGC-TAGCCGTCCCTCGTGTTGCAAAGCTA-TTTAATCCACACGACTCTCGGCAACGGATATCTCGGCTCTCGCATCGATGAAGAACGTAGCGAAATGCGATACCTGGTGTGAATTGCAGAATCCCGCGAACCATCGAGTC-TTTGAAC…	-	-	-	-	-	-	-	-	-	-	-	-	-	-	-	-	-	-	-	-	-	-	-	-	-	-	-	-	-	-	-	-	-	-	-	-	-	-	-	-	-	-	-	-	-	-	-
Triticum turgidum subsp. carthlicum	MH618744.1	------------------------------------------------------TCGTGACCC-TGACCAAAACAGACCGCGCACGCGTCAT-CCAATCCGTCGGCGACGGCACCGTCCGTCGCTCGGCCA--ATGCCTCGACCACCTCCCCTCCTCGGAGCGGGTGGGGGCCCGGGGTAAAAGAACCCACGGCGCCGAAGGCGTC-AAGGAACACTGTGCCTAAC-CCGGG-----GGCATGTCTAGCTTGC-TAGCCGTCCCTCGTGTTGCAAATCTA-TTTAATCCACACGACTCTCGGCAACGGATATCTCGGCTCTCGCATCGATGAAGAACGTAGCGAAATGCGATACCTGGTGTGAATTGCAGAATCCCGCGAACCATCGAGTC-TTTGAAC…	-	-	-	-	-	-	-	-	-	-	-	-	-	-	-	-	-	-	-	-	-	-	-	-	-	-	-	-	-	-	-	-	-	-	-	-	-	-	-	-	-	-	-	-	-	-	-
Triticum turgidum subsp. carthlicum	MH618743.1	------------------------------------------------------TCGTGACCC-TGACCAAAACAGACCGCGCACGCGTCAT-CCAATCCGTCGGCGACGGCACCGTCCGTCGCTCGGCCA--ATGCCTCGACCACCTCCCCTCCTCGGAGCGGGTGGGGGCTCGGGGTAAAAGAACCCACGGCGCCGAAGGCGTC-AAGGAACACTGTGCCTAAC-CCGGG-----GGCATGTCTAGCTTGC-TAGCCGTCCCTCGTGTTGCAAAGCTA-TTTAATCCACACGACTCTCGGCAACGGATATCTCGGCTCTCGCATCGATGAAGAACGTAGCGAAATGCGATACCTGGTGTGAATTGCAGAATCCCGCGAACCATCGAGTC-TTTGAAC…	-	-	-	-	-	-	-	-	-	-	-	-	-	-	-	-	-	-	-	-	-	-	-	-	-	-	-	-	-	-	-	-	-	-	-	-	-	-	-	-	-	-	-	-	-	-	-
Triticum turgidum subsp. carthlicum	MH618742.1	------------------------------------------------------TCGTGACCC-TGACCAAAACAGACTGCGCACGCGTCAT-CCAATCCGTCGGCGACGGCATCGTCCGTCGCTCGGCCA--ATGCCTCGACCACCTCCCCTCCTCGGAGCGGGTGGGGGCTCGGGGTAAAAGAACCCACGGCGCCGAAGGCGTC-AAGGAACACTGTGCCTAAC-CCGGG-----GGCATGTCTAGCTTGC-TAGCCGTCCCTCGTGTTGCAAATCTA-TTTAATCCACACGACTCTCGGCAACGGATATCTCGGCTCTCGCATCGATGAAGAACGTAGCGAAATGCGATACCTGGTGTGAATTGCAGAATCCCGCGAACCATCGAGTC-TTTGAAC…	-	-	-	-	-	-	-	-	-	-	-	-	-	-	-	-	-	-	-	-	-	-	-	-	-	-	-	-	-	-	-	-	-	-	-	-	-	-	-	-	-	-	-	-	-	-	-
Triticum turgidum subsp. carthlicum	MH618741.1	------------------------------------------------------TCGTGACCC-TGACCAAAACAGACCGCGCACGCGTCAT-CCAATCCGTCGGCGACGGCACCGTCCGTCGCTCGGCCA--ATGCCTCGACCACCTCCCCTCCTCGGAGCGGGTGGGGGCTCGGGGTAAAAGAACCCACGGCGCCGAAGGCGTC-AAGGAACACTGTGCCTAAC-CCGGG-----GGCATGTCTAGCTTGC-TAGCCGTCCCTCGTGTTGCAAAGCTA-TTTAATCCACACGACTCTCGGCAACGGATATCTCGGCTCTCGCATCGATGAAGAACGTAGCGAAATGCGATACCTGGTGTGAATTGCAGAATCCCGCGAACCATCGAGTC-TTTGAAC…	-	-	-	-	-	-	-	-	-	-	-	-	-	-	-	-	-	-	-	-	-	-	-	-	-	-	-	-	-	-	-	-	-	-	-	-	-	-	-	-	-	-	-	-	-	-	-
Triticum turgidum subsp. carthlicum	MH618740.1	------------------------------------------------------TCGTGACCC-TGACCAAAACAGACTGCGCACGCGTCAT-CCAATCCGTCGGCGACGGCATCGTCCGTCGCTCGGCCA--ATGCCTCGACCACCTCCCCTCCTCGGAGCGGGTGGGGGCTCGGGGTAGAAGAACCCACGGCGCCGAAGGCGTC-AAGGAACACTGTGCCTAAC-CCGGG-----GGCATGTCTAGCTTGC-TAGCCGTCCCTCGTGTTGCAAATCTA-TTTAATCCACACGACTCTCGGCAACGGATATCTCGGCTCTCGCATCGATGAAGAACGTAGCGAAATGCGATACCTGGTGTGAATTGCAGAATCCCGCGAACCATCGAGTC-TTTGAAC…	-	-	-	-	-	-	-	-	-	-	-	-	-	-	-	-	-	-	-	-	-	-	-	-	-	-	-	-	-	-	-	-	-	-	-	-	-	-	-	-	-	-	-	-	-	-	-
Triticum turgidum subsp. carthlicum	MH618739.1	------------------------------------------------------TCGTGACCC-TGACCAAAACAGACTGCGCACGCGTCAT-CCAATCCATCGGTGACGACATTGTCCGTTGCTCGGCCA--ATGTCTCGACCACCTCCCCTCCTCGGAGTGGGTGGGGGCTCGGGGTAAAAGAACCCACGGCGCCGAAGGCGTC-AAGGAACACTGTGCCTAAC-CCGGG-----GGCATGGCTAGCTTGC-TAGTCATCCCTCGTGTTGCAAAGCTA-TTTAATCCACACGACTCTCGGCAACGGATATCTCGGCTCTCGCATCGATGAAGAAGGTAGCGAAATGCGATACCTGGTGTGAATTGCAGAATCCCGCGAACCATCGAGTC-TTTGAAC…	-	-	-	-	-	-	-	-	-	-	-	-	-	-	-	-	-	-	-	-	-	-	-	-	-	-	-	-	-	-	-	-	-	-	-	-	-	-	-	-	-	-	-	-	-	-	-
Triticum turgidum subsp. dicoccoides	KF482089.1	-------------------------------------CTGCGGAAGGATCATTGTCGTGACCC-TGACCAAAACAGACCGCGCACGCGTCAT-CCAATCCGTCGGCGACGGCACCGTCCGTCGCTCGGCCA--ATGCCTCGACCACCTCCCCTCCTCGGAGCGGGTGGGGGCTCGGGGTAAAAGAACCCACGGCGCCGAAGGCGTC-AAGGAACACTGTGCCTAAC-CCGGG-----GGCATGTCTAGCTTGC-TAGCCGTCCCTCGTGTTGCAAATCTA-TTTAATCCACACGACTCTCGGCAACGGATATCTCGGCTCTCGCATCGATGAAGAACGTAGCGAAATGCGATACCTGGTGTGAATTGCAGAATCCCGCGAACCATCGAGTC-TTTGAAC…	-	-	-	-	-	-	-	-	-	-	-	-	-	-	-	-	-	-	-	-	-	-	-	-	-	-	-	-	-	-	-	-	-	-	-	-	-	C	T	G	C	G	G	A	A	G	G
Triticum turgidum subsp. dicoccoides	MH618715.1	------------------------------------------------------TCGTGACCC-TGACCAAAACAGACCGCGCACGCGTCAT-CCAATCCGTCGGCGACGGCACCGTCCGTTGCTCGGCCA--ATGCCTCGACCACCTCCCCTCCTCGGAGCGGGTGGGGGCTCGGGGTAAAAGAACCCACGGCGCCGAAGGCGTC-AAGGAACACTGTGCCTAAC-CCGGG-----GGCATGTCTAGCTTGC-TAGCCGTCCCTCGTGTTGCAAATCTA-TTTAATCCACACGACTCTCGGCAACGGATATCTCGGCTCTCGCATCGATGAAGAACGTAGCGAAATGCGATACCTGGTGTGAATTGCAGAATCCCGCGAACCATCGAGTC-TTTGAAC…	-	-	-	-	-	-	-	-	-	-	-	-	-	-	-	-	-	-	-	-	-	-	-	-	-	-	-	-	-	-	-	-	-	-	-	-	-	-	-	-	-	-	-	-	-	-	-
Triticum turgidum subsp. dicoccoides	MH618716.1	------------------------------------------------------TCGTGACCC-TGACCAAAACAGACCGCGCACGCGTCAT-CCAATCCGTCGGCGACGGCACCGTCCGTCGCTCGGCCA--ATGCCTCGACCACCTCCCCTCCTCGGAGCGGGTGGGGGCTCGGGGTAAAAGAACCCACGGCGCCGAAGGCGTC-AAGGAACACTGTGCCTAAC-CCGGG-----GGCATGTCTAGCTTGC-TAGCCGTCCCTCGTGTTGCAAATCTA-TTTAATCCACACGACTCTCGGCAACGGATATCTCGGCTCTCGCATCGATGAAGAACGTAGCGAAATGCGATACCTGGTGTGAATTGCCGAATCCCGCGAACCATCGAGTC-TTTGAAC…	-	-	-	-	-	-	-	-	-	-	-	-	-	-	-	-	-	-	-	-	-	-	-	-	-	-	-	-	-	-	-	-	-	-	-	-	-	-	-	-	-	-	-	-	-	-	-
Triticum turgidum subsp. dicoccoides	MH618717.1	------------------------------------------------------TCGTGACCC-TGACCAAAACAGACTGCGCACGCGTCAT-CCAATCCGTCGGCGACGGCACCGTCCGTCGCTCGGCCA--ATGCCTCGACCACCTCCCCTCCTCGGAGCGGGTGGGGGCTCGGGGTAAAAGAACCCACGGCGCCGAAGGCGTC-AAGGAACACTGTGCCTAAC-CCGGG-----GGCATGTCTAGCTTGC-TAGCCGTCCCTCGTGTTGCAAAGCTA-TTTAATCCACACGACTCTCGGCAACGGATATCTCGGCTCTCGCATCGATGAAGAACGTAGCGAAATGCGATACCTGGTGTGAATTGCAGAATCCCGCGAACCATCGAGTC-TTTGAAC…	-	-	-	-	-	-	-	-	-	-	-	-	-	-	-	-	-	-	-	-	-	-	-	-	-	-	-	-	-	-	-	-	-	-	-	-	-	-	-	-	-	-	-	-	-	-	-
Triticum turgidum subsp. dicoccoides	MH618718.1	------------------------------------------------------TCGTGACCC-TGACCAAAACAGACCGCGCACGCGTCAT-CCAATCCGTCGGCGACGGCACCGTCCGTCGCTCGGCCA--ATGCCTCGACCACCTCCCCTCCTCGGAGCGGGTGGGGGCTCGGGGTAAAAGAACCCACGGCGCCGAAGGCGTC-AAGGAACACTGTGCCTAAC-CCGGG-----GGCATGTCTAGCTTGC-TAGCCGTCCCTCGTGTTGCAAAGCTA-TTTAATCCACACGACTCTCGGCAACGGATATCTCGGCTCTCGCATCGATGAAGAACGTAGCGAAATGCGATACCTGGTGTGAATTGCAGAATCCCGCGAACCATCGAGTC-TTTGAAC…	-	-	-	-	-	-	-	-	-	-	-	-	-	-	-	-	-	-	-	-	-	-	-	-	-	-	-	-	-	-	-	-	-	-	-	-	-	-	-	-	-	-	-	-	-	-	-
Triticum turgidum subsp. dicoccoides	MH618719.1	------------------------------------------------------TCGTGACCC-TGACCAAAACAGACTGCGCACGCGTCAT-CCAATCCGTCGGCGACGGCACCGTCCGTCGCTCGGCCA--ATGCCTCGACCACCTCCCCTCCTCGGAGCGGGTGGGGGCTCGGGGTAAAAGAACCCACGGCGCCGAAGGCGTC-AAGGAACACTGTGCCTAAC-CCGGG-----GGCATGTCTAGCTTGC-TAGCCGTCCCTCGTGTTGCAAAGCTA-TTTAATCCACACGACTCTCGGCAACGGATATCTCGGCTCTCGCATCGATGAAGAACGTAGCGAAATGCGATACCTGGTGTGAATTGCAGAATCCCGCGAACCATCGAGTC-TTTGAAC…	-	-	-	-	-	-	-	-	-	-	-	-	-	-	-	-	-	-	-	-	-	-	-	-	-	-	-	-	-	-	-	-	-	-	-	-	-	-	-	-	-	-	-	-	-	-	-
Triticum turgidum subsp. dicoccoides	AY450266.1	------------------------------------------------------TCGTGACCC-TGACCAAAACAGACTGCGCACGCGTCAT-CCAATCCGTCGGCGACGGCACCGTCCGTCGCTCGGCCA--ATGACTCGACCACCTCCCCTCCTCGGAGCGGGTGGGGGCTCGGGGTAAAAGAACCCACGGCGCCGAAGGCGTC-AAGGAACACTGTGCCTAAC-CCGGG-----GGCATGTCTAGCTTGC-TAGCCGTCCCTCGTGTTGCAAATCTA-TTTAATCCACACGACTCTCGGCAACGGATATCTCGGCTCTCGCATCGATGAAGAACGTAGCGAAATGCGATACCTGGTGTGAATTGCAGAATCCCGCGAACCATCGAGTC-TTTGAAC…	-	-	-	-	-	-	-	-	-	-	-	-	-	-	-	-	-	-	-	-	-	-	-	-	-	-	-	-	-	-	-	-	-	-	-	-	-	-	-	-	-	-	-	-	-	-	-
Triticum turgidum subsp. dicoccum	AJ301801.1	------------------------------------------------------TCGTGACCC-TGACCAAAACAGACTGCGCACGCGTCAT-CCAATCCGTCGGCGACGGCACCGTCCGTCGCTCGGCCA--ATGCCTCGACCACCTCCCCTCCTCGGAGCGGGTGGGGGCTCGGGGTAAAAGAACCCACGGCGCCGAAGGCGTC-AAGGAACACTGTGCCTAAC-CCGGG-----GGCATGTCTAGCTTGC-TAGCCGTCCCTCGTGTTGCAAATCTA-TTTAATCCACACGACTCTCGGCAACGGATATCTCGGCTCTCGCATCGATGAAGAACGTAGCGAAATGCGATACCTGGTGTGAATTGCAGAATCCCGCGAACCATCGAGTC-TTTGAAC…	-	-	-	-	-	-	-	-	-	-	-	-	-	-	-	-	-	-	-	-	-	-	-	-	-	-	-	-	-	-	-	-	-	-	-	-	-	-	-	-	-	-	-	-	-	-	-
Triticum turgidum subsp. dicoccum	MH618738.1	------------------------------------------------------TCGTGACCC-TGACCAAAACAGACTGCGCACGCGTCAT-CCAATCCGTCGGCGACGGCATCGTCCGTCGCTCGGCCA--ATGCCTCGACCACCTCCCCTCCTCGGAGCGGGTGGGGGCTCGGGGTAAAAGAACCCACGGCGCCGAAGGCGTC-AAGGAACACTGTGCCTAAC-CCGGG-----GGCATGTCTAGCTTGC-TAGCCGTCCCTCGTGTTGCAAATCTA-TTTAATCCACACGACTCTCGGCAACGGATATCTCGGCTCTCGCATCGATGAAGAACGTAGCGAAATGCGATACCTGGTGTGAATTGCAGAATCCCGCGAACCATCGAGTC-TTTGAAC…	-	-	-	-	-	-	-	-	-	-	-	-	-	-	-	-	-	-	-	-	-	-	-	-	-	-	-	-	-	-	-	-	-	-	-	-	-	-	-	-	-	-	-	-	-	-	-
Triticum turgidum subsp. dicoccum	MH618737.1	------------------------------------------------------TCGTGACCC-TGACCAAAACAGACCGCGCACGCGTCAT-CCAATCCGTCGGCGACGGCACCGTCCGTCGCTCGGCCA--ATGCCTCGACCACCTCCCCTCCTCGGAGCGGGTGGGGGCTCGGGGTAAAAGAACCCACGGCGCCGAAGGCGTC-AAGGAACACTGTGCCTAAC-CCGGG-----GGCATGTCTAGCTTGC-TAGCCGTCCCTCGTGTTGCAAAGCTA-TTTAATCCACACGACTCTCGGCAACGGATATCTCGGCTCTCGCATCGATGAAGAACGTAGCGAAATGCGATACCTGGTGTGAATTGCAGAATCCCGCGAACCATCGAGTC-TTTGAAC…	-	-	-	-	-	-	-	-	-	-	-	-	-	-	-	-	-	-	-	-	-	-	-	-	-	-	-	-	-	-	-	-	-	-	-	-	-	-	-	-	-	-	-	-	-	-	-
Triticum turgidum subsp. dicoccum	MH618736.1	------------------------------------------------------TCGTGACCC-TGACCAAAACAGACTGCGCACGCGTCAT-CCAATCCGTCGGCGACGGCACCGTCCGTCGCTCGGCCA--ATGCCTCGACCACCTCCCCTCCTCGGAGCGGGTGGGGGCTCGGGGTAAAAGAACCCACGGCGCCGAAGGCGTC-AAGGAACACTGTGCCTAAC-CCGGG-----GGCATGTCTAGCTTGC-TAGCCGTCCCTCGTGTTGCAAATCTA-TTTAATCCACACGACTCTCGGCAACGGATATCTCGGCTCTCGCATCGATGAAGAACGTAGCGAAATGCGATACCTGGTGTGAATTGCAGAATCCCGCGAACCATCGAGTC-TTTGAAC…	-	-	-	-	-	-	-	-	-	-	-	-	-	-	-	-	-	-	-	-	-	-	-	-	-	-	-	-	-	-	-	-	-	-	-	-	-	-	-	-	-	-	-	-	-	-	-
Triticum turgidum subsp. dicoccum	MH618735.1	------------------------------------------------------TCGTGACCC-TGACCAAAACAGACCGCGCACGCGTCAT-CCAATCCGTCGGCGACGGCACCGTCCGTCGCTCGGCCA--ATGCCTCGACCACCTCCCCTCCTCGGAGCGGGAGGGGGCCCGGGGTAAAAGAACCCACGGCGCCGAAGGCGTC-AAGGAACACTGTGCCTAAC-CCGGG-----GGCATGTCTAGCTTGC-TAGCCGTCCCTCGTGTTGCAAAGCTA-TTTAATCCACACGACTCTCGGCAACGGATATCTCGGCTCTCGCATCGATGAAGAACGTAGCGAAATGCGATACCTGGTGTGAATTGCAGAATCCCGCGAACCATCGAGTC-TTTGAAC…	-	-	-	-	-	-	-	-	-	-	-	-	-	-	-	-	-	-	-	-	-	-	-	-	-	-	-	-	-	-	-	-	-	-	-	-	-	-	-	-	-	-	-	-	-	-	-
Triticum turgidum subsp. dicoccum	MH618734.1	------------------------------------------------------TCGTGACCC-TGACCAAAACAGACCGCGCAGGCGTCAT-CCAATCCGTCGGCGACGGCACCGTCCGTCGCTCGGCCA--ATGCCTCGACCACCTCCCCTCCTCGGAGCGGGTGGGGGCCCGGGGTAAAAGAACCCACGGCGCCGAAGGCGTC-AAGGAACACCGTGCCTAAC-CCGGG-----GGCATGTCTAGCTTGC-TAGCCATCCCTCGTGTTGCAAAGCTA-TTTAATCCACACGACTCTCGGCAACGGATATCTCGGCTCTCGCATCGATGAAGAATGTAGCGAAATGCGATACCTGGTGTGAATTGCAGAATCCCGCGAACCATCGAGTC-TTTGAAC…	-	-	-	-	-	-	-	-	-	-	-	-	-	-	-	-	-	-	-	-	-	-	-	-	-	-	-	-	-	-	-	-	-	-	-	-	-	-	-	-	-	-	-	-	-	-	-
Triticum turgidum subsp. dicoccum	KJ459900.1	------------------------------------------------------TCGTGACCC-TGACCAAAACAGACCGCGCACGCGTCAT-CCAATCCGTCGGCGACGGCACCGTCCGTCGCTCGGCCA--ATGCCTCGACCACCTCCCCTCCTCGGAGCGGGTGGGGGCCCGGGGTAAAAGAACCCACGGCGCCGAAGGCGTC-AAGGAACACTGTGCCTAAC-CCGGG-----GGCATGTCTAGCTTGC-TAGCCGTCCCTCGTGTTGCAAAGCTA-TTTAATCCACACGACTCTCGGCAACGGATATCTCGGCTCTCGCATCGATGAAGAACGTAGCGAAATGCGATACCTGGTGTGAATTGCAGAATCCCGCGAACCATCGAGTC-TTTGAAC…	-	-	-	-	-	-	-	-	-	-	-	-	-	-	-	-	-	-	-	-	-	-	-	-	-	-	-	-	-	-	-	-	-	-	-	-	-	-	-	-	-	-	-	-	-	-	-
Triticum turgidum subsp. dicoccum	KJ459898.1	------------------------------------------------------TCGTGACCC-TGACCAAAACAGACCGCGCACGCGTCAT-CCAATCCGTCGGCGACGGCACCGTCCGTCGCTCGGCCA--ATGCCTCGACCACCTCCCCTCCTCGGAGCGGGTGGGGGCCCGGGGTAAAAGAACCCACGGCGCCGAAGGCGTC-AAGGAACACTGTGCCTAAC-CCGGG-----GGCATGTCTAGCTTGC-TAGCCGTCCCTCGTGTTGCAAAGCTA-TTTAATCCACACGACTCTCGGCAACGGATATCTCGGCTCTCGCATCGATGAAGAACGTAGCGAAATGCGATACCTGGTGTGAATTGCAGAATCCCGCGAACCATCGAGTC-TTTGAAC…	-	-	-	-	-	-	-	-	-	-	-	-	-	-	-	-	-	-	-	-	-	-	-	-	-	-	-	-	-	-	-	-	-	-	-	-	-	-	-	-	-	-	-	-	-	-	-
Triticum turgidum subsp. dicoccum	KJ459899.1	------------------------------------------------------TCGTGACCC-TGACCAAAACAGACCGCGCACGCGTCAT-CCAATCCGTCGGCGACGGCACCGTCCGTCGCTCGGCCA--ATGCCTCGACCACCTCCCCTCCTCGGAGCGGGTGGGGGCCCGGGGTAAAAGAACCCACGGCGCCGAAGGCGTC-AAGGAACACTGTGCCTAAC-CCGGG-----GGCATGTCTAGCTTGC-TAGCCGTCCCTCGTGTTGCAAAGCTA-TTTAATCCACACGACTCTCGGCAACGGATATCTCGGCTCTCGCATCGATGAAGAACGTAGCGAAATGCGATACCTGGTGTGAATTGCAGAATCCCGCGAACCATCGAGTC-TTTGAAC…	-	-	-	-	-	-	-	-	-	-	-	-	-	-	-	-	-	-	-	-	-	-	-	-	-	-	-	-	-	-	-	-	-	-	-	-	-	-	-	-	-	-	-	-	-	-	-
Triticum turgidum subsp. durum	MH618756.1	------------------------------------------------------TCGTGACCC-TGACCAAAACAGACCGCGCACGCGTCAT-CCAATCCGTCGGCGACGGCACCGTCCGTCGCTCGGCCA--ATGCCTCGACCACCTCCCCTCCTCGGAGCGGGTGGGGGCTCGGGGTAAAAGAACCCACGGCGCCGAAGGCGTC-AAGGAACACTGTGCCTAAC-CCGGG-----GGCATGTCTAGCTTGC-TAGCCGTCCCTCGTGTTGCAAAGCTA-TTTAATCCACACGACTCTCGGCAACGGATATCTCGGCTCTCGCATCGATGAAGAACGTAGCGAAATGCGATACCTGGTGTGAATTGCAGAATCCCGCGAACCATCGAGTC-TTTGAAC…	-	-	-	-	-	-	-	-	-	-	-	-	-	-	-	-	-	-	-	-	-	-	-	-	-	-	-	-	-	-	-	-	-	-	-	-	-	-	-	-	-	-	-	-	-	-	-
Triticum turgidum subsp. durum	MH618755.1	------------------------------------------------------TCGTGACCC-TGACCAAAACAGACCGCGCACGCGTCAT-CCAATCCGTCGGCGACGGCACCGTCCGTCGCTCGGCCA--ATGCCTCGACCACCTCCCCTCCTCGGAGCGGGTGGGGGCTCGGGGTAAAAGAACCCACGGCGCCGAAGGCGTC-AAGGAACACTGTGCCTAAC-CCGGG-----GGCATGTCTAGCTTGC-TAGCCGTCCCTCGTGTTGCAAATCTA-TTTAATCCACACGACTCTCGGCAACGGATATCTCGGCTCTCGCATCGATGAAGAACGTAGCGAAATGCGATACCTGGTGTGAATTGCAGAATCCCGCGAACCATCGAGTC-TTTGAAC…	-	-	-	-	-	-	-	-	-	-	-	-	-	-	-	-	-	-	-	-	-	-	-	-	-	-	-	-	-	-	-	-	-	-	-	-	-	-	-	-	-	-	-	-	-	-	-
Triticum turgidum subsp. durum	MH618754.1	------------------------------------------------------TCGTGACCC-TGACCAAAACAGACCGCGCACGCGTCAT-CCAATCCGTCGGCGACGGCACCGTCCGTCGCTCGGCCA--ATGCCTCGACCACCTCCCCTCCTCGGAGCGGGTGGGGGCTCGGGGTAAAAGAACCCACGGCGCCGAAGGCGTC-AAGGAACACTGTGCCTAAC-CCGGG-----GGCATGTCTAGCTTGC-TAGCCGTCCCTCGTGTTGCAAAGCTA-TTTAATCCACACGACTCTCGGCAACGGATATCTCGGCTCTCGCATCGATGAAGAACGTAGCGAAATGCGATACCTGGTGTGAATTGCAGAATCCCGCGAACCATCGAGTC-TTTGAAC…	-	-	-	-	-	-	-	-	-	-	-	-	-	-	-	-	-	-	-	-	-	-	-	-	-	-	-	-	-	-	-	-	-	-	-	-	-	-	-	-	-	-	-	-	-	-	-
Triticum turgidum subsp. durum	MH618753.1	------------------------------------------------------TCGTGACCC-TGACCAAAACAGACCGCGCACGCGTCAT-CCAATCCGTCGGCGACGGCACCGTCCGTCGCTCGGCCA--ATGCCTCGACCACCTCCCCTCCTCGGAGCGGGTGGGGGCTCGGGGTAAAAGAACCCACGGCGCCGAAGGCGTC-AAGGAACACTGTGCCTAAC-CCGGG-----GGCATGTCTAGCTTGC-TAGCCGTCCCTCGTGTTGCAAAGCTA-TTTAATCCACACGACTCTCGGCAACGGATATCTCGGCTCTCGCATCGATGAAGAACGTAGCGAAATGCGATACCTGGTGTGAATTGCAGAATCCCGCGAACCATCGAGTC-TTTGAAC…	-	-	-	-	-	-	-	-	-	-	-	-	-	-	-	-	-	-	-	-	-	-	-	-	-	-	-	-	-	-	-	-	-	-	-	-	-	-	-	-	-	-	-	-	-	-	-
Triticum turgidum subsp. durum	MH618752.1	------------------------------------------------------TCGTGACCC-CGACCAAAACAGACTGCGCACGCGTCAT-CCAATCCGTCGGCGACGGCACCGTCCGTCGCTCGGCCA--ATGCCTCGACCACCTCCCCTCCTCGGAGCGGGTGGGGGCTCGGGGTAAAAGAACCCACGGCGCCGAAGGCGTC-AAGGAACACTGTGCCTAAC-CCGGG-----GGCATGTCTAGCTTGC-TAGCCGTCCCTCGTGTTGCAAATCTA-TTTAATCCACACGACTCTCGGCAACGGATATCTCGGCTCTCGCATCGATGAAGAACGTAGCGAAATGCGATACCTGGTGTGAATTGCAGAATCCCGCGAACCATCGAGTC-TTTGAAC…	-	-	-	-	-	-	-	-	-	-	-	-	-	-	-	-	-	-	-	-	-	-	-	-	-	-	-	-	-	-	-	-	-	-	-	-	-	-	-	-	-	-	-	-	-	-	-
Triticum turgidum subsp. durum	MH618751.1	------------------------------------------------------TCGTGACCC-TGACCAAAACAGACCGCGCACGCGTCAT-CCAATCCGTCGGCGACGGCACCGTCCGTCGCTCGGCCA--ATGCCTCGACCACCTCCCCTCCTCGGAGCGGGTGGGGGCTCGGGGTAAAAGAACCCACGGCGCCGAAGGCGTC-AAGGAACACTGTGCCTAAC-CCGGG-----GGCATGTCTAGCTTGC-TAGCCGTCCCTCGTGTTGCAAAGCTA-TTTAATCCACACGACTCTCGGCAACGGATATCTCGGCTCTCGCATCGATGAAGAACGTAGCGAAATGCGATACCTGGTGTGAATTGCAGAATCCCGCGAACCATCGAGTC-TTTGAAC…	-	-	-	-	-	-	-	-	-	-	-	-	-	-	-	-	-	-	-	-	-	-	-	-	-	-	-	-	-	-	-	-	-	-	-	-	-	-	-	-	-	-	-	-	-	-	-
Triticum turgidum subsp. durum	MH618750.1	------------------------------------------------------TCGTGACCC-TGACCAAAACAGACTGCGCACGCGTCAT-CCAAACCGTCGGCGACGGCACCGTCCGTCGCTCGGCCA--ATGCCTCGACCACCTCCCCTCCTCGGAGCGGGTGGGGGCTCGGGGTAAAAGAACCCACGGCGCCGAAGGCGTC-AAGGAACACTGTGCCTAAC-CCGGG-----GGCATGTCTAGCTTGC-TAGCCGTCCCTCGTGTTGCAAATCTA-TTTAATCCACACGACTCTCGGCAACGGATATCTCGGCTCTCGCATCGATGAAGAACGTAGCGAAATGCGATACCTGGTGTGAATTGCAGAATCCCGCGAACCATCGAGTC-TTTGAAC…	-	-	-	-	-	-	-	-	-	-	-	-	-	-	-	-	-	-	-	-	-	-	-	-	-	-	-	-	-	-	-	-	-	-	-	-	-	-	-	-	-	-	-	-	-	-	-
Triticum turgidum subsp. durum	MH618749.1	------------------------------------------------------TCGTGACCC-TGACCAAAACAGACCGCGCACGCGTCAT-CCAATCCGTCGGCGACGGCACCGTCCGTCGCTCGGCCA--ATGCCTCGACCACCTCCCCTCCTCGGAGCGGGTGGGGGCTCGGGGTAAAAGAACCCACGGCGCCGAAGGCGTC-AAGGAACACTGTGCCTAAC-CCGGG-----GGCATGTCTAGCTTGC-TAGCCGTCCCTCGTGTTGCAAATCTA-TTTAATCCACACGACTCTCGGCAACGGATATCTCGGCTCTCGCATCGATGAAGAACGTAGCGAAATGCGATACCTGGTGTGAATTGCAGAATCCCGCGAACCATCGAGTC-TTTGAAC…	-	-	-	-	-	-	-	-	-	-	-	-	-	-	-	-	-	-	-	-	-	-	-	-	-	-	-	-	-	-	-	-	-	-	-	-	-	-	-	-	-	-	-	-	-	-	-
Triticum turgidum subsp. durum	MH618748.1	------------------------------------------------------TCGTGACCC-TGACCAAAACAGACCGCGCACGCGTCAT-CCAATCCGTCGGCGACGGCACCGTCCGTCGCTCGGCCA--ATGCCTCGACCACCTCCCCTCCTCGGAGCGGGTGGGGGCTCGGGGTAAAAGAACCCACGGCGCCGAAGGCGTC-AAGGAACACTGTGCCTAAC-CCGGG-----GGCATGTCTAGCTTGC-TAGCCGTCCCTCGTGTTGCAAAGCTA-TTTAATCCACACGACTCTCGGCAACGGATATCTCGGCTCTCGCATCGATGAAGAACGTAGCGAAATGCGATACCTGGTGTGAATTGCAGAATCCCGCGAACCATCGAGTC-TTTGAAC…	-	-	-	-	-	-	-	-	-	-	-	-	-	-	-	-	-	-	-	-	-	-	-	-	-	-	-	-	-	-	-	-	-	-	-	-	-	-	-	-	-	-	-	-	-	-	-
Triticum turgidum subsp. durum	HQ285920.1	------------------------TCCGTAGGTGAACCTGCGGAAGGATCATTGTCGTGACCC-TGACCAAAACAGACTGCGCACGCGTCAT-CCAATCCGTCGGCGACGGCACCGTCCGTCGCTCGGCCA--ATGCCTCGACCACCTCCCCTCCTCGGAGCGGGTGGGGGCTCGGGGTAAAAGAACCCACGGCGCCGAAGGCGTC-AAGGAACACTGTGCCTAAC-CCGGG-----GGCATGTCTAGCTTGC-TAGCCGTCCCTCGTGTTGCAAATCTA-TTTAATCCACACGACTCTCGGCAACGGATATCTCGGCTCTCGCATCGATGAAGAACGTAGCGAAATGCGATACCTGGTGTGAATTGCAGAATCCCGCGAACCATCGAGTC-TTTGAAC…	-	-	-	-	-	-	-	-	-	-	-	-	-	-	-	-	-	-	-	-	-	-	-	-	T	C	C	G	T	A	G	G	T	G	A	A	C	C	T	G	C	G	G	A	A	G	G
Triticum turgidum subsp. durum	MG757736.1	---------------------TTTCCGTAAGGGTGACCTGCGGAAGGATCATTGTCGTGACCC-TGACCAAAACAGACCGCGCACGCGTCAT-CCAATCCGTCGGCGTCGGCACCGTTACTCGCTCGGCCA--ATGCCTCGACCACCTCCCCTCCTCGGAGCGGGTGGGGGCTCGGGGTAAAAGAACCCACGGCGCCGAAGGCGTC-AAGGAACACTGTGCCTAAC-CCGTG-----GGCATGTTTAGCTTGC-TAGCTGTCCCTTGTGTTGCAAAGTTA-TTTAATCCACACGACTCTCGGCAACGGATATCTCGGCTCTCGCATCGATGAAGAACGTAGCGAAATGCGATACCTGGTGTGAATTGCAGATTCCCGCGAACCATTGAGTG-AAGGAAC…	-	-	-	-	-	-	-	-	-	-	-	-	-	-	-	-	-	-	-	-	-	T	T	T	C	C	G	T	A	A	G	G	G	T	G	A	C	C	T	G	C	G	G	A	A	G	G
Triticum turgidum subsp. durum	KF482090.1	-------------------------------------CTGCGGAAGGATCATTGTCGTGACCC-TGACCAAAACAGACCGCGCACGCGTCAT-CCAATCCGTCGGCGACGGCACCGTCCGTCGCTCGGCCA--ATGCCTCGACCACCTCCCCTCCTCGGAGCGGGTGGGGGCTCGGGGTAAAAGAACCCACGGCGCCGAAGGCGTC-AAGGAACACTGTGCCTAAC-CCGGG-----GGCATGTCTAGCTTGC-TAGCCGTCCCTCGTGTTGCAAAGCTA-TTTAATCCACACGACTCTCGGCAACGGATATCTCGGCTCTCGCATCGATGAAGAACGTAGCGAAATGCGATACCTGGTGTGAATTGCAGAATCCCGCGAACCATCGAGTC-TTTGAAC…	-	-	-	-	-	-	-	-	-	-	-	-	-	-	-	-	-	-	-	-	-	-	-	-	-	-	-	-	-	-	-	-	-	-	-	-	-	C	T	G	C	G	G	A	A	G	G
Triticum turgidum subsp. durum	KF482084.1	-------------------------------------CTGCGGAAGGATCATTGTCGTGACCC-TGACCAAAACAGACCGCGCACGCGTCAT-CCAATCCGTCGGCGACGGCACCGTCCGTCGCTCGGCCA--ATGCCTCGACCACCTCCCCTCCTCGGAGCGGGTGGGGGCTCGGGGTAAAAGAACCCACGGCGCCGAAGGCGTC-AAGGAACACTGTGCCTAAC-CCGGG-----GGCATGTCTAGCTTGC-TAGCCGTCCCTCGTGTTGCAAAGCTA-TTTAATCCACACGACTCTCGGCAACGGATATCTCGGCTCTCGCATCGATGAAGAACGTAGCGAAATGCGATACCTGGTGTGAATTGCAGAATCCCGCGAACCATCGAGTC-TTTGAAC…	-	-	-	-	-	-	-	-	-	-	-	-	-	-	-	-	-	-	-	-	-	-	-	-	-	-	-	-	-	-	-	-	-	-	-	-	-	C	T	G	C	G	G	A	A	G	G
Triticum turgidum subsp. durum	KF482080.1	-------------------------------------CTGCGGAAGGATCATTGTCGTGACCC-TGACCAAAACAGACTGCGCACGCGTCAT-CCAATCCGTCGGCGACGGCACCGTCCGTCGCTCGGCCA--ATGCCTCGACCACCTCCCCTCCTCGGAGCGGGTGGGGGCTCCGGGTAAAACAACCCACGGCGCCGAAGGCGTC-AAGGAACACTGTGCCTAAC-CCGGG-----GGCATGTCTAGCTTGC-TAGCCGTCCCTCGTGTTGCAAATCTA-TTTAATCCACACGACTCTCGGCAACGGATATCTCGGCTCTCGCATCGATGAAGAACGTAGCGAAATGCGATACCTGGTGTGAATTGCAGAATCCCGCGAACCACCGAGTC-TTTGAAC…	-	-	-	-	-	-	-	-	-	-	-	-	-	-	-	-	-	-	-	-	-	-	-	-	-	-	-	-	-	-	-	-	-	-	-	-	-	C	T	G	C	G	G	A	A	G	G
Triticum turgidum subsp. durum	MK612075.1	-----------------------------------------------------------------------------------------------------------------------------------------------------------------------------------CAAAGGACCT--------------------------------------------------------------------------------------------------------------------------TCTATGTTCT-----------------------------------------------------------------------TTTGAAC…	-	-	-	-	-	-	-	-	-	-	-	-	-	-	-	-	-	-	-	-	-	-	-	-	-	-	-	-	-	-	-	-	-	-	-	-	-	-	-	-	-	-	-	-	-	-	-
Triticum turgidum subsp. durum	MG216507.1	-----------------------------------------------------------------------------------------------------------------------------------------------------------------------------------------------------------------------------------------------------------------------------------------------------------------------------------------------------------------------------TGCAGAATCCCGCGAACCATCGAGTC-TTTGAAC…	-	-	-	-	-	-	-	-	-	-	-	-	-	-	-	-	-	-	-	-	-	-	-	-	-	-	-	-	-	-	-	-	-	-	-	-	-	-	-	-	-	-	-	-	-	-	-
Triticum turgidum subsp. durum	KJ131569.1	--------------------------------------------------------------------------------------------------------------------------------------------------------------------------------------------------------------------------------------------------------------------------------------------------------------------------------------------------------------------------------------------------GAGTC-TTTG-AC…	-	-	-	-	-	-	-	-	-	-	-	-	-	-	-	-	-	-	-	-	-	-	-	-	-	-	-	-	-	-	-	-	-	-	-	-	-	-	-	-	-	-	-	-	-	-	-
Triticum turgidum subsp. durum	KJ131560.1	---------------------------------------------------------------------------------------------------------------------------------------------------------------------------------------------------------------------------------------------------------------------------------------------------------------------------------------------------------------------------------------------------GGTC-TTTG-AC…	-	-	-	-	-	-	-	-	-	-	-	-	-	-	-	-	-	-	-	-	-	-	-	-	-	-	-	-	-	-	-	-	-	-	-	-	-	-	-	-	-	-	-	-	-	-	-
Triticum turgidum subsp. paleocolchicum	MH618702.1	------------------------------------------------------TCGTGACCC-TGACCAAAACAGACTGCGCACGCGTCAT-CCAATCCGTCGGCGACGGCACCGTCCGTCGCTCGGCCA--ATGCCTCGACCACCTCCCCTCCTCGGAGCGGGTGGGGGCTCGGGGTAAAAGAACCCACGGCGCCGAAGGCGTC-AAGGAACACTGTGCCTAAC-CCGGG-----GGCATGTCTAGCTTGC-TAGCCGTCCCTCGTGTTGCAAATCTA-TTTAATCCACACGACTCTCGGCAACGGATATCTCGGCTCTCGCATCGATGAAGAACGTAGCGAAATGCGATACCTGGTGTGAATTGCAGAATCCCGCGAACCATCGAGTC-TTTGAAC…	-	-	-	-	-	-	-	-	-	-	-	-	-	-	-	-	-	-	-	-	-	-	-	-	-	-	-	-	-	-	-	-	-	-	-	-	-	-	-	-	-	-	-	-	-	-	-
Triticum turgidum subsp. paleocolchicum	MH618701.1	------------------------------------------------------TCGTGACCC-TGACCAAAACAGACCGCGCACGCGTCAT-CCAATCCGTCGGCGACGGCACCGTCCGTCGCTCGGCCA--ATGCCTCGACCACCTCCCCTCCTCGGAGCGGGTGGGGGCTCGGGGTAAAAGAACCCACGGCGCCGAAGGCGTC-AAGGAACACTGTGCCTAAC-CCGGG-----GGCATGTCTAGCTTGC-TAGCCGTCCCTCGTGTTGCAAATCTA-TTTAATCCACACGACTCTCGGCAACGGATATCTCGGCTCTCGCATCGATGAAGAACGTAGCGAAATGCGATACCTGGTGTGAATTGCAGAATCCCGCGAACCATCGAGTC-TTTGAAC…	-	-	-	-	-	-	-	-	-	-	-	-	-	-	-	-	-	-	-	-	-	-	-	-	-	-	-	-	-	-	-	-	-	-	-	-	-	-	-	-	-	-	-	-	-	-	-
Triticum turgidum subsp. paleocolchicum	MH618700.1	------------------------------------------------------TCGTGACCC-TGACCAAAACAGACCGCGCACGCGTCAT-CCAATCCGTCGGCGACGGCACCGTCCGTCGCTCGGCCA--ATGCCTCGACCACCTCCCCTCCTCGGAGCGGGTGGGGGCTCGGTGTAAAAGAACCCACGGCGCCGAAGGCGTC-AAGGAACACTGTGCCTAAC-CCGGG-----GGCATGTCTAGCTTGC-TAGCCGTCCCTCGTGTTGCAAAGCTA-TTTAATCCACACGACTCTCGGCAACGGATATCTCGGCTCTCGCATCGATGAAGAACGTAGCGAAATGCGATACCTGGTGTGAATTGCAGAATCCCGCGAACCATCGAGTC-TTTGAAC…	-	-	-	-	-	-	-	-	-	-	-	-	-	-	-	-	-	-	-	-	-	-	-	-	-	-	-	-	-	-	-	-	-	-	-	-	-	-	-	-	-	-	-	-	-	-	-
Triticum turgidum subsp. polonicum	MH618693.1	------------------------------------------------------TCGTGACCC-TGACCAAAACAGACTGCGCACGCGTCAT-CCAATCCGTCGGCGACGGCACCGTCCGTCGCTCGGCCA--ATGCCTCGACCACCTCCCCTCCTCGGAGCGGGTGGGGGCTCGGGGTAAAAGAACCCACGGCGCCGAAGGCGTC-AAGGAACACTGTGCCTAAC-CCGGG-----GGCATGTCTAGCTTGC-TAGCCGTCCCTCGTGTTGCAAATCTA-TTTAATCCACACGACTCTCGGCAACGGATATCTCGGCTCTCGCATCGATGAAGAACGTAGCGAAATGCGATACCTGGTGTGAATTGCAGAATCCCGCGAACCATCGAGTC-TTTGAAC…	-	-	-	-	-	-	-	-	-	-	-	-	-	-	-	-	-	-	-	-	-	-	-	-	-	-	-	-	-	-	-	-	-	-	-	-	-	-	-	-	-	-	-	-	-	-	-
Triticum turgidum subsp. polonicum	MH618692.1	------------------------------------------------------TCGTGACCC-TGACCAAAACAGACCGCGCACGCGTCAT-CCAATCCGTCGGCGACGGCACCGTCCGTCGCTCGGCCA--ATGCCTCGACCACCTCCCCTCCTCGGAGCGGGTGGGGGCTCGGGGTAAAAGAACCCACGGCGCCGAAGGCGTC-AAGGAACACTGTGCCTAAC-CCGGG-----GGCATGTCTAGCTTGC-TAGCCGTCCCTCGTGTTGCAAATCTA-TTTAATCCACACGACTCTCGGCAACGGATATCTCGGCTCTCGCATCGATGAAGAACGTAGCGAAATGCGATACCTGGTGTGAATTGCAGAATCCCGCGAACCATCGAGTC-TTTGAAC…	-	-	-	-	-	-	-	-	-	-	-	-	-	-	-	-	-	-	-	-	-	-	-	-	-	-	-	-	-	-	-	-	-	-	-	-	-	-	-	-	-	-	-	-	-	-	-
Triticum turgidum subsp. polonicum	MH618691.1	------------------------------------------------------TCGTGACCC-TGACCAAAATAGACCGCGCACGCATCAT-CCAATCCGTCGGCGACGGCACCGTCCGTCGCTCGGCCA--ATGCCTCGACCACCTCCCCTCCTCGGAGCGGGTGGAGGCTCGGGGTAAAAGAACCCACGGCGCCGAAGGCGTC-AAGGAACACTGTGCCTAAC-CCGGG-----GGCATGTCTAGCTTGC-TAGCCGTCCCTCGTGTTGCAAAGCTA-TTTAATCCACACGACTCTCGGCAACGGATATCTCGGCTCTCGCATCGATGAAGAACGTAGCGAAATGCGATACCTGGTGTGAATTGCAGAATCCCGCGAACCATCGAGTC-TTTGAAC…	-	-	-	-	-	-	-	-	-	-	-	-	-	-	-	-	-	-	-	-	-	-	-	-	-	-	-	-	-	-	-	-	-	-	-	-	-	-	-	-	-	-	-	-	-	-	-
Triticum turgidum subsp. polonicum	MH618690.1	------------------------------------------------------TCGTGACCC-TGACCAAAACAGACTGCGCACGCGTCAT-CCAATCCGTCGGCGACGGCACCGTCCGTCGCTCGGCCA--ATGCCTCGACCACCTCCCCTCCTCGGAGCGGGTGGGGGCTCGGGGTAAAAGAACCCACGGCGCCGAAGGCGTC-AAGGAACACTGTGCCTAAC-CCGGG-----GGCATGTCTAGCTTGC-TAGCCGTCCCTCGTGTTGCAAATCTA-TTTAATCCACACGACTCTCGGCAACGGATATCTCGGCTCTCGCATCGATGAAGAACGTAGAGAAATGCGATACCTGGTGTGAATTGTAGAATCCCGCGAACCATCGAGTC-TTTGAAC…	-	-	-	-	-	-	-	-	-	-	-	-	-	-	-	-	-	-	-	-	-	-	-	-	-	-	-	-	-	-	-	-	-	-	-	-	-	-	-	-	-	-	-	-	-	-	-
Triticum turgidum subsp. polonicum	MH618689.1	------------------------------------------------------TCGTGACCC-TGACCAAAACAGACTGCGCACGCGTCAT-CCAATCCCTCGGCGACGGCACCGTCCGTCGCTCGGCCA--ATGCCTCGACCACCTCCCCTCCTCGGAGCGGGTGGGGGCTCGGGGTAAAAGAACCCACGGCGCCGAAGGCGTC-AAGGAACACTGTGCCTAAC-CCGGG-----GGCATGTCTAGCTTGC-TAGCCGTCCCTCGTGTTGCAAATCTA-TTTAGTCCACACGACTCTCGGCAACGGATATCTCGGCTCTCGCATCGATGAAGAACGTAGCGAAATGCGATACCTGGTGTGAATTGCAGAATCCCGCGAACCATCGAGTC-TTTGAAC…	-	-	-	-	-	-	-	-	-	-	-	-	-	-	-	-	-	-	-	-	-	-	-	-	-	-	-	-	-	-	-	-	-	-	-	-	-	-	-	-	-	-	-	-	-	-	-
Triticum turgidum subsp. polonicum	MH618688.1	------------------------------------------------------TCGTGACCC-TGACCAAAACAGACCGCGCACGCGTCAT-CCAATCCGTCGGCGACGGCACCGTCCGTCGCTCGGCCA--ATGCCTCGACCACCTCCCCTCCTCGGAGCGGGTGGGGGCCCGGGGTAAAAGAACCCACGGCGCCGAAGGCGTC-AAGGAACACTGTGCCTAAC-CCGGG-----GGCATGTCTAGCTTGC-TAGCCGTCCCTCGTGTTGCAAAGCTA-TTTAATCCACACGACTCTCGGCAACGGATATCTCGGCTCTCGCATCGATGAAGAACGTAGCGAAATGCGATACCTGGTGTGAATTGCAGAATCCCGCGAACCATCGAGTC-TTTGAAC…	-	-	-	-	-	-	-	-	-	-	-	-	-	-	-	-	-	-	-	-	-	-	-	-	-	-	-	-	-	-	-	-	-	-	-	-	-	-	-	-	-	-	-	-	-	-	-
Triticum turgidum subsp. polonicum	MH618687.1	------------------------------------------------------TCATGACCC-TGACCAAAACAGACTGCGCACGCGTCAT-CCAATCCGTCGGCGACGGCACCGTCCGTCGCTCGGCCA--ATGCCTCGACCACCTCCCCTCCTCGGAGCGGGTGGGGGCTCGGGGTAAAAGAACCCACGGCGCCGAAGGCGTC-AAGGAACACTGTGCCTAAC-CCGGG-----GGCATGTCTAGCTTGC-TAGCCGTCCCTCATGTTGCAAATCTA-TTTAATCCACACGACTCTCGGCAACGGATATCTCGGCTCTCGCATCGATGAAGAACGTAGCGAAATGCGATACCTGGTGTGAATTGCAGAATCCCGCGAACCATCGAGTC-TTTGAAC…	-	-	-	-	-	-	-	-	-	-	-	-	-	-	-	-	-	-	-	-	-	-	-	-	-	-	-	-	-	-	-	-	-	-	-	-	-	-	-	-	-	-	-	-	-	-	-
Triticum turgidum subsp. polonicum	KF482088.1	-------------------------------------CTGCGGAAGGATCATTGTCGTGACCC-TGACCAAAACAGACCGCGCACGCGTCAT-CCAATCCGTCGGCGACGGCACCGTCCGTCGCTCGGCCA--ATGCCTCGACCACCTCCCCTCCTCGGAGCGGGTGGGGGCCCGGGGTAAAAGAACCCACGGCGCCGAAGGCGTC-AAGGAACACTGTGCCTAAC-CCGGG-----GGCATGTCTAGCTTGC-TAGCCGTCCCTCGTGTTGCAAAGCTA-TTTAATCCACACGACTCTCGGCAACGGATATCTCGGCTCTCGCATCGATGAAGAACGTAGCGAAATGCGATACCTGGTGTGAATTGCAGAATCCCGCGAACCATCGAGTC-TTTGAAC…	-	-	-	-	-	-	-	-	-	-	-	-	-	-	-	-	-	-	-	-	-	-	-	-	-	-	-	-	-	-	-	-	-	-	-	-	-	C	T	G	C	G	G	A	A	G	G
Triticum turgidum subsp. turanicum	MH618733.1	------------------------------------------------------TCGTGACCC-TGACCAAAACAGACTGCGCACGCGTCAT-CCAATCCGTCGGCGACGGCACCGTCCGTCGCTCGGCCA--ATGCCTCGACCACCTCCCCTCCTCGGAGCGGGTGGGGGCTCGGGGTAAAAGAACCCACGGCGCCGAAGGCGTC-AAGGAACACTGTGCCTAAC-CCGGG-----GGCATGTCTAGCTTGC-TAGCCGTCCCTCGTGTTGCAAATCTA-TTTAATCCACACGACTCTCGGCAACGGATATCTCGGCTCTCGCATCGATGAAGAACGTAACGAAATGCGATACCTGGTGTGAATTGCAGAATCCCGCGAACCATCGAGTC-TTTGAAC…	-	-	-	-	-	-	-	-	-	-	-	-	-	-	-	-	-	-	-	-	-	-	-	-	-	-	-	-	-	-	-	-	-	-	-	-	-	-	-	-	-	-	-	-	-	-	-
Triticum turgidum subsp. turanicum	MH618732.1	------------------------------------------------------TCGTGACCC-TGACCAAAACAGACCGCGCACGCGTCAT-CCAATCCGTCGGCGACGGCACCGTCCGTCGCTCGGCCA--ATGCCTCGACCACCTCCCCTCCTCGGAGCGGGTGGGGGCTCGGGGTAAAAGAACCCACGGCGCCGAAGGCGTC-AAGGAACACTGTGCCTAAC-CCGGG-----GGCATGTCTAGCTTGC-TAGCCGTCCCTCGTGTTGCAAAGCTA-TTTAATCCACACGACTCTCGGCAACGGATATCTCGGCTCTCGCATCGATGAAGAACGTAGCGAAATGCGATACCTGGTGTGAATTGCAGAATCCCGCGAACCATCGAGTC-TTTGAAC…	-	-	-	-	-	-	-	-	-	-	-	-	-	-	-	-	-	-	-	-	-	-	-	-	-	-	-	-	-	-	-	-	-	-	-	-	-	-	-	-	-	-	-	-	-	-	-
Triticum turgidum subsp. turanicum	MH618731.1	------------------------------------------------------TCGTGACCC-TGACCAAAACAGGCCGCGCACGCGTCAT-CCAATCCGTCGGCGACGGCACCGTCCGTCGCTCGGCCA--ATGCCTCGACCACCTCCCCTCCTCGGAGCGGGTGGGGGCTCGGGGTAAAAGAACCCACGGCGCCGAAGGCGTC-AAGGAACACTGTGCCTAAC-CCGGG-----GGCATGTCTAGCTTGC-TAGCCGTCCCTCGTGTTGCAAAGCTA-TTTAATCCACACGACTCTCGGCAACGGATATCTCGGCTCTCGCATCGATGAAGAACGTAGCGAAATGCGATACCTGGTGTGAATTGCAGAATCCCGCGAACCATCGAGTC-TTTGAAC…	-	-	-	-	-	-	-	-	-	-	-	-	-	-	-	-	-	-	-	-	-	-	-	-	-	-	-	-	-	-	-	-	-	-	-	-	-	-	-	-	-	-	-	-	-	-	-
Triticum turgidum subsp. turanicum	MH618730.1	------------------------------------------------------TCGTGACCC-TGACCAAAACAGACCGCGCACGCGTCAT-CCAATCCGTCGGCGACGGCACCGTCCGTCGCTCGGCCA--ATGCCTCGACCACCTCCCCTCCTCGGAGCGGGTGGGGGCTCGGGGTAAAAGAACCCACGGCGCCGAAGGCGTC-AAGGAACACTGTGCCTAAC-CCGGG-----GGCATGTCTAGCTTGC-TAGCCGTCCCTCGTGTTGCACAGCTA-TTTAATCCACACGACTCTCGGCAACGGATATCTCGGCTCTCGCATCGATGAAGAACGTAGCGAAATGCGATACCTGGTGTGAATTGCAGAATCCCGCGAACCATCGAGTC-TTTGAAC…	-	-	-	-	-	-	-	-	-	-	-	-	-	-	-	-	-	-	-	-	-	-	-	-	-	-	-	-	-	-	-	-	-	-	-	-	-	-	-	-	-	-	-	-	-	-	-
Triticum turgidum subsp. turanicum	MH618729.1	------------------------------------------------------TCGTGACCC-TGACCAAAACAGACCGCGCACGCGTCAT-CCAATCCGTCGGCGACGGCACCGTCCGTCGCTCGGCCA--ATGCCTCGACCACCTCCCCTCCTCGGAGCGGGTGGGGGCTCGGGGTAAAAGAACCCACGGCGCCGAAGGCGTC-AAGGAACACTGTGCCTAAC-CCGGG-----GGCATGTCTAGCTTGC-TAGCCGTCCCTCGTGTTGCAAAGCTA-TTTAATCCACACGACTCTCGGCAACGGATATCTCGGCTCTCGCATCGATGAAGAACGTAGCGAAATGCGATACCTGGTGTGAATTGCAGAATCCCGCGAACCATCGAGTC-TTTGAAC…	-	-	-	-	-	-	-	-	-	-	-	-	-	-	-	-	-	-	-	-	-	-	-	-	-	-	-	-	-	-	-	-	-	-	-	-	-	-	-	-	-	-	-	-	-	-	-
Triticum turgidum subsp. turanicum	MH618728.1	------------------------------------------------------TCGTGACCC-TGACCAAAACAGACCGCGCACGCGTCAT-CCAATCCGTCGGCGACGGCACCGTCCGTCGCTCGGCCA--ATGCCTCGACCACCTCCCCTCCTCGGAGCGGGTGGGGGCTCGGGGTAAAAGAACCCACGGCGCCGAAGGCGTC-AAGGAACACTGTGCCTAAC-CCGGG-----GGCATGTCTAGCTTGC-TAGCCGTCCCTCGTGTTGCAAAGCTA-TTTAATCCACACGACTCTCGGCAACGGATATCTCGGCTCTCGCGTCGATGAAGAACGTAGCGAAATGCGATACCTGGTGTGAATTGCAGAATCCCGCGAACCATCGAGTC-TTTGAAC…	-	-	-	-	-	-	-	-	-	-	-	-	-	-	-	-	-	-	-	-	-	-	-	-	-	-	-	-	-	-	-	-	-	-	-	-	-	-	-	-	-	-	-	-	-	-	-
Triticum turgidum subsp. turanicum	MH618727.1	------------------------------------------------------TCGTGACCC-TGACCAAAACAGACTGCGCACGCGTCAT-CCAATCCGTCGGCGACGGCATCGTCCGTCGCTCGGCCA--ATGCCTCGACCACCTCCCCTCCTCGGAGCGGGTGGGGGCTCGGGGTAAAAGAACCCACGGCGCCGAAGGCGTC-AAGGAACACTGTGCCTAAC-CCGGG-----GGCATGTCTAGCTTGC-TAGCCGTCCCTCGTGTTGCAAATCTA-TTTGATCCACACGACTCTCGGCAACGGATATCTCGGCTCTCGCATCGATGAAGGACGTAGCGAAATGCGATACCTGGTGTGAATTGCAGAATCCCGCGAACCATCGAGTC-TTTGAAC…	-	-	-	-	-	-	-	-	-	-	-	-	-	-	-	-	-	-	-	-	-	-	-	-	-	-	-	-	-	-	-	-	-	-	-	-	-	-	-	-	-	-	-	-	-	-	-
Triticum turgidum subsp. turanicum	KY437102.1	------------------------------GGTGAACCTGCGGAAGGATCATTGTCGTGACCC-TGACCAAAACAGACTGCGCACGCGTCAT-CCAATCCGTCGGCGACGGCACCGTCCGTCGCTCGGCCA--ATGCCTCGACCACCTCCCCTCCTCGGAGCGGGTGGGGGCTCGGGGTAAAAGAACCCACGGCGCCGAAGGCGTC-AAGGAACACTGTGCCTAAC-CCGGG-----GGCATGTCTAGCTTGC-TAGCCGTCCCTCGTGTTGCAAATCTA-TTTAATCCACACGACTCTCGGCAACGGATATCTCGGCTCTCGCATCGATGAAGAACGTAGCGAAATGCGATACCTGGTGTGAATTGCAGAATCCCGCGAACCATCGAGTC-TTTGAAC…	-	-	-	-	-	-	-	-	-	-	-	-	-	-	-	-	-	-	-	-	-	-	-	-	-	-	-	-	-	-	G	G	T	G	A	A	C	C	T	G	C	G	G	A	A	G	G
Triticum turgidum subsp. turanicum	KJ131556.1	-------------------------------------------------------------------------------------------------------------------------------------------------------------------------------------------------------------------------------------------------------------------------------------------------------------------------------------------------------------------------------------------------------------AC…	-	-	-	-	-	-	-	-	-	-	-	-	-	-	-	-	-	-	-	-	-	-	-	-	-	-	-	-	-	-	-	-	-	-	-	-	-	-	-	-	-	-	-	-	-	-	-
Triticum turgidum subsp. turgidum	MH618709.1	------------------------------------------------------TCGTGACCC-TGACCAAAACAGACTGCGCACGCGTCAT-CCAATCCGTCGGCGACGGCACCGTCCGTCGCTCGGCCA--ATGCCTCGACCACCTCCCCTCCTCGGAGCGGGTGGGGGCTCGGGGTAAAAGAACCCACGGCGCCGAAGGCGTC-AAGGAACACTGTGCCTAAC-CCGGG-----GGCATGTCTAGCTTGC-TAGCCGTCCCTCGTGTTGCAAATCTA-TTTAATCCACACGACTCTCGGCAACGGATATCTCGGCTCTCGCATCGATGAAGAACGTAGCGAAATGCGATACCTGGTGTGAATTGCAGAATCCCGCGAACCATCGAGTC-TTTGAAC…	-	-	-	-	-	-	-	-	-	-	-	-	-	-	-	-	-	-	-	-	-	-	-	-	-	-	-	-	-	-	-	-	-	-	-	-	-	-	-	-	-	-	-	-	-	-	-
Triticum turgidum subsp. turgidum	MH618708.1	------------------------------------------------------TCGTGACCC-TGACCAAAACAGACTGCGCACGCGTCAT-CCAATCCGTCGGCGACGGCACCGTCCGTCGCTCGGCCA--ATGCCTCGACCACCTCCCCTCCTCGGAGCGGGTGGGGGCTCGGGGTAAAAGAACCCACGGCGCCGAAGGCGTC-AAGGAACACTGTGCCTAAC-CCGGG-----GGCATGTCTAGCTTGC-TAGCCGTCCCTCGTGTTGCAAATCTA-TTTAATCCACACGACTCTCGGCAACGGATATCTCGGCTCTCGCATCGATGAAGAACGTAGCGAAATGCGATACCTGGTGTGAATTGCAGAATCCCGCGAACCATCGAGTC-TTTGAAC…	-	-	-	-	-	-	-	-	-	-	-	-	-	-	-	-	-	-	-	-	-	-	-	-	-	-	-	-	-	-	-	-	-	-	-	-	-	-	-	-	-	-	-	-	-	-	-
Triticum turgidum subsp. turgidum	MH618707.1	------------------------------------------------------TCGTGACCC-TGACCAAAATAGACCGCGCACGCGTCAT-CCAATCCGTCGGCGACGGCACCGTCCGTCGCTCGGCCA--ATGCCTCGACCACCTCCCCTCCTCGGAGCGGGTGGGGGCTCGGGGTAAAAGAACCCACGGCGCCGAAGGCGTC-AAGGGACACTGTGCCTAAC-CCGGG-----GGCATGTCTAGCTTGC-TAGCCGTCCCTCGTGTTGCAAAGCTA-TTTAATCCACACGACTCTCGGCAACGGATATCTCGGCTCTCGCATCGATGAAGAACGTAGCGAAATGCGATACCTGGTGTGAATTGCAGAATCCCGCGAACCATCGAGTC-TTTGAAC…	-	-	-	-	-	-	-	-	-	-	-	-	-	-	-	-	-	-	-	-	-	-	-	-	-	-	-	-	-	-	-	-	-	-	-	-	-	-	-	-	-	-	-	-	-	-	-
Triticum turgidum subsp. turgidum	MH618706.1	------------------------------------------------------TCGTGACCC-TGACCAAAACAGACCGCGCACGCGTCAT-CCAATCCGTCGGCGACGGCACCGTCCGTCGCCCGGCCA--ATGCCTCGACCACCTCCCCTCCTCGGAGCGGGTGGGGGCCCGGGGTAAAAGAACCCACGGCGCCGAAGGCGTC-AAGGAACACTGTGCCTAAC-CCGGG-----GGCATGTCTAGCTTGC-TAGCCGTCCCTCGTGTTGCAAAGCTA-TTTAATCCACACGACTCTCGGCAACGGATATCTCGGCTCTCGCATCGATGAAGAACGTAGCGAAATGCGATACCTGGTGTGAATTGCAGAATCCCGCGAACCATCGAGTC-TTTGAAC…	-	-	-	-	-	-	-	-	-	-	-	-	-	-	-	-	-	-	-	-	-	-	-	-	-	-	-	-	-	-	-	-	-	-	-	-	-	-	-	-	-	-	-	-	-	-	-
Triticum turgidum subsp. turgidum	MH618705.1	------------------------------------------------------TCGTGACCC-TGACCAAAACAGACCGCGCACGCGTCAT-CCAATCCGTCGGCGATGGCACCATCCGTCGCTCGGCCA--ATGCCTCGACCACCTCCCCTCCTCGGAGCAGGTGGGGGCTCGGGGTAAAAGAACACACGGTGCCGAAGGCGTC-AAGGAACACAGTGCCTAAC-CCATG-----GGTTTGGCTAGCTTGC-TAGTCATCCCTCGTGTTTCAAAGCTA-TTTAATCCACACGACTCTCGGCAACGGATATCTCGGCTCTCGCATCGATGAAGAACGTAGCGAAATGCGATACCTGGTGTGAATTGCAGAATCCCGCGAACCATCGAGTC-TTTGAAC…	-	-	-	-	-	-	-	-	-	-	-	-	-	-	-	-	-	-	-	-	-	-	-	-	-	-	-	-	-	-	-	-	-	-	-	-	-	-	-	-	-	-	-	-	-	-	-
Triticum turgidum subsp. turgidum	MH618704.1	------------------------------------------------------TCGTGACCC-TGACCAAAACAGACCGCGCACGCGTCAT-CCAATCCGTCGGCGACGGCACCGTCCGTCGCTCGGCCA--ATGCCTCGACCACCTCCCCTCCTCGGAGCGGGTGGGGGCTCGGGGTAAAAGAACCCACGGCGCCGAAGGCGTC-AAGGAACACTGTGCCTAAC-CCGGG-----GGCATGTCTAGCTTGC-TAGCCGTCCCTCGTGTTGCAAAGCTA-TTTAACCCACACGACTCTCGGCAACGGATATCTCGGCTCTCGCATCGATGAAGAACGTAGCGAAATGCGATACCTGGTGTGAATTGCAGAATCCCGCGAACCATCGAGTC-TTTGAAC…	-	-	-	-	-	-	-	-	-	-	-	-	-	-	-	-	-	-	-	-	-	-	-	-	-	-	-	-	-	-	-	-	-	-	-	-	-	-	-	-	-	-	-	-	-	-	-
Triticum turgidum subsp. turgidum	MH618703.1	------------------------------------------------------TCGTGACCC-TGACCAAAACAGACCGTGCACGCGTCAT-CCAATCCGTCGGCGATGGCATTGTCCGTCGCTCGGCCAATATGCCTCGACCACCTCCCCTCCTTGGAGTGGGTGGGGGCTCGGGGTAAAAGAACCCACGGCGCCGAAGGCGTC-AAGGAACACTGTGCCTAAC-CCGGG-----GGCATGTCTAGCTTGC-TAGCCGTCCCTCGTGTAGCAAATCTA-TTTAATCCACACGACTCTCGGCAACGGATATCTCGGCTCTCGCATCGATGAAGAACGTAGCGAAATGCGATACCTGGTGTGAATTGCAGAATCCCGCGAACCATCGAGTC-TTTGAAC…	-	-	-	-	-	-	-	-	-	-	-	-	-	-	-	-	-	-	-	-	-	-	-	-	-	-	-	-	-	-	-	-	-	-	-	-	-	-	-	-	-	-	-	-	-	-	-
Triticum urartu	X66108.1	------------------------------AGGTAACCTGCGGAAGGATCATTGTCGTGACCC-TGACCAAAACAAACCGTACACGCGTCAT-CCAATCCGCCGACGACGACATTGTCCGTCGCTCGGCCA--ATGCCTCGACCACCTCCCCTCCTCGAAGTGGGTGGGGGCTCGGGGTAAAAGAACCCACG--GCCGAAGGCGTC-AAGGAACACTGTGCCTAAC-CCGGG-----GGCATGGCTAGCTTGC-TAGTCATCCCTCGTGTTGCAAAGCTA-TTTAATCCACACGACTCTCGGCAACGGATATCTCGGCTCTCGCATCGATGAAGAACGTAGCGAAATGCGATACCTTGTGT-AATTGCAGAATCCCGCGAACCATCGAGTC-TTTGAAC…	-	-	-	-	-	-	-	-	-	-	-	-	-	-	-	-	-	-	-	-	-	-	-	-	-	-	-	-	-	-	A	G	G	T	A	A	C	C	T	G	C	G	G	A	A	G	G
Triticum urartu	MK612079.1	----------------------------------------------------------------------------------------------------------------------------------------------TCAACTCCC------------------------------------------------------------------------------------------------------------------------------------------------------------------------------------------------------------------AAATTACAG------------------TTCTTTTGGAC…	-	-	-	-	-	-	-	-	-	-	-	-	-	-	-	-	-	-	-	-	-	-	-	-	-	-	-	-	-	-	-	-	-	-	-	-	-	-	-	-	-	-	-	-	-	-	-
Triticum urartu	AJ301803.1	------------------------------------------------------TCGTGACCC-TGACCAAAACAGACCGTGCACGCGTCAT-CCAATCCGTCGGCGACGGCATTGTCCGTCGCTCGGCCAATATGCCTCGACCACCTCCCCTCCTTGGAGTGGGTGGGGGCTCGGGGTAAAAGAACCCACGGCGCCGAAGGCGTC-AAGGAACACTGTGCCTAAC-CCGGG-----GGCATGGCTAGCTTGC-TAGCCATCCCTCGTGTTGCAAAGCTA-TTTAATCCACACGACTCTCGGCAACGGATATCTCGGCTCTCGCATCGATGAAGAACGTAGCGAAATGCGATACCTGGTGTGAATTGCAGAATCCCGCGAACCATCGAGTC-TTTGAAC…	-	-	-	-	-	-	-	-	-	-	-	-	-	-	-	-	-	-	-	-	-	-	-	-	-	-	-	-	-	-	-	-	-	-	-	-	-	-	-	-	-	-	-	-	-	-	-
Triticum urartu	KF482074.1	-------------------------------------CTGCGGAAGGATCATTGTCGTGACCC-TGACCAAAACAGACCGTGCACGCGTCAT-CCAATCCGTCGGCGGCGGCATTGTCCGTCGCTCGGCCA--ATGCCTCGACCACCTCCCCTCCTCGGAGTGGGTGGGGGCTCGGGGTAAAAGAACCCACGGCGCCGAAGGCGTC-AAGGAACACTGTGCCTAAC-CCGGG-----GGCATGGCTAGCTTGC-TAGTCATCCCTCGTGTTGCAAAGCTA-TTTAATCCACACGACTCTCGGCAACGGATATCTCGGCTCTCGCATCGATGAAGAACGTAGCGAAATGCGATACCTGGTGTGAATTGCAGAATCCCGCGAACCATCGAGTC-TTCGAAC…	-	-	-	-	-	-	-	-	-	-	-	-	-	-	-	-	-	-	-	-	-	-	-	-	-	-	-	-	-	-	-	-	-	-	-	-	-	C	T	G	C	G	G	A	A	G	G
Triticum urartu	KF482075.1	-------------------------------------CTGCGGAAGGATCATTGTCGTGACCC-TGACCAAAACAGACCGTGCACGCGTCAT-CCAATCCGTCGGCGGCGGCATTGTCCGTCGCTCGGCCA--ATGCCTCGACCACCTCCCCTCCTCGGAGTGGGTGGGGGCTCGGGGTAAAAGAACCCACGGCGCCGAAGGCGTC-AAGGAACACTGTGCCTAAC-CCGGG-----GGCATGGCTAGCTTGC-TAGTCATCCCTCGTGTTGCAAAGCTA-TTTAATCCACACGACTCTCGGCAACGGATATCTCGGCTCTCGCATCGATGAAGAACGTAACGAAATGCGATACCTGGTGTGAATTGCAGAATCCCGCGAACCATCGAGTC-TTTGAAC…	-	-	-	-	-	-	-	-	-	-	-	-	-	-	-	-	-	-	-	-	-	-	-	-	-	-	-	-	-	-	-	-	-	-	-	-	-	C	T	G	C	G	G	A	A	G	G
Triticum urartu	KF031131.1	------------CGTAACAAGGTTTCCGTAGGTGAACCTGCGGAAGGATCATTGTCGTGACCC-TGACCAAAACAGACCGTGCACGCGTCAT-CCAATCCGTCGGCGGCGGCATTGTCCGTCGCTCGGCCA--ATGCCTCGACCACCTCCCCTCCTCGGAGTGGGTGGGGGCTCGGGGTAAAAGAACCCACGGCGCCGAAGGCGTC-AAGGAACACTGTGCCTAAC-CCGGG-----GGCATGGCTAGCTTGC-TAGTCATCCCTCGTGTTGCAAAGCTA-TTTAATCCACACGACTCTCGGCAACGGATATCTCGGCTCTCGCATCGATGAAGAACGTAGCGAAATGCGATACCTGGTGTGAATTGCAGAATCCCGCGAACCATCGAGTC-TTTGAAC…	-	-	-	-	-	-	-	-	-	-	-	-	C	G	T	A	A	C	A	A	G	G	T	T	T	C	C	G	T	A	G	G	T	G	A	A	C	C	T	G	C	G	G	A	A	G	G
Triticum urartu	KF031132.1	------------CGTAACAAGGTTTCCGTAGGTGAACCTGCGGAAGGATCATTGTCGTGACCC-TGACCAAAACAGACCGTGCACGCGTCAT-CCAATCCGTCGGCGGCGGCATTGTCCGTCGCTCGGCCA--ATGCCTCGACCACCTCCCCTCCTCGGAGTGGGTGGGGGCTCGGGGTAAAAGAACCCACGGCGCCGAAGGCGTC-AAGGAACACTGTGCCTAAC-CCGGG-----GGCATGGCTAGCTTGC-TAGTCATCCCTCGTGTTGCAAAGCTA-TTTAATCCACACGACTCTCGGCAACGGATATCTCGGCTCTCGCATCGATGAAGAACGTAGCGAAATGCGATACCTGGTGTGAATTGCAGAATCCCGCGAACCATCGAGTC-TTTGAAC…	-	-	-	-	-	-	-	-	-	-	-	-	C	G	T	A	A	C	A	A	G	G	T	T	T	C	C	G	T	A	G	G	T	G	A	A	C	C	T	G	C	G	G	A	A	G	G
Triticum urartu	AY450265.1	------------------------------------------------------TCGTGACCC-TGACCAAAACAGACCGTGCACGCGTCAT-CCAATCCGTCGGCGGGGGCATTGTCCGTCGCTCGGCCA--ATGCCTCGACCACCTCCCCTCCTCGGAGTGGGTGGGGGCTCGGGGTAAAAGAACCCACGGCGCCGAAGGCGTC-AAGGAACACTGTGCCTAAC-CCGGG-----GGCATGGCTAGCTTGC-TAGTCATCCCTTGTGTTGCAAAGCTA-TTTAATCCACACGACTCTCGGCAACGGATATCTCGGCTCTCGCATCGATGAAGAACGTAGCGAAATGCGATACCTGGTGTGAATTGCAGAATCCCGCGAACCATCGAGTC-TTTGAAC…	-	-	-	-	-	-	-	-	-	-	-	-	-	-	-	-	-	-	-	-	-	-	-	-	-	-	-	-	-	-	-	-	-	-	-	-	-	-	-	-	-	-	-	-	-	-	-
Hordeum vulgare	KC193780.1	------------------------------------------------------TCGTGACCC-TGACCAAAACAGACCGTGCTCGCGTCAT-TCAATCCTCCGGCGATGGCATCGTCCATCGCTCGGCCA--ATTCCTCGACCGCCTCCACTCCTAGGAGCG----GGGGCTCGGGGTAAAAGAACCCACGGCGCTGAAGGC-TC-AAGGAACACTGTGCCTAAC-CCGGG-----GAGATGGCTAGCTTGC-TGGTCGTCCCCCGTGTTGCAAATATA-TTTAATCCACACGACTCTCGGGAAAAGATATCTTGGCTCTCGCATCAATGAGGAACGTAGCGCAATGCGATACCCGGTGTGAATTGCAGATGCCCGCGAACCATCGAGTC-CTTGAAT…	-	-	-	-	-	-	-	-	-	-	-	-	-	-	-	-	-	-	-	-	-	-	-	-	-	-	-	-	-	-	-	-	-	-	-	-	-	-	-	-	-	-	-	-	-	-	-
Hordeum vulgare	KC193783.1	------------------------------------------------------TCGTGACCC-TGACCAAAACAGACCGTGCTCGCGTCAT-CCAATCCTCCGACGATGGCATTGTTCTTCGTTCGGCCA--ATTCCTCGACCGCCTCCACTCCTAGGAGCG----GGGGCTCGTGGTAAAAGAACCCACGGCGCCGAAGGCGTC-AAGGAACACTGTGCCTAAC-CCGGG-----GAGATGGCTAGCTTGC-TGGTCGTCACCTGTGTTGCAAATATA-TTTAATC-ACACGACTCTCGGGAAAAGATATCTTGGCTCTCGCATCAATGAGGAACGTAGCGCAATGCGATACCCGGTGTGAATTGCAGATGCCCGCGAACCATCGAGTC-CTTGAAT…	-	-	-	-	-	-	-	-	-	-	-	-	-	-	-	-	-	-	-	-	-	-	-	-	-	-	-	-	-	-	-	-	-	-	-	-	-	-	-	-	-	-	-	-	-	-	-
Hordeum vulgare	KC193782.1	------------------------------------------------------TCGTGACCC-TGACCAAAACAGACCGTGCTCGCGTCAT-CCAATCCTCCGACGATGGCATTGTCCGTCGTTCGGCCA--ATTCCTCGACCGCCTCCACTCCTAGGAGCG----GGGGCTCATGGTAAAAGAACCCACGGCGCCGAAGGCGTC-AAGGAACACTGTGCCTAAC-CCGGG-----GAGATGGCTAGCTTGC-TGGTCCTCCCGTGTGTTGCAAATATA-TTTAATT-ACACGACTCTCGGCAACGGATATCTCGGCTCTTGCATCGATGAGGAACGTAGCGAAATGCGATACCCGGTGTGAATTGCAGATGCCCGCGAACCATCGAGTC-TTTGAAC…	-	-	-	-	-	-	-	-	-	-	-	-	-	-	-	-	-	-	-	-	-	-	-	-	-	-	-	-	-	-	-	-	-	-	-	-	-	-	-	-	-	-	-	-	-	-	-
Hordeum vulgare	KC193781.1	------------------------------------------------------TCGTGACCC-TGACCAAAACAGACCGTGCTCGCGTCAT-TCAATCCTCCGGCGATGGCATCGTCCATCGCTCGGCCA--ATTCCTCGACCGCCTCCACTCCTAGGAGCG----GGGGCTCGGGGTAAAAGAACCCACGGCGCTGAAGGC-TC-AAGGAACACTGTGCCTAAC-CCGGG-----GAGATGGCTAGCTTGC-TGGTCGTCCCCCGTGTTGCAAATATA-TTTAATC-ACACGACTCTCGGGAAAAGATATCTTGGCTCTCGCATCAATGAGGAACGTTGCGCAATGCGATACCCGGTGTGAATTGCAGATGCCCGCGTACCATCGAGTC-CTTGAAC…	-	-	-	-	-	-	-	-	-	-	-	-	-	-	-	-	-	-	-	-	-	-	-	-	-	-	-	-	-	-	-	-	-	-	-	-	-	-	-	-	-	-	-	-	-	-	-
Hordeum vulgare	AF440678.1	------------------------------------------------------TCGTGACCC-TGACCAAAACAGACCGTGCTCGCGTCAT-CCAATCCTCCGACGATGGCATTGTTCGTCGTTCGGCCA--ATTCCTCGACCG-CTCCACTCCTAGGAGCG----GGGGCTCGTGGTAAAAGAACCCACGGCGCCGAAGGCGTC-AAGGAACACTGTGCCTAAC-CCGGG-----AAGATGGCTAGCTTGCTTGGTCGTCACCTGTGTTGCAAATATA-TTTAATCCACACGACTCTCGGCAACGGATATCTCGGCTCTCGCATCGATGAAGAACGTAGCGAAATGCGATACCTGGTGTGAATTGCAGAATCCCGCGAACCATCGAGTC-TTTGAAC…	-	-	-	-	-	-	-	-	-	-	-	-	-	-	-	-	-	-	-	-	-	-	-	-	-	-	-	-	-	-	-	-	-	-	-	-	-	-	-	-	-	-	-	-	-	-	-
Hordeum vulgare	AF440677.1	------------------------------------------------------TCGTGACCC-TGACCAAAACAGACCGTGCTCGCGTCAT-CCAATCCTCCGACGATGGCATTGTTCGTCGTTCGGCCA--ATTCCTCGACCGCCTCCACTCCTAGGAGCG----AGGGCTCGTGGT-AAAGAACCCACGGCGC-GAAGGCGTC-AAGGAACACTGTGCCTAAC--CGGG-----AAGATGGCTAGCTTGC-TGGTCGTCACCTGTGTTGCAAATATA-TTTAATCCACACGACTCTCGGCAACGGATATCTCGGCTCTCGCATCGATGAAGAACGTAGCGAAATGCGATACCTGGTGTGAATTGCAGAATCCCGCGAACCATCGAGTC-TTTGAAC…	-	-	-	-	-	-	-	-	-	-	-	-	-	-	-	-	-	-	-	-	-	-	-	-	-	-	-	-	-	-	-	-	-	-	-	-	-	-	-	-	-	-	-	-	-	-	-
Hordeum vulgare	AF438195.1	------------------------------------------------------TCGTGACCC-TGACCAAAACAGACCGTGCTCGCGTCAT-CCAATCCTCCGACGATGGCATTGTTCGTCGTTCGGCCA--ATTCCTCGACCG-CTCCACTCCTAGGAGCG----GGGGCTCGTGGTAAAAGAACCCACGGCGCCAAAGGCGTCAAAGGAACACTGTGCCTAAC-CCGGG------AGATGGCTAGCTTGC-TGGTCGTCACCTGTGTTGCAAATATA-TTTAATCCACACGACTCTCGGCAACGGATATCTCGGCTCTCGCATCAATGAAGAACGTAGCGAAATGCGATACCTGGTGTGAATTGCAGAATCCCGCGAACCATCGAGTC-TTTGAAC…	-	-	-	-	-	-	-	-	-	-	-	-	-	-	-	-	-	-	-	-	-	-	-	-	-	-	-	-	-	-	-	-	-	-	-	-	-	-	-	-	-	-	-	-	-	-	-
Hordeum vulgare	AF438194.1	------------------------------------------------------TCGTGACCC-TGACCAAAACAGACCGTGCTCGCGTCAT-CCAATCCTCCGACGATGGCATTGTTCGTCGTTCGGCCA--ATTCCTCGACCG-CTCCACTCCTA-GAACG----GGGGCTCGTGGTAAAAGAACCCACGGCGCCGAAGGCGTC-AAGGAACACTGTGCCTAAC-CCGGG------AGATGGCTAGCTTGC-TGGTCGTCACCTGTGTTGCAAATATA-TTTAATCCACACGACTCTCGGCAACGGATATCTCGGCTCTCGCATCGATGAAGAACGTAGCGAAATGCGATACCTGGTGTGAATTGCAGAATCCCGCGAACCATCGAGTC-TTTGAAC…	-	-	-	-	-	-	-	-	-	-	-	-	-	-	-	-	-	-	-	-	-	-	-	-	-	-	-	-	-	-	-	-	-	-	-	-	-	-	-	-	-	-	-	-	-	-	-
Hordeum vulgare	AF438193.1	------------------------------------------------------TCGTGACCC-TGACCAAAACAGACCGTGCTCGCGTCAT-CCAATCCTCCGACGATGGCATTGTTCGTCGTTCGGCCA--ATTCCTCGACCGCCTCCACTCCTAAGAGCGG-----GGCTCGTGGTAAAAGAACCCACGGCGCGAAGGGCGTC-AAGGAACACTGTGCCTAAC-CCGGG-----AAGATGGCTAGCTTGC-TGGTCGTCACCTGTGTTGCAAATATA-TTTAATCCACACGACTCTCGGGAACGGATATCTCGGCTCTCGCATCGATGAAGAACGTAGCGAAATGCGATACCTGGTGTGAATTGCAGAATCCCGCGAACCATCGAGTC-TTTGAAC…	-	-	-	-	-	-	-	-	-	-	-	-	-	-	-	-	-	-	-	-	-	-	-	-	-	-	-	-	-	-	-	-	-	-	-	-	-	-	-	-	-	-	-	-	-	-	-
Hordeum vulgare	AF438192.1	------------------------------------------------------TCGTGACCC-TGACCAAAACAGACCGTGCTCGCGTCAT-CCAATCCTCCGACGATGGCATTGTTCGTCGTTCGGCCA--ATTCCTCGACCGCCTCCACTCCTAGGAGCG----GGGGCTCGTGGTAAAAGAACCCACGGCGCCGAAGGCGTC-AAGGAACACTGTGCCTAAC-CCGGG-----GAGATGGCTAGCTTGC-TGGTCGTCACCTGTGTTGCAAATATA-TTTAATCCACACGACTCTCGGCAACGGATATCTCGGCTCTCGCATCGATGAAGAACGTAGCGAAATGCGATACCTGGTGTGAATTGCAGAATCCCGCGAACCATCGAGTC-TTTGAAC…	-	-	-	-	-	-	-	-	-	-	-	-	-	-	-	-	-	-	-	-	-	-	-	-	-	-	-	-	-	-	-	-	-	-	-	-	-	-	-	-	-	-	-	-	-	-	-
Hordeum vulgare	KP126675.1	------------------------------------------------------TCGTGACCC-TGACCAAAACAGACCGTGCTCGCGTCAT-CCAATCCTCCGACGATGGCATTGTTCGTCGTTCGGCCA--ATTCCTCGACCGCCTCCACTCCTAGGAGCG----GGGGCTCGTGGTAAAAGAACCCACGGCGCCGAAGGCGTC-AAGGAACACTGTGCCTAAC-CCGGG-----GAGATGGCTAGCTTGC-TGGTCGTCACCTGTGTTGCAAATATA-TTTAATCCACACGACTCTCGGCAACGGATATCTCGGCTCTCGCATCGATGAAGAACGTAGCGAAATGCGATACCTGGTGTGAATTGCAGAATCCCGCGAACCATCGAGTC-TTTGAAC…	-	-	-	-	-	-	-	-	-	-	-	-	-	-	-	-	-	-	-	-	-	-	-	-	-	-	-	-	-	-	-	-	-	-	-	-	-	-	-	-	-	-	-	-	-	-	-
Hordeum vulgare	KP126674.1	------------------------------------------------------TCGTGACCC-TGACCAAAACAGACCGTGCTCGCGTCAT-CCAATCCTCCGACGATGGCATTGTTCGTCGTTCGGCCA--ATTCCTCGACCGCCTCCACTCCTAGGAGCG----GGGGCTCGTGGTAAAAGAACCCACGGCGCCGAAGGCGTC-AAGGAACACTGTGCCTAAC-CCGGG-----GAGATGGCTAGCTTGC-TGGTCGTCACCTGTGTTGCAAATATA-TTTAATCCACACGACTCTCGGCAACGGATATCTCGGCTCTCGCATCGATGAAGAACGTAGCGAAATGCGATACCTGGTGTGAATTGCAGAATCCCGCGAACCATCGAGTC-TTTGAAC…	-	-	-	-	-	-	-	-	-	-	-	-	-	-	-	-	-	-	-	-	-	-	-	-	-	-	-	-	-	-	-	-	-	-	-	-	-	-	-	-	-	-	-	-	-	-	-
Hordeum vulgare	KP126673.1	------------------------------------------------------TCGTGACCC-TGACCAAAACAGACCGTGCTCGCGTCAT-CCAATCCTCCGACGATGGCATTGTTCGTCGTTCGGCCA--ATTCCTCGACCGCCTCCACTCCTAGGAGCG----GGGGCTCGTGGTAAAAGAACCCACGGCGCCGAAGGCGTC-AAGGAACACTGTGCCTAAC-CCGGG-----GAGATGGCTAGCTTGC-TGGTCGTCACCTGTGTTGCAAATATA-TTTAATCCACACGACTCTCGGCAACGGATATCTCGGCTCTCGCATCGATGAAGAACGTAGCGAAATGCGATACCTGGTGTGAATTGCAGAATCCCGCGAACCATCGAGTC-TTTGAAC…	-	-	-	-	-	-	-	-	-	-	-	-	-	-	-	-	-	-	-	-	-	-	-	-	-	-	-	-	-	-	-	-	-	-	-	-	-	-	-	-	-	-	-	-	-	-	-
Secale cereale	KP296112.1	--------------------------------------------------------GTGACCC-TGACCAAAACAGACCGCGCACGCGTCAT-CCAATCCGTCGGTGACGGCACCGTCCGTCGCTCGGCCT--ATGCCTCGACCACCTCCCCTCCACGGAGTGGGTGGGGGCTCGAGGCAAAAGAACCCACGGCGCCGAAGGCGTC-AAGGAACACTGTGCCTAAC-ACGGG-----GCCATGGCTAGCTTGC-TAGCTGTGACTCGTGTTGCAAAGCTA-TTTAATCCACACGACTCTCGGCAACGGATATCTCGGCTCTCGCATCGATGAAGAACGTAGCGAAATGCGATACCTGGTGTGAATTGCAGAATCCCGCGAACCATCGAGTC-TTTGAAC…	-	-	-	-	-	-	-	-	-	-	-	-	-	-	-	-	-	-	-	-	-	-	-	-	-	-	-	-	-	-	-	-	-	-	-	-	-	-	-	-	-	-	-	-	-	-	-
Secale cereale	AF303400.1	------------------------------------------------------TCGTGACCC-TGACCAAAACAGACCGCGCACGCGTCAT-CCAATCCGTCGGTGACGGCACCGTCCGTCGCTCGGCCT--ATGCCTCGACCACCTCCCCTCCACGGAGTGGGTGGGGGCTCGAGGCAAAAGAACCCACGGCGCCGAAGGCGTC-AAGGAACACTGTGCCTAAC-ACGGG-----GCCATGGCTAGCTTGC-TAGCTGTGACTCGTGTTGCAAAGCTA-TTTAATCCACACGACTCTCGGCAACGGATATCTCGGCTCTCGCATCGATGAAGAACGTAGCGAAATGCGATACCTGGTGTGAATTGCAGAATCCCGCGAACCATCGAGTC-TTTGAAC…	-	-	-	-	-	-	-	-	-	-	-	-	-	-	-	-	-	-	-	-	-	-	-	-	-	-	-	-	-	-	-	-	-	-	-	-	-	-	-	-	-	-	-	-	-	-	-
Secale cereale	KF482106.1	-------------------------------------CTGCGGAAGGATCATTGTCGTGACCC-TGACCAAAACAGACCGCGCACGCGTCAT-CCAATCCGTCGGTGACGGCACCGTCCGTCGCTCGGCCT--ATGCCTCGACCACCTCCCCTCCACGGAGTGGGTGGGGGCTCGAGGCAAAAGAACCCACGGCGCCGAAGGCGTC-AAGGAACACTGTGCCTAAC-ACGGG-----GCCATGGCTAGCTTGC-TAGCTGTGACTCGTGTTGCAAAGCTA-TTTAATCCACACGACTCTCGGCAACGGATATCTCGGCTCTCGCATCGATGAAGAACGTAGCGAAATGCGATACCTGGTGTGAATTGCAGAATCCCGCGAACCATCGAGTC-TTTGAAC…	-	-	-	-	-	-	-	-	-	-	-	-	-	-	-	-	-	-	-	-	-	-	-	-	-	-	-	-	-	-	-	-	-	-	-	-	-	C	T	G	C	G	G	A	A	G	G
Secale cereale	HQ600533.1	--------------------------------------------------ATTGTCGTGACCC-TGACCAAAACAGACCGCGCACGCGTCAT-CCAATCCGTCGGTGACGGCACCGTCCGTCGCTCGGCCT--ATGCCTCGACCACCTCCCCTCCACGGAGTGGGTGGGGGCTCGAGGCAAAAGAACCCACGGCGCCGAAGGCGTC-AAGGAACACTGTGCCTAAC-ACGGG-----GCCATGGCTAGCTTGC-TAGCTGTGACTCGTGTTGCAAAGCTA-TTTAATCCACACGACTCTCGGCAACGGATATCTCGGCTCTCGCATCGATGAAGAACGTAGCGAAATGCGATACCTGGTGTGAATTGCAGAATCCCGCGAACCATCGAGTC-TTTGAAC…	-	-	-	-	-	-	-	-	-	-	-	-	-	-	-	-	-	-	-	-	-	-	-	-	-	-	-	-	-	-	-	-	-	-	-	-	-	-	-	-	-	-	-	-	-	-	-
Secale cereale	AJ409202.1	GGAAGGAGAAGTCGTAACAAGGTTTCCGTAGGTGAACCTGCGGAAGGATCATTGTCGTGACCC-TGACCAAAACAGACCGCGCACGCGTCAT-CCAATCCGTCGGTGACGGCACCGTCCGTCGCTCGGCCT--ATGCCTCGACCACCTCCCCTCCACGGAGTGGGTGGGGGCTCGAGGCAAAAGAACCCACGGCGCCGAAGGCGTC-AAGGAACACTGTGCCTAAC-ACGGG-----GCCATGGCTAGCTTGC-TAGCTGTGACTCGTGTTGCAAAGCTA-TTTAATCCACACGACTCTCGGCAACGGATATCTCGGCTCTCGCATCGATGAAGAACGTAGCGAAATGCGATACCTGGTGTGAATTGCAGAATCCCGCGAACCATCGAGTC-TTTGAAC…	G	G	A	A	G	G	A	G	A	A	G	T	C	G	T	A	A	C	A	A	G	G	T	T	T	C	C	G	T	A	G	G	T	G	A	A	C	C	T	G	C	G	G	A	A	G	G
Secale cereale	AJ409203.1	GGAAGGAGAAGTCGTAACAAGGTTTCCGTAGGTGAACCTGCGGAAGGATCATTGTCGTGACCC-TGACCAAAACAGACCGCGCACGCGTCAT-CCAATCCGTCGGTGACGGCACCGTCCGTCGCTCGGCCT--ATGCCTCGACCACCTCCCCTCCACGGAGTGGGTGGGGGCTCGAGGCAAAAGAACCCACGGCGCCGAAGGCGTC-AAGGAACACTGTGCCTAAC-ACGGG-----GCCATGGCTAGCTTGC-TAGCTGTGACTCGTGTTGCAAAGCTA-TTTAATCCACACGACTCTCGGCAACGGATATCTCGGCTCTCGCATCGATGAAGAACGTAGCGAAATGCGATACCTGGTGTGAATTGCAGAATCCCGCGAACCATCGAGTC-TTTGAAC…	G	G	A	A	G	G	A	G	A	A	G	T	C	G	T	A	A	C	A	A	G	G	T	T	T	C	C	G	T	A	G	G	T	G	A	A	C	C	T	G	C	G	G	A	A	G	G
Secale cereale	AJ409200.1	GGAAGGAGAAGTCGTAACAAGGTTTCCGTAGGTGAACCTGCGGAAGGATCATTGTCGTGACCC-TGACCAAAACAGACCGCGCACGCGTCAT-CCAATCCGTCGGTGACGGCACCGTCCGTCGCTCGGCCT--ATGCCTCGACCACCTCCCCTCCACGGAGTGGGTGGGGGCTCGAGGCAAAAGAACCCACGGCGCCGAAGGCGTC-AAGGAACACTGTGCCTAAC-ACGGG-----GCCATGGCTAGCTTGC-TAGCTGTGACTCGTGTTGCAAAGCTA-TTTAATCCACACGACTCTCGGCAACGGATATCTCGGCTCTCGCATCGATGAAGAACGTAGCGAAATGCGATACCTGGTGTGAATTGCAGAATCCCGCGAACCATCGAGTC-TTTGAAC…	G	G	A	A	G	G	A	G	A	A	G	T	C	G	T	A	A	C	A	A	G	G	T	T	T	C	C	G	T	A	G	G	T	G	A	A	C	C	T	G	C	G	G	A	A	G	G
Zea mays	ON908998.1	------------------------------------------------------------CCC-------------------------------------------------------------------------CCCCGA--ACCTCCC-------GCGGGGAAGGGGGGGCCGCGAAAAAGAACCCACGGCGCCCCGGGCGCC-AAGGAACACCAGTACTACCTCCTGCCCCGCGGAGCGGTCGGCCCGC-CTTCCGCTCCCAGGGCAGCGGTTACACCTTAATCGACACGACTCTCGGCAACGGATATCTCGGCTCTCGCATCGATGAAGAACGTAGCAAAATGCGATACCTGGTGTGAATTGCAGAATCCCGCGAACCATCGAGTT-TTTGAAC…	-	-	-	-	-	-	-	-	-	-	-	-	-	-	-	-	-	-	-	-	-	-	-	-	-	-	-	-	-	-	-	-	-	-	-	-	-	-	-	-	-	-	-	-	-	-	-
Zea mays	ON908997.1	------------------------------------------------------------CCC-------------------------------------------------------------------------CCCCGA--ACCTCCC-------GCGGGGAAGGGGGGGCCGCGAAAAAGAACCCACGGCGCCCCGGGCGCC-AAGGAACACCAGTACTACCTCCTGCCCCGCGGAGCGGTCGGCCCGC-CTTCCGCTCCCAGGGCAGCGGTTACACCTTAATCGACACGACTCTCGGCAACGGATATCTCGGCTCTCGCATCGATGAAGAACGTAGCAAAATGCGATACCTGGTGTGAATTGCAGAATCCCGCGAACCATCGAGTT-TTTGAAC…	-	-	-	-	-	-	-	-	-	-	-	-	-	-	-	-	-	-	-	-	-	-	-	-	-	-	-	-	-	-	-	-	-	-	-	-	-	-	-	-	-	-	-	-	-	-	-
Zea mays	MF780725.1	---------------------------------------------------------------------------------------------------------------CGCTGCCCCCCCCCCGA----------------ACCTCCC-------GCGGGGAAGGGGGGGCCGCGAAAAAGAACCCACGGCGCCCCGGGCGCC-AAGGAACACCAGTACTACCTCCTGCCCCGCGGAGCGGTCGGCCCGC-CTTCCGCTCCCAGGGCAGCGGTTACACCTTAATCGACACGACTCTCGGCAACGGATATCTCGGCTCTCGCATCGATGAAGAACGTAGCAAAATGCGATACCTGGTGTGAATTGCAGAATCCCGCGAACCATCGAGTT-TTTGAAC…	-	-	-	-	-	-	-	-	-	-	-	-	-	-	-	-	-	-	-	-	-	-	-	-	-	-	-	-	-	-	-	-	-	-	-	-	-	-	-	-	-	-	-	-	-	-	-
Zea mays	AF019817.1	------------------------------------------------------CCGTGACCCTTAAACAAAACAGACCGCGAACGAGTCAC-CCGTGCCGCCGG----GCTCCGGCCCGGCACGCTGCCC-----CCCCGA--ACCTCCC-------GCGGGGAAGGGGGGGCCGCGAAAAAGAACCCACGGCGCCCCGGGCGCC-AAGGAACACCAGTACTACCTCCTGCCCCGCGGAGCGGTCGGCCCGC-CTTCCGCTCCCAGGGCAGCGGTTACACCTTAATCGACACGACTCTCGGCAACGGATATCTCGGCTCTCGCATCGATGAAGAACGTAGCAAAATGCGATACCTGGTGTGAATTGCAGAATCCCGCGAACCATCGAGTT-TTTGAAC…	-	-	-	-	-	-	-	-	-	-	-	-	-	-	-	-	-	-	-	-	-	-	-	-	-	-	-	-	-	-	-	-	-	-	-	-	-	-	-	-	-	-	-	-	-	-	-
Zea mays	PP438734.1	--------------------------------------------------GGGGCCGCAGC---AGAGGGCAACAGACCGCGAACGAGTCAC-CCGTGCCGCCGG----GCTCCGGCCCGGCACGCTGCCC-----CCCCGA--ACCTCCC-------GCGGGGAAGGGGGGGCCGCGAAAAAGAACCCACGGCGCCCCGGGCGCC-AAGGAACACCAGTACTACCTCCTGCCCCGCGGAGCGGTCGGCCCGC-CTTCCGCTCCCAGGGCAGCGGTTACACCTTAATCGACACGACTCTCGGCAACGGATATCTCGGCTCTCGCATCGATGAAGAACGTAGCAAAATGCGATACCTGGTGTGAATTGCAGAATCCCGCGAACCATCGAGTT-TTTGAAC…	-	-	-	-	-	-	-	-	-	-	-	-	-	-	-	-	-	-	-	-	-	-	-	-	-	-	-	-	-	-	-	-	-	-	-	-	-	-	-	-	-	-	-	-	-	-	-
Zea mays	PP438733.1	------------------------------------------------------GGGCAGAAGCAGATGGCAACAGACCGCGAACGAGTCAC-CCGTGCCGCCGG----GCTCCGGCCCGGCACGCTGCCC-----CCCCGA--ACCTCCC-------GCGGGGAAGGGGGGGCCGCGAAAAAGAACCCACGGCGCCCCGGGCGCC-AAGGAACACCAGTACTACCTCCTGCCGCGCGGAGCGGTCGGCCCGC-CTTCCGTTCCCAGGGCAGCGGTTACACCTTAATCGACACGACTCTCGGCAACGGATATCTCGGCTCTCGCATCGATGAAGAACGTAGCAAAATGCGATACCTGGTGTGAATTGCAGAATCCCGCGAACCATCGAGTT-TTTGAAC…	-	-	-	-	-	-	-	-	-	-	-	-	-	-	-	-	-	-	-	-	-	-	-	-	-	-	-	-	-	-	-	-	-	-	-	-	-	-	-	-	-	-	-	-	-	-	-
Zea mays	MF780726.1	------------------------------------------------------CGCTGCCCC-------------------------------------------------------------------------CCCCGA--ACCTCCC-------GCGGGGAAGGGGGGGCCGCGAAAAAGAACCCACGGCGCCCCGGGCGCC-AAGGAACACCAGTACTACCTCCTGCCCCGCGGAGCGGTCGGCCCGC-CTTCCGCTCCCAGGGCAGCGGTTACACCTTAATCGACACGACTCTCGGCAACGGATATCTCGGCTCTCGCATCGATGAAGAACGTAGCAAAATGCGATACCTGGTGTGAATTGCAGAATCCCGCGAACCATCGAGTT-TTTGAAC…	-	-	-	-	-	-	-	-	-	-	-	-	-	-	-	-	-	-	-	-	-	-	-	-	-	-	-	-	-	-	-	-	-	-	-	-	-	-	-	-	-	-	-	-	-	-	-
[truncated: 867 more columns]

## Sheet: 16S
Species	Accession number	Sequence
Aegilops speltoides	JQ740834.1:90718-92209:	ATCTCATGGAGAGTTCGATCCTGGCTCAGGATGAACGCTGGCGGCATGCTTAACACATGCAAGTCGAACGGGAA-GTGGTGTTTCCAGTGG-CGAACGGGT-GAGTAACGC-GTAAGAACC-TGCCCTTGGGAGGGGAACAACAACTGGAAACGGTTGC-TAATACCCCGTAGGCTGAGGAGCAAAAGGAGAAATCCGCCCAAGGAGGGGCTCGCGTCTGATTAGCTA-GTTGGTGAGGTAATAGCTTACCAAGGCGATGATCAGTAGCTGGTCCGAGAGGATGATCAGCCACACT-GGGACTGAGACACGGCCCAGACTCCTACGGGAGGCAGCAGTGGGGAATTTTCCGCAATGGGCGAAAGCCTGACGGAGCAATGCCGCGTGGAGGTG-------…	A	T	C	T	C	A	T	G	G	A	G	A	G	T	T	C	G	A	T	C	C	T	G	G	C	T	C	A	G	G	A	T	G	A	A	C	G	C	T	G	G	C	G	G	C	A	T
Aegilops speltoides	KY636044.1:91242-92733:	ATCTCATGGAGAGTTCGATCCTGGCTCAGGATGAACGCTGGCGGCATGCTTAACACATGCAAGTCGAACGGGAA-GTGGTGTTTCCAGTGG-CGAACGGGT-GAGTAACGC-GTAAGAACC-TGCCCTTGGGAGGGGAACAACAACTGGAAACGGTTGC-TAATACCCCGTAGGCTGAGGAGCAAAAGGAGAAATCCGCCCAAGGAGGGGCTCGCGTCTGATTAGCTA-GTTGGTGAGGTAATAGCTTACCAAGGCGATGATCAGTAGCTGGTCCGAGAGGATGATCAGCCACACT-GGGACTGAGACACGGCCCAGACTCCTACGGGAGGCAGCAGTGGGGAATTTTCCGCAATGGGCGAAAGCCTGACGGAGCAATGCCGCGTGGAGGTG-------…	A	T	C	T	C	A	T	G	G	A	G	A	G	T	T	C	G	A	T	C	C	T	G	G	C	T	C	A	G	G	A	T	G	A	A	C	G	C	T	G	G	C	G	G	C	A	T
Aegilops speltoides	NC_022135.1:90718-92209:	ATCTCATGGAGAGTTCGATCCTGGCTCAGGATGAACGCTGGCGGCATGCTTAACACATGCAAGTCGAACGGGAA-GTGGTGTTTCCAGTGG-CGAACGGGT-GAGTAACGC-GTAAGAACC-TGCCCTTGGGAGGGGAACAACAACTGGAAACGGTTGC-TAATACCCCGTAGGCTGAGGAGCAAAAGGAGAAATCCGCCCAAGGAGGGGCTCGCGTCTGATTAGCTA-GTTGGTGAGGTAATAGCTTACCAAGGCGATGATCAGTAGCTGGTCCGAGAGGATGATCAGCCACACT-GGGACTGAGACACGGCCCAGACTCCTACGGGAGGCAGCAGTGGGGAATTTTCCGCAATGGGCGAAAGCCTGACGGAGCAATGCCGCGTGGAGGTG-------…	A	T	C	T	C	A	T	G	G	A	G	A	G	T	T	C	G	A	T	C	C	T	G	G	C	T	C	A	G	G	A	T	G	A	A	C	G	C	T	G	G	C	G	G	C	A	T
Aegilops speltoides	KJ614406.1:91319-92810:	ATCTCATGGAGAGTTCGATCCTGGCTCAGGATGAACGCTGGCGGCATGCTTAACACATGCAAGTCGAACGGGAA-GTGGTGTTTCCAGTGG-CGAACGGGT-GAGTAACGC-GTAAGAACC-TGCCCTTGGGAGGGGAACAACAACTGGAAACGGTTGC-TAATACCCCGTAGGCTGAGGAGCAAAAGGAGAAATCCGCCCAAGGAGGGGCTCGCGTCTGATTAGCTA-GTTGGTGAGGTAATAGCTTACCAAGGCGATGATCAGTAGCTGGTCCGAGAGGATGATCAGCCACACT-GGGACTGAGACACGGCCCAGACTCCTACGGGAGGCAGCAGTGGGGAATTTTCCGCAATGGGCGAAAGCCTGACGGAGCAATGCCGCGTGGAGGTG-------…	A	T	C	T	C	A	T	G	G	A	G	A	G	T	T	C	G	A	T	C	C	T	G	G	C	T	C	A	G	G	A	T	G	A	A	C	G	C	T	G	G	C	G	G	C	A	T
Aegilops speltoides	KJ614405.1:91320-92811:	ATCTCATGGAGAGTTCGATCCTGGCTCAGGATGAACGCTGGCGGCATGCTTAACACATGCAAGTCGAACGGGAA-GTGGTGTTTCCAGTGG-CGAACGGGT-GAGTAACGC-GTAAGAACC-TGCCCTTGGGAGGGGAACAACAACTGGAAACGGTTGC-TAATACCCCGTAGGCTGAGGAGCAAAAGGAGAAATCCGCCCAAGGAGGGGCTCGCGTCTGATTAGCTA-GTTGGTGAGGTAATAGCTTACCAAGGCGATGATCAGTAGCTGGTCCGAGAGGATGATCAGCCACACT-GGGACTGAGACACGGCCCAGACTCCTACGGGAGGCAGCAGTGGGGAATTTTCCGCAATGGGCGAAAGCCTGACGGAGCAATGCCGCGTGGAGGTG-------…	A	T	C	T	C	A	T	G	G	A	G	A	G	T	T	C	G	A	T	C	C	T	G	G	C	T	C	A	G	G	A	T	G	A	A	C	G	C	T	G	G	C	G	G	C	A	T
Aegilops speltoides	OR936054.1:91328-92819:	ATCTCATGGAGAGTTCGATCCTGGCTCAGGATGAACGCTGGCGGCATGCTTAACACATGCAAGTCGAACGGGAA-GTGGTGTTTCCAGTGG-CGAACGGGT-GAGTAACGC-GTAAGAACC-TGCCCTTGGGAGGGGAACAACAACTGGAAACGGTTGC-TAATACCCCGTAGGCTGAGGAGCAAAAGGAGAAATCCGCCCAAGGAGGGGCTCGCGTCTGATTAGCTA-GTTGGTGAGGTAATAGCTTACCAAGGCGATGATCAGTAGCTGGTCCGAGAGGATGATCAGCCACACT-GGGACTGAGACACGGCCCAGACTCCTACGGGAGGCAGCAGTGGGGAATTTTCCGCAATGGGCGAAAGCCTGACGGAGCAATGCCGCGTGGAGGTG-------…	A	T	C	T	C	A	T	G	G	A	G	A	G	T	T	C	G	A	T	C	C	T	G	G	C	T	C	A	G	G	A	T	G	A	A	C	G	C	T	G	G	C	G	G	C	A	T
Aegilops tauschii	AJ555402.1:	---------TGAGTTTGATCCTGGCTCAGGATGAACGCTGGCGGCATGCTTAACACATGCAAGTCGAACGGGAA-GTGGTGTTTCCAGTGG-CGAACGGGT-GAGTAACGC-GTAAGAACC-TGCCCTTGGGAGGGGAACAACAACTGGAAACGGTTGC-TAATACCCCGTAGGCTGAGGAGCAAAAGGAGAAATCCGCCCAAGGAGGGGCTCGCGTCTGATTAGCTA-GTTGGTGAGGTAATAGCTTACCAAGGCGATGATCAGTAGCTGGTCCGAGAGGATGATCAGCCACACT-GGGACTGAGACACGGCCCAGACTCCTACGGGAGGCAGCAGTGGGGAATTTTCCGCAATGGGCGAAAGCCTGACGGAGCAATGCCGCGTGGAGGTG-------…	-	-	-	-	-	-	-	-	-	T	G	A	G	T	T	T	G	A	T	C	C	T	G	G	C	T	C	A	G	G	A	T	G	A	A	C	G	C	T	G	G	C	G	G	C	A	T
Aegilops tauschii	NC_022133.1:91312-92803:	ATCTCATGGAGAGTTCGATCCTGGCTCAGGATGAACGCTGGCGGCATGCTTAACACATGCAAGTCGAACGGGAA-GTGGTGTTTCCAGTGG-CGAACGGGT-GAGTAACGC-GTAAGAACC-TGCCCTTGGGAGGGGAACAACAACTGGAAACGGTTGC-TAATACCCCGTAGGCTGAGGAGCAAAAGGAGAAATCCGCCCAAGGAGGGGCTCGCGTCTGATTAGCTA-GTTGGTGAGGTAATAGCTTACCAAGGCGATGATCAGTAGCTGGTCCGAGAGGATGATCAGCCACACT-GGGACTGAGACACGGCCCAGACTCCTACGGGAGGCAGCAGTGGGGAATTTTCCGCAATGGGCGAAAGCCTGACGGAGCAATGCCGCGTGGAGGTG-------…	A	T	C	T	C	A	T	G	G	A	G	A	G	T	T	C	G	A	T	C	C	T	G	G	C	T	C	A	G	G	A	T	G	A	A	C	G	C	T	G	G	C	G	G	C	A	T
Aegilops tauschii	MN223978.1:91572-93062:	-TCTCATGGAGAGTTCGATCCTGGCTCAGGATGAACGCTGGCGGCATGCTTAACACATGCAAGTCGAACGGGAA-GTGGTGTTTCCAGTGG-CGAACGGGT-GAGTAACGC-GTAAGAACC-TGCCCTTGGGAGGGGAACAACAACTGGAAACGGTTGC-TAATACCCCGTAGGCTGAGGAGCAAAAGGAGAAATCCGCCCAAGGAGGGGCTCGCGTCTGATTAGCTA-GTTGGTGAGGTAATAGCTTACCAAGGCGATGATCAGTAGCTGGTCCGAGAGGATGATCAGCCACACT-GGGACTGAGACACGGCCCAGACTCCTACGGGAGGCAGCAGTGGGGAATTTTCCGCAATGGGCGAAAGCCTGACGGAGCAATGCCGCGTGGAGGTG-------…	-	T	C	T	C	A	T	G	G	A	G	A	G	T	T	C	G	A	T	C	C	T	G	G	C	T	C	A	G	G	A	T	G	A	A	C	G	C	T	G	G	C	G	G	C	A	T
Aegilops tauschii	KY636053.1:91464-92955:	ATCTCATGGAGAGTTCGATCCTGGCTCAGGATGAACGCTGGCGGCATGCTTAACACATGCAAGTCGAACGGGAA-GTGGTGTTTCCAGTGG-CGAACGGGT-GAGTAACGC-GTAAGAACC-TGCCCTTGGGAGGGGAACAACAACTGGAAACGGTTGC-TAATACCCCGTAGGCTGAGGAGCAAAAGGAGAAATCCGCCCAAGGAGGGGCTCGCGTCTGATTAGCTA-GTTGGTGAGGTAATAGCTTACCAAGGCGATGATCAGTAGCTGGTCCGAGAGGATGATCAGCCACACT-GGGACTGAGACACGGCCCAGACTCCTACGGGAGGCAGCAGTGGGGAATTTTCCGCAATGGGCGAAAGCCTGACGGAGCAATGCCGCGTGGAGGTG-------…	A	T	C	T	C	A	T	G	G	A	G	A	G	T	T	C	G	A	T	C	C	T	G	G	C	T	C	A	G	G	A	T	G	A	A	C	G	C	T	G	G	C	G	G	C	A	T
Aegilops tauschii	KJ614412.1:91288-92779:	ATCTCATGGAGAGTTCGATCCTGGCTCAGGATGAACGCTGGCGGCATGCTTAACACATGCAAGTCGAACGGGAA-GTGGTGTTTCCAGTGG-CGAACGGGT-GAGTAACGC-GTAAGAACC-TGCCCTTGGGAGGGGAACAACAACTGGAAACGGTTGC-TAATACCCCGTAGGCTGAGGAGCAAAAGGAGAAATCCGCCCAAGGAGGGGCTCGCGTCTGATTAGCTA-GTTGGTGAGGTAATAGCTTACCAAGGCGATGATCAGTAGCTGGTCCGAGAGGATGATCAGCCACACT-GGGACTGAGACACGGCCCAGACTCCTACGGGAGGCAGCAGTGGGGAATTTTCCGCAATGGGCGAAAGCCTGACGGAGCAATGCCGCGTGGAGGTG-------…	A	T	C	T	C	A	T	G	G	A	G	A	G	T	T	C	G	A	T	C	C	T	G	G	C	T	C	A	G	G	A	T	G	A	A	C	G	C	T	G	G	C	G	G	C	A	T
Aegilops tauschii	JQ754651.1:91312-92803:	ATCTCATGGAGAGTTCGATCCTGGCTCAGGATGAACGCTGGCGGCATGCTTAACACATGCAAGTCGAACGGGAA-GTGGTGTTTCCAGTGG-CGAACGGGT-GAGTAACGC-GTAAGAACC-TGCCCTTGGGAGGGGAACAACAACTGGAAACGGTTGC-TAATACCCCGTAGGCTGAGGAGCAAAAGGAGAAATCCGCCCAAGGAGGGGCTCGCGTCTGATTAGCTA-GTTGGTGAGGTAATAGCTTACCAAGGCGATGATCAGTAGCTGGTCCGAGAGGATGATCAGCCACACT-GGGACTGAGACACGGCCCAGACTCCTACGGGAGGCAGCAGTGGGGAATTTTCCGCAATGGGCGAAAGCCTGACGGAGCAATGCCGCGTGGAGGTG-------…	A	T	C	T	C	A	T	G	G	A	G	A	G	T	T	C	G	A	T	C	C	T	G	G	C	T	C	A	G	G	A	T	G	A	A	C	G	C	T	G	G	C	G	G	C	A	T
Triticum aestivum subsp. spelta	LC625866.1:c93096-91606:	-TCTCATGGAGAGTTCGATCCTGGCTCAGGATGAACGCTGGCGGCATGCTTAACACATGCAAGTCGAACGGGAA-GTGGTGTTTCCAGTGG-CGAACGGGT-GAGTAACGC-GTAAGAACC-TGCCCTTGGGAGGGGAACAACAACTGGAAACGGTTGC-TAATACCCCGTAGGCTGAGGAGCAAAAGGAGAAATCCGCCCAAGGAGGGGCTCGCGTCTGATTAGCTA-GTTGGTGAGGTAATAGCTTACCAAGGCGATGATCAGTAGCTGGTCCGAGAGGATGATCAGCCACACT-GGGACTGAGACACGGCCCAGACTCCTACGGGAGGCAGCAGTGGGGAATTTTCCGCAATGGGCGAAAGCCTGACGGAGCAATGCCGCGTGGAGGTG-------…	-	T	C	T	C	A	T	G	G	A	G	A	G	T	T	C	G	A	T	C	C	T	G	G	C	T	C	A	G	G	A	T	G	A	A	C	G	C	T	G	G	C	G	G	C	A	T
Triticum aestivum subsp. spelta	LC625353.1:c93103-91613:	-TCTCATGGAGAGTTCGATCCTGGCTCAGGATGAACGCTGGCGGCATGCTTAACACATGCAAGTCGAACGGGAA-GTGGTGTTTCCAGTGG-CGAACGGGT-GAGTAACGC-GTAAGAACC-TGCCCTTGGGAGGGGAACAACAACTGGAAACGGTTGC-TAATACCCCGTAGGCTGAGGAGCAAAAGGAGAAATCCGCCCAAGGAGGGGCTCGCGTCTGATTAGCTA-GTTGGTGAGGTAATAGCTTACCAAGGCGATGATCAGTAGCTGGTCCGAGAGGATGATCAGCCACACT-GGGACTGAGACACGGCCCAGACTCCTACGGGAGGCAGCAGTGGGGAATTTTCCGCAATGGGCGAAAGCCTGACGGAGCAATGCCGCGTGGAGGTG-------…	-	T	C	T	C	A	T	G	G	A	G	A	G	T	T	C	G	A	T	C	C	T	G	G	C	T	C	A	G	G	A	T	G	A	A	C	G	C	T	G	G	C	G	G	C	A	T
Triticum aestivum subsp. spelta	LC625352.1:c93096-91606:	-TCTCATGGAGAGTTCGATCCTGGCTCAGGATGAACGCTGGCGGCATGCTTAACACATGCAAGTCGAACGGGAA-GTGGTGTTTCCAGTGG-CGAACGGGT-GAGTAACGC-GTAAGAACC-TGCCCTTGGGAGGGGAACAACAACTGGAAACGGTTGC-TAATACCCCGTAGGCTGAGGAGCAAAAGGAGAAATCCGCCCAAGGAGGGGCTCGCGTCTGATTAGCTA-GTTGGTGAGGTAATAGCTTACCAAGGCGATGATCAGTAGCTGGTCCGAGAGGATGATCAGCCACACT-GGGACTGAGACACGGCCCAGACTCCTACGGGAGGCAGCAGTGGGGAATTTTCCGCAATGGGCGAAAGCCTGACGGAGCAATGCCGCGTGGAGGTG-------…	-	T	C	T	C	A	T	G	G	A	G	A	G	T	T	C	G	A	T	C	C	T	G	G	C	T	C	A	G	G	A	T	G	A	A	C	G	C	T	G	G	C	G	G	C	A	T
Triticum monococcum subsp. aegilopoides	PP067985.1:92537-94028:	ATCTCATGGAGAGTTCGATCCTGGCTCAGGATGAACGCTGGCGGCATGCTTAACACATGCAAGTCGAACGGGAA-GTGGTGTTTCCAGTGG-CGAACGGGT-GAGTAACGC-GTAAGAACC-TGCCCTTGGGAGGGGAACAACAACTGGAAACGGTTGC-TAATACCCCGTAGGCTGAGGAGCAAAAGGAGAAATCCGCCCAAGGAGGGGCTCGCGTCTGATTAGCTA-GTTGGTGAGGTAATAGCTTACCAAGGCGATGATCAGTAGCTGGTCCGAGAGGATGATCAGCCACACT-GGGACTGAGACACGGCCCAGACTCCTACGGGAGGCAGCAGTGGGGAATTTTCCGCAATGGGCGAAAGCCTGACGGAGCAATGCCGCGTGGAGGTG-------…	A	T	C	T	C	A	T	G	G	A	G	A	G	T	T	C	G	A	T	C	C	T	G	G	C	T	C	A	G	G	A	T	G	A	A	C	G	C	T	G	G	C	G	G	C	A	T
Triticum monococcum subsp. aegilopoides	KC912692.1:90122-91613:	ATCTCATGGAGAGTTCGATCCTGGCTCAGGATGAACGCTGGCGGCATGCTTAACACATGCAAGTCGAACGGGAA-GTGGTGTTTCCAGTGG-CGAACGGGT-GAGTAACGC-GTAAGAACC-TGCCCTTGGGAGGGGAACAACAACTGGAAACGGTTGC-TAATACCCCGTAGGCTGAGGAGCAAAAGGAGAAATCCGCCCAAGGAGGGGCTCGCGTCTGATTAGCTA-GTTGGTGAGGTAATAGCTTACCAAGGCGATGATCAGTAGCTGGTCCGAGAGGATGATCAGCCACACT-GGGACTGAGACACGGCCCAGACTCCTACGGGAGGCAGCAGTGGGGAATTTTCCGCAATGGGCGAAAGCCTGACGGAGCAATGCCGCGTGGAGGTG-------…	A	T	C	T	C	A	T	G	G	A	G	A	G	T	T	C	G	A	T	C	C	T	G	G	C	T	C	A	G	G	A	T	G	A	A	C	G	C	T	G	G	C	G	G	C	A	T
Triticum monococcum subsp. monococcum	OR936050.1:92529-94020:	ATCTCATGGAGAGTTCGATCCTGGCTCAGGATGAACGCTGGCGGCATGCTTAACACATGCAAGTCGAACGGGAA-GTGGTGTTTCCAGTGG-CGAACGGGT-GAGTAACGC-GTAAGAACC-TGCCCTTGGGAGGGGAACAACAACTGGAAACGGTTGC-TAATACCCCGTAGGCTGAGGAGCAAAAGGAGAAATCCGCCCAAGGAGGGGCTCGCGTCTGATTAGCTA-GTTGGTGAGGTAATAGCTTACCAAGGCGATGATCAGTAGCTGGTCCGAGAGGATGATCAGCCACACT-GGGACTGAGACACGGCCCAGACTCCTACGGGAGGCAGCAGTGGGGAATTTTCCGCAATGGGCGAAAGCCTGACGGAGCAATGCCGCGTGGAGGTG-------…	A	T	C	T	C	A	T	G	G	A	G	A	G	T	T	C	G	A	T	C	C	T	G	G	C	T	C	A	G	G	A	T	G	A	A	C	G	C	T	G	G	C	G	G	C	A	T
Triticum monococcum subsp. monococcum	MG958558.1:92534-94025:	ATCTCATGGAGAGTTCGATCCTGGCTCAGGATGAACGCTGGCGGCATGCTTAACACATGCAAGTCGAACGGGAA-GTGGTGTTTCCAGTGG-CGAACGGGT-GAGTAACGC-GTAAGAACC-TGCCCTTGGGAGGGGAACAACAACTGGAAACGGTTGC-TAATACCCCGTAGGCTGAGGAGCAAAAGGAGAAATCCGCCCAAGGAGGGGCTCGCGTCTGATTAGCTA-GTTGGTGAGGTAATAGCTTACCAAGGCGATGATCAGTAGCTGGTCCGAGAGGATGATCAGCCACACT-GGGACTGAGACACGGCCCAGACTCCTACGGGAGGCAGCAGTGGGGAATTTTCCGCAATGGGCGAAAGCCTGACGGAGCAATGCCGCGTGGAGGTG-------…	A	T	C	T	C	A	T	G	G	A	G	A	G	T	T	C	G	A	T	C	C	T	G	G	C	T	C	A	G	G	A	T	G	A	A	C	G	C	T	G	G	C	G	G	C	A	T
Triticum monococcum subsp. monococcum	MG958551.1:92596-94087:	ATCTCATGGAGAGTTCGATCCTGGCTCAGGATGAACGCTGGCGGCATGCTTAACACATGCAAGTCGAACGGGAA-GTGGTGTTTCCAGTGG-CGAACGGGT-GAGTAACGC-GTAAGAACC-TGCCCTTGGGAGGGGAACAACAACTGGAAACGGTTGC-TAATACCCCGTAGGCTGAGGAGCAAAAGGAGAAATCCGCCCAAGGAGGGGCTCGCGTCTGATTAGCTA-GTTGGTGAGGTAATAGCTTACCAAGGCGATGATCAGTAGCTGGTCCGAGAGGATGATCAGCCACACT-GGGACTGAGACACGGCCCAGACTCCTACGGGAGGCAGCAGTGGGGAATTTTCCGCAATGGGCGAAAGCCTGACGGAGCAATGCCGCGTGGAGGTG-------…	A	T	C	T	C	A	T	G	G	A	G	A	G	T	T	C	G	A	T	C	C	T	G	G	C	T	C	A	G	G	A	T	G	A	A	C	G	C	T	G	G	C	G	G	C	A	T
Triticum monococcum subsp. monococcum	LC005977.1:c94025-92535:	-TCTCATGGAGAGTTCGATCCTGGCTCAGGATGAACGCTGGCGGCATGCTTAACACATGCAAGTCGAACGGGAA-GTGGTGTTTCCAGTGG-CGAACGGGT-GAGTAACGC-GTAAGAACC-TGCCCTTGGGAGGGGAACAACAACTGGAAACGGTTGC-TAATACCCCGTAGGCTGAGGAGCAAAAGGAGAAATCCGCCCAAGGAGGGGCTCGCGTCTGATTAGCTA-GTTGGTGAGGTAATAGCTTACCAAGGCGATGATCAGTAGCTGGTCCGAGAGGATGATCAGCCACACT-GGGACTGAGACACGGCCCAGACTCCTACGGGAGGCAGCAGTGGGGAATTTTCCGCAATGGGCGAAAGCCTGACGGAGCAATGCCGCGTGGAGGTG-------…	-	T	C	T	C	A	T	G	G	A	G	A	G	T	T	C	G	A	T	C	C	T	G	G	C	T	C	A	G	G	A	T	G	A	A	C	G	C	T	G	G	C	G	G	C	A	T
Triticum monococcum subsp. monococcum	NC_021760.1:93597-95088:	ATCTCATGGAGAGTTCGATCCTGGCTCAGGATGAACGCTGGCGGCATGCTTAACACATGCAAGTCGAACGGGAA-GTGGTGTTTCCAGTGG-CGAACGGGT-GAGTAACGC-GTAAGAACC-TGCCCTTGGGAGGGGAACAACAACTGGAAACGGTTGC-TAATACCCCGTAGGCTGAGGAGCAAAAGGAGAAATCCGCCCAAGGAGGGGCTCGCGTCTGATTAGCTA-GTTGGTGAGGTAATAGCTTACCAAGGCGATGATCAGTAGCTGGTCCGAGAGGATGATCAGCCACACT-GGGACTGAGACACGGCCCAGACTCCTACGGGAGGCAGCAGTGGGGAATTTTCCGCAATGGGCGAAAGCCTGACGGAGCAATGCCGCGTGGAGGTG-------…	A	T	C	T	C	A	T	G	G	A	G	A	G	T	T	C	G	A	T	C	C	T	G	G	C	T	C	A	G	G	A	T	G	A	A	C	G	C	T	G	G	C	G	G	C	A	T
Triticum timopheevii	NC_024764.1:91809-93300:	ATCTCATGGAGAGTTCGATCCTGGCTCAGGATGAACGCTGGCGGCATGCTTAACACATGCAAGTCGAACGGGAA-GTGGTGTTTCCAGTGG-CGAACGGGT-GAGTAACGC-GTAAGAACC-TGCCCTTGGGAGGGGAACAACAACTGGAAACGGTTGC-TAATACCCCGTAGGCTGAGGAGCAAAAGGAGAAATCCGCCCAAGGAGGGGCTCGCGTCTGATTAGCTA-GTTGGTGAGGTAATAGCTTACCAAGGCGATGATCAGTAGCTGGTCCGAGAGGATGATCAGCCACACT-GGGACTGAGACACGGCCCAGACTCCTACGGGAGGCAGCAGTGGGGAATTTTCCGCAATGGGCGAAAGCCTGACGGAGCAATGCCGCGTGGAGGTG-------…	A	T	C	T	C	A	T	G	G	A	G	A	G	T	T	C	G	A	T	C	C	T	G	G	C	T	C	A	G	G	A	T	G	A	A	C	G	C	T	G	G	C	G	G	C	A	T
Triticum timopheevii	OR936057.1:91556-93047:	ATCTCATGGAGAGTTCGATCCTGGCTCAGGATGAACGCTGGCGGCATGCTTAACACATGCAAGTCGAACGGGAA-GTGGTGTTTCCAGTGG-CGAACGGGT-GAGTAACGC-GTAAGAACC-TGCCCTTGGGAGGGGAACAACAACTGGAAACGGTTGC-TAATACCCCGTAGGCTGAGGAGCAAAAGGAGAAATCCGCCCAAGGAGGGGCTCGCGTCTGATTAGCTA-GTTGGTGAGGTAATAGCTTACCAAGGCGATGATCAGTAGCTGGTCCGAGAGGATGATCAGCCACACT-GGGACTGAGACACGGCCCAGACTCCTACGGGAGGCAGCAGTGGGGAATTTTCCGCAATGGGCGAAAGCCTGACGGAGCAATGCCGCGTGGAGGTG-------…	A	T	C	T	C	A	T	G	G	A	G	A	G	T	T	C	G	A	T	C	C	T	G	G	C	T	C	A	G	G	A	T	G	A	A	C	G	C	T	G	G	C	G	G	C	A	T
Triticum timopheevii	MG958559.1:92532-94023:	ATCTCATGGAGAGTTCGATCCTGGCTCAGGATGAACGCTGGCGGCATGCTTAACACATGCAAGTCGAACGGGAA-GTGGTGTTTCCAGTGG-CGAACGGGT-GAGTAACGC-GTAAGAACC-TGCCCTTGGGAGGGGAACAACAACTGGAAACGGTTGC-TAATACCCCGTAGGCTGAGGAGCAAAAGGAGAAATCCGCCCAAGGAGGGGCTCGCGTCTGATTAGCTA-GTTGGTGAGGTAATAGCTTACCAAGGCGATGATCAGTAGCTGGTCCGAGAGGATGATCAGCCACACT-GGGACTGAGACACGGCCCAGACTCCTACGGGAGGCAGCAGTGGGGAATTTTCCGCAATGGGCGAAAGCCTGACGGAGCAATGCCGCGTGGAGGTG-------…	A	T	C	T	C	A	T	G	G	A	G	A	G	T	T	C	G	A	T	C	C	T	G	G	C	T	C	A	G	G	A	T	G	A	A	C	G	C	T	G	G	C	G	G	C	A	T
Triticum timopheevii	AB976560.1:91809-93300:	ATCTCATGGAGAGTTCGATCCTGGCTCAGGATGAACGCTGGCGGCATGCTTAACACATGCAAGTCGAACGGGAA-GTGGTGTTTCCAGTGG-CGAACGGGT-GAGTAACGC-GTAAGAACC-TGCCCTTGGGAGGGGAACAACAACTGGAAACGGTTGC-TAATACCCCGTAGGCTGAGGAGCAAAAGGAGAAATCCGCCCAAGGAGGGGCTCGCGTCTGATTAGCTA-GTTGGTGAGGTAATAGCTTACCAAGGCGATGATCAGTAGCTGGTCCGAGAGGATGATCAGCCACACT-GGGACTGAGACACGGCCCAGACTCCTACGGGAGGCAGCAGTGGGGAATTTTCCGCAATGGGCGAAAGCCTGACGGAGCAATGCCGCGTGGAGGTG-------…	A	T	C	T	C	A	T	G	G	A	G	A	G	T	T	C	G	A	T	C	C	T	G	G	C	T	C	A	G	G	A	T	G	A	A	C	G	C	T	G	G	C	G	G	C	A	T
Triticum timopheevii	KY636165.1:91772-93263:	ATCTCATGGAGAGTTCGATCCTGGCTCAGGATGAACGCTGGCGGCATGCTTAACACATGCAAGTCGAACGGGAA-GTGGTGTTTCCAGTGG-CGAACGGGT-GAGTAACGC-GTAAGAACC-TGCCCTTGGGAGGGGAACAACAACTGGAAACGGTTGC-TAATACCCCGTAGGCTGAGGAGCAAAAGGAGAAATCCGCCCAAGGAGGGGCTCGCGTCTGATTAGCTA-GTTGGTGAGGTAATAGCTTACCAAGGCGATGATCAGTAGCTGGTCCGAGAGGATGATCAGCCACACT-GGGACTGAGACACGGCCCAGACTCCTACGGGAGGCAGCAGTGGGGAATTTTCCGCAATGGGCGAAAGCCTGACGGAGCAATGCCGCGTGGAGGTG-------…	A	T	C	T	C	A	T	G	G	A	G	A	G	T	T	C	G	A	T	C	C	T	G	G	C	T	C	A	G	G	A	T	G	A	A	C	G	C	T	G	G	C	G	G	C	A	T
Triticum timopheevii	LC655300.1:91775-93266:	ATCTCATGGAGAGTTCGATCCTGGCTCAGGATGAACGCTGGCGGCATGCTTAACACATGCAAGTCGAACGGGAA-GTGGTGTTTCCAGTGG-CGAACGGGT-GAGTAACGC-GTAAGAACC-TGCCCTTGGGAGGGGAACAACAACTGGAAACGGTTGC-TAATACCCCGTAGGCTGAGGAGCAAAAGGAGAAATCCGCCCAAGGAGGGGCTCGCGTCTGATTAGCTA-GTTGGTGAGGTAATAGCTTACCAAGGCGATGATCAGTAGCTGGTCCGAGAGGATGATCAGCCACACT-GGGACTGAGACACGGCCCAGACTCCTACGGGAGGCAGCAGTGGGGAATTTTCCGCAATGGGCGAAAGCCTGACGGAGCAATGCCGCGTGGAGGTG-------…	A	T	C	T	C	A	T	G	G	A	G	A	G	T	T	C	G	A	T	C	C	T	G	G	C	T	C	A	G	G	A	T	G	A	A	C	G	C	T	G	G	C	G	G	C	A	T
Triticum turgidum subsp. carthlicum	LC376795.1:c93047-91557:	-TCTCATGGAGAGTTCGATCCTGGCTCAGGATGAACGCTGGCGGCATGCTTAACACATGCAAGTCGAACGGGAA-GTGGTGTTTCCAGTGG-CGAACGGGT-GAGTAACGC-GTAAGAACC-TGCCCTTGGGAGGGGAACAACAACTGGAAACGGTTGC-TAATACCCCGTAGGCTGAGGAGCAAAAGGAGAAATCCGCCCAAGGAGGGGCTCGCGTCTGATTAGCTA-GTTGGTGAGGTAATAGCTTACCAAGGCGATGATCAGTAGCTGGTCCGAGAGGATGATCAGCCACACT-GGGACTGAGACACGGCCCAGACTCCTACGGGAGGCAGCAGTGGGGAATTTTCCGCAATGGGCGAAAGCCTGACGGAGCAATGCCGCGTGGAGGTG-------…	-	T	C	T	C	A	T	G	G	A	G	A	G	T	T	C	G	A	T	C	C	T	G	G	C	T	C	A	G	G	A	T	G	A	A	C	G	C	T	G	G	C	G	G	C	A	T
Triticum turgidum subsp. carthlicum	LC375535.1:c93046-91556:	-TCTCATGGAGAGTTCGATCCTGGCTCAGGATGAACGCTGGCGGCATGCTTAACACATGCAAGTCGAACGGGAA-GTGGTGTTTCCAGTGG-CGAACGGGT-GAGTAACGC-GTAAGAACC-TGCCCTTGGGAGGGGAACAACAACTGGAAACGGTTGC-TAATACCCCGTAGGCTGAGGAGCAAAAGGAGAAATCCGCCCAAGGAGGGGCTCGCGTCTGATTAGCTA-GTTGGTGAGGTAATAGCTTACCAAGGCGATGATCAGTAGCTGGTCCGAGAGGATGATCAGCCACACT-GGGACTGAGACACGGCCCAGACTCCTACGGGAGGCAGCAGTGGGGAATTTTCCGCAATGGGCGAAAGCCTGACGGAGCAATGCCGCGTGGAGGTG-------…	-	T	C	T	C	A	T	G	G	A	G	A	G	T	T	C	G	A	T	C	C	T	G	G	C	T	C	A	G	G	A	T	G	A	A	C	G	C	T	G	G	C	G	G	C	A	T
Triticum turgidum subsp. dicoccum	AJ555400.1:	---------TGAGTTTGATCCTGGCTCAGGATGAACGCTGGCGGCATGCTTAACACATGCAAGTCGAACGGGAA-GTGGTGTTTCCAGTGG-CGAACGGGT-GAGTAACGC-GTAAGAACC-TGCCCTTGGGAGGGGAACAACAACTGGAAACGGTTGC-TAATACCCCGTAGGCTGAGGAGCAAAAGGAGAAATCCGCCCAAGGAGGGGCTCGCGTCTGATTAGCTA-GTTGGTGAGGTAATAGCTTACCAAGGCGATGATCAGTAGCTGGTCCGAGAGGATGATCAGCCACACT-GGGACTGAGACACGGCCCAGACTCCTACGGGAGGCAGCAGTGGGGAATTTTCCGCAATGGGCGAAAGCCTGACGGAGCAATGCCGCGTGGAGGTG-------…	-	-	-	-	-	-	-	-	-	T	G	A	G	T	T	T	G	A	T	C	C	T	G	G	C	T	C	A	G	G	A	T	G	A	A	C	G	C	T	G	G	C	G	G	C	A	T
Triticum turgidum subsp. durum	AM939972.2:	-----------------------------------------------------CA-ATGCCAGTCGGACCGGAAGGTGGTGGTTCCAGTGGCCGAACCGGTGGAGTACGGCGGTAAGAACCTTGCCCTTGGGA-GGGAACAACAACTGGAAACGGTTGCTTAATACCCGTAGGGCTGAGGAGCAAAAGGAGAAATCGGCCCAAGGAGGGGCTCGCGTCTGATTAGCTAGGTTGGTGATGTAATAGCTTACCAAGGCGATGATCAGTAGCTGGTCCGAGAGGATGATCAGCCACACTGGGGACTGAGACACGGCCCAGACTCCTACGGGAGGCAGCAGTGGGGAATTTTCCGCAATGGGCGAAAGCCTGACGGAGCAATGCCGCGTGGAGGTG-------…	-	-	-	-	-	-	-	-	-	-	-	-	-	-	-	-	-	-	-	-	-	-	-	-	-	-	-	-	-	-	-	-	-	-	-	-	-	-	-	-	-	-	-	-	-	-	-
Triticum turgidum subsp. durum	MZ230674.1:90523-92014:	ATCTCATGGAGAGTTCGATCCTGGCTCAGGATGAACGCTGGCGGCATGCTTAACACATGCAAGTCGAACGGGAA-GTGGTGTTTCCAGTGG-CGAACGGGT-GAGTAACGC-GTAAGAACC-TGCCCTTGGGAGGGGAACAACAACTGGAAACGGTTGC-TAATACCCCGTAGGCTGAGGAGCAAAAGGAGAAATCCGCCCAAGGAGGGGCTCGCGTCTGATTAGCTA-GTTGGTGAGGTAATAGCTTACCAAGGCGATGATCAGTAGCTGGTCCGAGAGGATGATCAGCCACACT-GGGACTGAGACACGGCCCAGACTCCTACGGGAGGCAGCAGTGGGGAATTTTCCGCAATGGGCGAAAGCCTGACGGAGCAATGCCGCGTGGAGGTG-------…	A	T	C	T	C	A	T	G	G	A	G	A	G	T	T	C	G	A	T	C	C	T	G	G	C	T	C	A	G	G	A	T	G	A	A	C	G	C	T	G	G	C	G	G	C	A	T
Triticum turgidum subsp. durum	LC377262.1:c93047-91557:	-TCTCATGGAGAGTTCGATCCTGGCTCAGGATGAACGCTGGCGGCATGCTTAACACATGCAAGTCGAACGGGAA-GTGGTGTTTCCAGTGG-CGAACGGGT-GAGTAACGC-GTAAGAACC-TGCCCTTGGGAGGGGAACAACAACTGGAAACGGTTGC-TAATACCCCGTAGGCTGAGGAGCAAAAGGAGAAATCCGCCCAAGGAGGGGCTCGCGTCTGATTAGCTA-GTTGGTGAGGTAATAGCTTACCAAGGCGATGATCAGTAGCTGGTCCGAGAGGATGATCAGCCACACT-GGGACTGAGACACGGCCCAGACTCCTACGGGAGGCAGCAGTGGGGAATTTTCCGCAATGGGCGAAAGCCTGACGGAGCAATGCCGCGTGGAGGTG-------…	-	T	C	T	C	A	T	G	G	A	G	A	G	T	T	C	G	A	T	C	C	T	G	G	C	T	C	A	G	G	A	T	G	A	A	C	G	C	T	G	G	C	G	G	C	A	T
Triticum turgidum subsp. durum	KM352501.1:91577-93066:	ATCTCATGGAGAGTTCGATCCTGGCTCAGGATGAACGCTGGCGGCATGCTTAACACATGCAAGTCGAACGGGAA-GTGGTGTTTCCAGTGG-CGAACGGGT-GAGTAACGC-GTAAGAACC-TGCCCTTGGGAGGGGAACAACAACTGGAAACGGTTGC-TAATACCCCGTAGGCTGAGGAGCAAAAGGAGAAATCCGCCCAAGGAGGGGCTCGCGTCTGATTAGCTA-GTTGGTGAGGTAATAGCTTACCAAGGCGATGAT-AGTAGCTGGTCCGAGAGGATGATCAGCCACACT-GGGACTGAGACACGGCCCAGACTCCTACGGGAGGCAGCAGTGGGGAATTTTCCGCAATGGGCGAAAGCCTGACGGAGCAATGCCGCGTGGAGGTG-------…	A	T	C	T	C	A	T	G	G	A	G	A	G	T	T	C	G	A	T	C	C	T	G	G	C	T	C	A	G	G	A	T	G	A	A	C	G	C	T	G	G	C	G	G	C	A	T
Triticum turgidum subsp. paleocolchicum	MK253668.1:91547-93423:	-TCTCATGGAGAGTTCGATCCTGGCTCAGGATGAACGCTGGCGGCATGCTTAACACATGCAAGTCGAACGGGAA-GTGGTGTTTCCAGTGG-CGAACGGGT-GAGTAACGC-GTAAGAACC-TGCCCTTGGGAGGGGAACAACAACTGGAAACGGTTGC-TAATACCCCGTAGGCTGAGGAGCAAAAGGAGAAATCCGCCCAAGGAGGGGCTCGCGTCTGATTAGCTA-GTTGGTGAGGTAATAGCTTACCAAGGCGATGATCAGTAGCTGGTCCGAGAGGATGATCAGCCACACT-GGGACTGAGACACGGCCCAGACTCCTACGGGAGGCAGCAGTGGGGAATTTTCCGCAATGGGCGAAAGCCTGACGGAGCAATGCCGCGTGGAGGTGCTGGTCC…	-	T	C	T	C	A	T	G	G	A	G	A	G	T	T	C	G	A	T	C	C	T	G	G	C	T	C	A	G	G	A	T	G	A	A	C	G	C	T	G	G	C	G	G	C	A	T
Triticum turgidum subsp. paleocolchicum	LC375229.1:c93047-91557:	-TCTCATGGAGAGTTCGATCCTGGCTCAGGATGAACGCTGGCGGCATGCTTAACACATGCAAGTCGAACGGGAA-GTGGTGTTTCCAGTGG-CGAACGGGT-GAGTAACGC-GTAAGAACC-TGCCCTTGGGAGGGGAACAACAACTGGAAACGGTTGC-TAATACCCCGTAGGCTGAGGAGCAAAAGGAGAAATCCGCCCAAGGAGGGGCTCGCGTCTGATTAGCTA-GTTGGTGAGGTAATAGCTTACCAAGGCGATGATCAGTAGCTGGTCCGAGAGGATGATCAGCCACACT-GGGACTGAGACACGGCCCAGACTCCTACGGGAGGCAGCAGTGGGGAATTTTCCGCAATGGGCGAAAGCCTGACGGAGCAATGCCGCGTGGAGGTG-------…	-	T	C	T	C	A	T	G	G	A	G	A	G	T	T	C	G	A	T	C	C	T	G	G	C	T	C	A	G	G	A	T	G	A	A	C	G	C	T	G	G	C	G	G	C	A	T
Triticum urartu	NC_021762.1:92972-94463:	ATCTCATGGAGAGTTCGATCCTGGCTCAGGATGAACGCTGGCGGCATGCTTAACACATGCAAGTCGAACGGGAA-GTGGTGTTTCCAGTGG-CGAACGGGT-GAGTAACGC-GTAAGAACC-TGCCCTTGGGAGGGGAACAACAACTGGAAACGGTTGC-TAATACCCCGTAGGCTGAGGAGCAAAAGGAGAAATCCGCCCAAGGAGGGGCTCGCGTCTGATTAGCTA-GTTGGTGAGGTAATAGCTTACCAAGGCGATGATCAGTAGCTGGTCCGAGAGGATGATCAGCCACACT-GGGACTGAGACACGGCCCAGACTCCTACGGGAGGCAGCAGTGGGGAATTTTCCGCAATGGGCGAAAGCCTGACGGAGCAATGCCGCGTGGAGGTG-------…	A	T	C	T	C	A	T	G	G	A	G	A	G	T	T	C	G	A	T	C	C	T	G	G	C	T	C	A	G	G	A	T	G	A	A	C	G	C	T	G	G	C	G	G	C	A	T
Triticum urartu	MG958555.1:92510-94001:	ATCTCATGGAGAGTTCGATCCTGGCTCAGGATGAACGCTGGCGGCATGCTTAACACATGCAAGTCGAACGGGAA-GTGGTGTTTCCAGTGG-CGAACGGGT-GAGTAACGC-GTAAGAACC-TGCCCTTGGGAGGGGAACAACAACTGGAAACGGTTGC-TAATACCCCGTAGGCTGAGGAGCAAAAGGAGAAATCCGCCCAAGGAGGGGCTCGCGTCTGATTAGCTA-GTTGGTGAGGTAATAGCTTACCAAGGCGATGATCAGTAGCTGGTCCGAGAGGATGATCAGCCACACT-GGGACTGAGACACGGCCCAGACTCCTACGGGAGGCAGCAGTGGGGAATTTTCCGCAATGGGCGAAAGCCTGACGGAGCAATGCCGCGTGGAGGTG-------…	A	T	C	T	C	A	T	G	G	A	G	A	G	T	T	C	G	A	T	C	C	T	G	G	C	T	C	A	G	G	A	T	G	A	A	C	G	C	T	G	G	C	G	G	C	A	T
Triticum urartu	KY636180.1:92526-94017:	ATCTCATGGAGAGTTCGATCCTGGCTCAGGATGAACGCTGGCGGCATGCTTAACACATGCAAGTCGAACGGGAA-GTGGTGTTTCCAGTGG-CGAACGGGT-GAGTAACGC-GTAAGAACC-TGCCCTTGGGAGGGGAACAACAACTGGAAACGGTTGC-TAATACCCCGTAGGCTGAGGAGCAAAAGGAGAAATCCGCCCAAGGAGGGGCTCGCGTCTGATTAGCTA-GTTGGTGAGGTAATAGCTTACCAAGGCGATGATCAGTAGCTGGTCCGAGAGGATGATCAGCCACACT-GGGACTGAGACACGGCCCAGACTCCTACGGGAGGCAGCAGTGGGGAATTTTCCGCAATGGGCGAAAGCCTGACGGAGCAATGCCGCGTGGAGGTG-------…	A	T	C	T	C	A	T	G	G	A	G	A	G	T	T	C	G	A	T	C	C	T	G	G	C	T	C	A	G	G	A	T	G	A	A	C	G	C	T	G	G	C	G	G	C	A	T
Triticum urartu	KY636179.1:92534-94025:	ATCTCATGGAGAGTTCGATCCTGGCTCAGGATGAACGCTGGCGGCATGCTTAACACATGCAAGTCGAACGGGAA-GTGGTGTTTCCAGTGG-CGAACGGGT-GAGTAACGC-GTAAGAACC-TGCCCTTGGGAGGGGAACAACAACTGGAAACGGTTGC-TAATACCCCGTAGGCTGAGGAGCAAAAGGAGAAATCCGCCCAAGGAGGGGCTCGCGTCTGATTAGCTA-GTTGGTGAGGTAATAGCTTACCAAGGCGATGATCAGTAGCTGGTCCGAGAGGATGATCAGCCACACT-GGGACTGAGACACGGCCCAGACTCCTACGGGAGGCAGCAGTGGGGAATTTTCCGCAATGGGCGAAAGCCTGACGGAGCAATGCCGCGTGGAGGTG-------…	A	T	C	T	C	A	T	G	G	A	G	A	G	T	T	C	G	A	T	C	C	T	G	G	C	T	C	A	G	G	A	T	G	A	A	C	G	C	T	G	G	C	G	G	C	A	T
Triticum urartu	KY636178.1:92522-94013:	ATCTCATGGAGAGTTCGATCCTGGCTCAGGATGAACGCTGGCGGCATGCTTAACACATGCAAGTCGAACGGGAA-GTGGTGTTTCCAGTGG-CGAACGGGT-GAGTAACGC-GTAAGAACC-TGCCCTTGGGAGGGGAACAACAACTGGAAACGGTTGC-TAATACCCCGTAGGCTGAGGAGCAAAAGGAGAAATCCGCCCAAGGAGGGGCTCGCGTCTGATTAGCTA-GTTGGTGAGGTAATAGCTTACCAAGGCGATGATCAGTAGCTGGTCCGAGAGGATGATCAGCCACACT-GGGACTGAGACACGGCCCAGACTCCTACGGGAGGCAGCAGTGGGGAATTTTCCGCAATGGGCGAAAGCCTGACGGAGCAATGCCGCGTGGAGGTG-------…	A	T	C	T	C	A	T	G	G	A	G	A	G	T	T	C	G	A	T	C	C	T	G	G	C	T	C	A	G	G	A	T	G	A	A	C	G	C	T	G	G	C	G	G	C	A	T
Triticum urartu	KY636177.1:92510-94001:	ATCTCATGGAGAGTTCGATCCTGGCTCAGGATGAACGCTGGCGGCATGCTTAACACATGCAAGTCGAACGGGAA-GTGGTGTTTCCAGTGG-CGAACGGGT-GAGTAACGC-GTAAGAACC-TGCCCTTGGGAGGGGAACAACAACTGGAAACGGTTGC-TAATACCCCGTAGGCTGAGGAGCAAAAGGAGAAATCCGCCCAAGGAGGGGCTCGCGTCTGATTAGCTA-GTTGGTGAGGTAATAGCTTACCAAGGCGATGATCAGTAGCTGGTCCGAGAGGATGATCAGCCACACT-GGGACTGAGACACGGCCCAGACTCCTACGGGAGGCAGCAGTGGGGAATTTTCCGCAATGGGCGAAAGCCTGACGGAGCAATGCCGCGTGGAGGTG-------…	A	T	C	T	C	A	T	G	G	A	G	A	G	T	T	C	G	A	T	C	C	T	G	G	C	T	C	A	G	G	A	T	G	A	A	C	G	C	T	G	G	C	G	G	C	A	T
Triticum urartu	KY636176.1:92525-94016:	ATCTCATGGAGAGTTCGATCCTGGCTCAGGATGAACGCTGGCGGCATGCTTAACACATGCAAGTCGAACGGGAA-GTGGTGTTTCCAGTGG-CGAACGGGT-GAGTAACGC-GTAAGAACC-TGCCCTTGGGAGGGGAACAACAACTGGAAACGGTTGC-TAATACCCCGTAGGCTGAGGAGCAAAAGGAGAAATCCGCCCAAGGAGGGGCTCGCGTCTGATTAGCTA-GTTGGTGAGGTAATAGCTTACCAAGGCGATGATCAGTAGCTGGTCCGAGAGGATGATCAGCCACACT-GGGACTGAGACACGGCCCAGACTCCTACGGGAGGCAGCAGTGGGGAATTTTCCGCAATGGGCGAAAGCCTGACGGAGCAATGCCGCGTGGAGGTG-------…	A	T	C	T	C	A	T	G	G	A	G	A	G	T	T	C	G	A	T	C	C	T	G	G	C	T	C	A	G	G	A	T	G	A	A	C	G	C	T	G	G	C	G	G	C	A	T
Triticum urartu	KJ174105.1:91558-93049:	ATCTCATGGAGAGTTCGATCCTGGCTCAGGATGAACGCTGGCGGCATGCTTAACACATGCAAGTCGAACGGGAA-GTGGTGTTTCCAGTGG-CGAACGGGT-GAGTAACGC-GTAAGAACC-TGCCCTTGGGAGGGGAACAACAACTGGAAACGGTTGC-TAATACCCCGTAGGCTGAGGAGCAAAAGGAGAAATCCGCCCAAGGAGGGGCTCGCGTCTGATTAGCTA-GTTGGTGAGGTAATAGCTTACCAAGGCGATGATCAGTAGCTGGTCCGAGAGGATGATCAGCCACACT-GGGACTGAGACACGGCCCAGACTCCTACGGGAGGCAGCAGTGGGGAATTTTCCGCAATGGGCGAAAGCCTGACGGAGCAATGCCGCGTGGAGGTG-------…	A	T	C	T	C	A	T	G	G	A	G	A	G	T	T	C	G	A	T	C	C	T	G	G	C	T	C	A	G	G	A	T	G	A	A	C	G	C	T	G	G	C	G	G	C	A	T
Triticum urartu	KJ614411.1:92495-93986:	ATCTCATGGAGAGTTCGATCCTGGCTCAGGATGAACGCTGGCGGCATGCTTAACACATGCAAGTCGAACGGGAA-GTGGTGTTTCCAGTGG-CGAACGGGT-GAGTAACGC-GTAAGAACC-TGCCCTTGGGAGGGGAACAACAACTGGAAACGGTTGC-TAATACCCCGTAGGCTGAGGAGCAAAAGGAGAAATCCGCCCAAGGAGGGGCTCGCGTCTGATTAGCTA-GTTGGTGAGGTAATAGCTTACCAAGGCGATGATCAGTAGCTGGTCCGAGAGGATGATCAGCCACACT-GGGACTGAGACACGGCCCAGACTCCTACGGGAGGCAGCAGTGGGGAATTTTCCGCAATGGGCGAAAGCCTGACGGAGCAATGCCGCGTGGAGGTG-------…	A	T	C	T	C	A	T	G	G	A	G	A	G	T	T	C	G	A	T	C	C	T	G	G	C	T	C	A	G	G	A	T	G	A	A	C	G	C	T	G	G	C	G	G	C	A	T
Triticum urartu	KC912693.1:92972-94463:	ATCTCATGGAGAGTTCGATCCTGGCTCAGGATGAACGCTGGCGGCATGCTTAACACATGCAAGTCGAACGGGAA-GTGGTGTTTCCAGTGG-CGAACGGGT-GAGTAACGC-GTAAGAACC-TGCCCTTGGGAGGGGAACAACAACTGGAAACGGTTGC-TAATACCCCGTAGGCTGAGGAGCAAAAGGAGAAATCCGCCCAAGGAGGGGCTCGCGTCTGATTAGCTA-GTTGGTGAGGTAATAGCTTACCAAGGCGATGATCAGTAGCTGGTCCGAGAGGATGATCAGCCACACT-GGGACTGAGACACGGCCCAGACTCCTACGGGAGGCAGCAGTGGGGAATTTTCCGCAATGGGCGAAAGCCTGACGGAGCAATGCCGCGTGGAGGTG-------…	A	T	C	T	C	A	T	G	G	A	G	A	G	T	T	C	G	A	T	C	C	T	G	G	C	T	C	A	G	G	A	T	G	A	A	C	G	C	T	G	G	C	G	G	C	A	T
Hordeum vulgare	NC_056985.1:92250-93740:	-TCTCATGGAGAGTTTGATCCTGGCTCAGGATGAACGCTGGCGGCATGCTTAACACATGCAAGTCGAACGGGAA-GTGGTGTTTCCAGTGG-CGAACGGGT-GAGTAACGC-GTAAGAACC-TGCCCTTGGGAGGGGAACAACAACTGGAAACGGTTGC-TAATACCCCGTAGGCTGAGGAGCAAAAGGAGAAATCCGCCCAAGGAGGGGCTCGCGTCTGATTAGCTA-GTTGGTGAGGCAATAGCTTACCAAGGCGATGATCAGTAGCTGGTCCGAGAGGATGATCAGCCACACT-GGGACTGAGACACGGCCCAGACTCCTACGGGAGGCAGCAGTGGGGAATTTTCCGCAATGGGCGAAAGCCTGACGGAGCAATGCCGCGTGGAGGTG-------…	-	T	C	T	C	A	T	G	G	A	G	A	G	T	T	T	G	A	T	C	C	T	G	G	C	T	C	A	G	G	A	T	G	A	A	C	G	C	T	G	G	C	G	G	C	A	T
Hordeum vulgare	NC_042692.1:92164-93654:	-TCTCATGGAGAGTTTGATCCTGGCTCAGGATGAACGCTGGCGGCATGCTTAACACATGCAAGTCGAACGGGAA-GTGGTGTTTCCAGTGG-CGAACGGGT-GAGTAACGC-GTAAGAACC-TGCCCTTGGGAGGGGAACAACAACTGGAAACGGTTGC-TAATACCCCGTAGGCTGAGGAGCAAAAGGAGAAATCCGCCCAAGGAGGGGCTCGCGTCTGATTAGCTA-GTTGGTGAGGCAATAGCTTACCAAGGCGATGATCAGTAGCTGGTCCGAGAGGATGATCAGCCACACT-GGGACTGAGACACGGCCCAGACTCCTACGGGAGGCAGCAGTGGGGAATTTTCCGCAATGGGCGAAAGCCTGACGGAGCAATGCCGCGTGGAGGTG-------…	-	T	C	T	C	A	T	G	G	A	G	A	G	T	T	T	G	A	T	C	C	T	G	G	C	T	C	A	G	G	A	T	G	A	A	C	G	C	T	G	G	C	G	G	C	A	T
Hordeum vulgare	NC_008590.1:92685-94176:	ATCTCATGGAGAGTTTGATCCTGGCTCAGGATGAACGCTGGCGGCATGCTTAACACATGCAAGTCGAACGGGAA-GTGGTGTTTCCAGTGG-CGAACGGGT-GAGTAACGC-GTAAGAACC-TGCCCTTGGGAGGGGAACAACAACTGGAAACGGTTGC-TAATACCCCGTAGGCTGAGGAGCAAAAGGAGAAATCCGCCCAAGGAGGGGCTCGCGTCTGATTAGCTA-GTTGGTGAGGCAATAGCTTACCAAGGCGATGATCAGTAGCTGGTCCGAGAGGATGATCAGCCACACT-GGGACTGAGACACGGCCCAGACTCCTACGGGAGGCAGCAGTGGGGAATTTTCCGCAATGGGCGAAAGCCTGACGGAGCAATGCCGCGTGGAGGTG-------…	A	T	C	T	C	A	T	G	G	A	G	A	G	T	T	T	G	A	T	C	C	T	G	G	C	T	C	A	G	G	A	T	G	A	A	C	G	C	T	G	G	C	G	G	C	A	T
Hordeum vulgare	MW531731.1:92148-93639:	ATCTCATGGAGAGTTTGATCCTGGCTCAGGATGAACGCTGGCGGCATGCTTAACACATGCAAGTCGAACGGGAA-GTGGTGTTTCCAGTGG-CGAACGGGT-GAGTAACGC-GTAAGAACC-TGCCCTTGGGAGGGGAACAACAACTGGAAACGGTTGC-TAATACCCCGTAGGCTGAGGAGCAAAAGGAGAAATCCGCCCAAGGAGGGGCTCGCGTCTGATTAGCTA-GTTGGTGAGGCAATAGCTTACCAAGGCGATGATCAGTAGCTGGTCCGAGAGGATGATCAGCCACACT-GGGACTGAGACACGGCCCAGACTCCTACGGGAGGCAGCAGTGGGGAATTTTCCGCAATGGGCGAAAGCCTGACGGAGCAATGCCGCGTGGAGGTG-------…	A	T	C	T	C	A	T	G	G	A	G	A	G	T	T	T	G	A	T	C	C	T	G	G	C	T	C	A	G	G	A	T	G	A	A	C	G	C	T	G	G	C	G	G	C	A	T
Hordeum vulgare	MW531730.1:92148-93639:	ATCTCATGGAGAGTTTGATCCTGGCTCAGGATGAACGCTGGCGGCATGCTTAACACATGCAAGTCGAACGGGAA-GTGGTGTTTCCAGTGG-CGAACGGGT-GAGTAACGC-GTAAGAACC-TGCCCTTGGGAGGGGAACAACAACTGGAAACGGTTGC-TAATACCCCGTAGGCTGAGGAGCAAAAGGAGAAATCCGCCCAAGGAGGGGCTCGCGTCTGATTAGCTA-GTTGGTGAGGCAATAGCTTACCAAGGCGATGATCAGTAGCTGGTCCGAGAGGATGATCAGCCACACT-GGGACTGAGACACGGCCCAGACTCCTACGGGAGGCAGCAGTGGGGAATTTTCCGCAATGGGCGAAAGCCTGACGGAGCAATGCCGCGTGGAGGTG-------…	A	T	C	T	C	A	T	G	G	A	G	A	G	T	T	T	G	A	T	C	C	T	G	G	C	T	C	A	G	G	A	T	G	A	A	C	G	C	T	G	G	C	G	G	C	A	T
Hordeum vulgare	MW017635.1:92250-93740:	-TCTCATGGAGAGTTTGATCCTGGCTCAGGATGAACGCTGGCGGCATGCTTAACACATGCAAGTCGAACGGGAA-GTGGTGTTTCCAGTGG-CGAACGGGT-GAGTAACGC-GTAAGAACC-TGCCCTTGGGAGGGGAACAACAACTGGAAACGGTTGC-TAATACCCCGTAGGCTGAGGAGCAAAAGGAGAAATCCGCCCAAGGAGGGGCTCGCGTCTGATTAGCTA-GTTGGTGAGGCAATAGCTTACCAAGGCGATGATCAGTAGCTGGTCCGAGAGGATGATCAGCCACACT-GGGACTGAGACACGGCCCAGACTCCTACGGGAGGCAGCAGTGGGGAATTTTCCGCAATGGGCGAAAGCCTGACGGAGCAATGCCGCGTGGAGGTG-------…	-	T	C	T	C	A	T	G	G	A	G	A	G	T	T	T	G	A	T	C	C	T	G	G	C	T	C	A	G	G	A	T	G	A	A	C	G	C	T	G	G	C	G	G	C	A	T
Secale cereale	OQ700975.1:92649-94140:	ATCTCATGGAGAGTTCGATCCTGGCTCAGGATGAACGCTGGCGGCATGCTTAACACATGCAAGTCGAACGGGAA-GTGGTGTTTCCAGTGG-CGAACGGGT-GAGTAACGC-GTAAGAACC-TGCCCTTGGGAGGGGAACAACAACTGGAAACGGTTGC-TAATACCCCGTAGGCTGAGGAGCAAAAGGAGAAATCCGCCCAAGGAGGGGCTCGCGTCTGATTAGCTA-GTTGGTGAGGTAATAGCTTACCAAGGCGATGATCAGTAGCTGGTCCGAGAGGATGATCAGCCACACT-GGGACTGAGACACGGCCCAGACTCCTACGGGAGGCAGCAGTGGGGAATTTTCCGCAATGGGCGAAAGCCTGACGGAGCAATGCCGCGTGGAGGTG-------…	A	T	C	T	C	A	T	G	G	A	G	A	G	T	T	C	G	A	T	C	C	T	G	G	C	T	C	A	G	G	A	T	G	A	A	C	G	C	T	G	G	C	G	G	C	A	T
Secale cereale	OL688773.1:92636-94127:	ATCTCATGGAGAGTTCGATCCTGGCTCAGGATGAACGCTGGCGGCATGCTTAACACATGCAAGTCGAACGGGAA-GTGGTGTTTCCAGTGG-CGAACGGGT-GAGTAACGC-GTAAGAACC-TGCCCTTGGGAGGGGAACAACAACTGGAAACGGTTGC-TAATACCCCGTAGGCTGAGGAGCAAAAGGAGAAATCCGCCCAAGGAGGGGCTCGCGTCTGATTAGCTA-GTTGGTGAGGTAATAGCTTACCAAGGCGATGATCAGTAGCTGGTCCGAGAGGATGATCAGCCACACT-GGGACTGAGACACGGCCCAGACTCCTACGGGAGGCAGCAGTGGGGAATTTTCCGCAATGGGCGAAAGCCTGACGGAGCAATGCCGCGTGGAGGTG-------…	A	T	C	T	C	A	T	G	G	A	G	A	G	T	T	C	G	A	T	C	C	T	G	G	C	T	C	A	G	G	A	T	G	A	A	C	G	C	T	G	G	C	G	G	C	A	T
Secale cereale	NC_021761.1:92047-93538:	ATCTCATGGAGAGTTCGATCCTGGCTCAGGATGAACGCTGGCGGCATGCTTAACACATGCAAGTCGAACGGGAA-GTGGTGTTTCCAGTGG-CGAACGGGT-GAGTAACGC-GTAAGAACC-TGCCCTTGGGAGGGGAACAACAACTGGAAACGGTTGC-TAATACCCCGTAGGCTGAGGAGCAAAAGGAGAAATCCGCCCAAGGAGGGGCTCGCGTCTGATTAGCTA-GTTGGTGAGGTAATAGCTTACCAAGGCGATGATCAGTAGCTGGTCCGAGAGGATGATCAGCCACACT-GGGACTGAGACACGGCCCAGACTCCTACGGGAGGCAGCAGTGGGGAATTTTCCGCAATGGGCGAAAGCCTGACGGAGCAATGCCGCGTGGAGGTG-------…	A	T	C	T	C	A	T	G	G	A	G	A	G	T	T	C	G	A	T	C	C	T	G	G	C	T	C	A	G	G	A	T	G	A	A	C	G	C	T	G	G	C	G	G	C	A	T
Secale cereale	KY636132.1:92655-94146:	ATCTCATGGAGAGTTCGATCCTGGCTCAGGATGAACGCTGGCGGCATGCTTAACACATGCAAGTCGAACGGGAA-GTGGTGTTTCCAGTGG-CGAACGGGT-GAGTAACGC-GTAAGAACC-TGCCCTTGGGAGGGGAACAACAACTGGAAACGGTTGC-TAATACCCCGTAGGCTGAGGAGCAAAAGGAGAAATCCGCCCAAGGAGGGGCTCGCGTCTGATTAGCTA-GTTGGTGAGGTAATAGCTTACCAAGGCGATGATCAGTAGCTGGTCCGAGAGGATGATCAGCCACACT-GGGACTGAGACACGGCCCAGACTCCTACGGGAGGCAGCAGTGGGGAATTTTCCGCAATGGGCGAAAGCCTGACGGAGCAATGCCGCGTGGAGGTG-------…	A	T	C	T	C	A	T	G	G	A	G	A	G	T	T	C	G	A	T	C	C	T	G	G	C	T	C	A	G	G	A	T	G	A	A	C	G	C	T	G	G	C	G	G	C	A	T
Secale cereale	KC912691.1:92047-93538:	ATCTCATGGAGAGTTCGATCCTGGCTCAGGATGAACGCTGGCGGCATGCTTAACACATGCAAGTCGAACGGGAA-GTGGTGTTTCCAGTGG-CGAACGGGT-GAGTAACGC-GTAAGAACC-TGCCCTTGGGAGGGGAACAACAACTGGAAACGGTTGC-TAATACCCCGTAGGCTGAGGAGCAAAAGGAGAAATCCGCCCAAGGAGGGGCTCGCGTCTGATTAGCTA-GTTGGTGAGGTAATAGCTTACCAAGGCGATGATCAGTAGCTGGTCCGAGAGGATGATCAGCCACACT-GGGACTGAGACACGGCCCAGACTCCTACGGGAGGCAGCAGTGGGGAATTTTCCGCAATGGGCGAAAGCCTGACGGAGCAATGCCGCGTGGAGGTG-------…	A	T	C	T	C	A	T	G	G	A	G	A	G	T	T	C	G	A	T	C	C	T	G	G	C	T	C	A	G	G	A	T	G	A	A	C	G	C	T	G	G	C	G	G	C	A	T
Zea mays	NC_001666.2:95161-96651:	-TCTCATGGAGAGTTCGATCCTGGCTCAGGATGAACGCTGGCGGCATGCTTAACACATGCAAGTCGAACGGGAA-GTGGTGTTTCCAGTGG-CGAACGGGT-GAGTAACGC-GTAAGAACC-TGCCCTTGGGAGGGGAACAACAACTGGAAACGGTTGC-TAATACCCCGTAGGCTGAGGAGCAAAAGGAGAAATCCGCCCAAGGAGGGGCTCGCGTCTGATTAGCTA-GTTGGTGAGGCAATAGCTTACCAAGGCGATGATCAGTAGCTGGTCCGAGAGGATGATCAGCCACACT-GGGACTGAGACACGGCCCAGACTCCTACGGGAGGCAGCAGTGGGGAATTTTCCGCAATGGGCGAAAGCCTGACGGAGCAATGCCGCGTGGAGGTG-------…	-	T	C	T	C	A	T	G	G	A	G	A	G	T	T	C	G	A	T	C	C	T	G	G	C	T	C	A	G	G	A	T	G	A	A	C	G	C	T	G	G	C	G	G	C	A	T
Zea mays	X86563.2:95161-96651:	-TCTCATGGAGAGTTCGATCCTGGCTCAGGATGAACGCTGGCGGCATGCTTAACACATGCAAGTCGAACGGGAA-GTGGTGTTTCCAGTGG-CGAACGGGT-GAGTAACGC-GTAAGAACC-TGCCCTTGGGAGGGGAACAACAACTGGAAACGGTTGC-TAATACCCCGTAGGCTGAGGAGCAAAAGGAGAAATCCGCCCAAGGAGGGGCTCGCGTCTGATTAGCTA-GTTGGTGAGGCAATAGCTTACCAAGGCGATGATCAGTAGCTGGTCCGAGAGGATGATCAGCCACACT-GGGACTGAGACACGGCCCAGACTCCTACGGGAGGCAGCAGTGGGGAATTTTCCGCAATGGGCGAAAGCCTGACGGAGCAATGCCGCGTGGAGGTG-------…	-	T	C	T	C	A	T	G	G	A	G	A	G	T	T	C	G	A	T	C	C	T	G	G	C	T	C	A	G	G	A	T	G	A	A	C	G	C	T	G	G	C	G	G	C	A	T
Zea mays	MK348606.1:95191-96682:	ATCTCATGGAGAGTTCGATCCTGGCTCAGGATGAACGCTGGCGGCATGCTTAACACATGCAAGTCGAACGGGAA-GTGGTGTTTCCAGTGG-CGAACGGGT-GAGTAACGC-GTAAGAACC-TGCCCTTGGGAGGGGAACAACAACTGGAAACGGTTGC-TAATACCCCGTAGGCTGAGGAGCAAAAGGAGAAATCCGCCCAAGGAGGGGCTCGCGTCTGATTAGCTA-GTTGGTGAGGCAATAGCTTACCAAGGCGATGATCAGTAGCTGGTCCGAGAGGATGATCAGCCACACT-GGGACTGAGACACGGCCCAGACTCCTACGGGAGGCAGCAGTGGGGAATTTTCCGCAATGGGCGAAAGCCTGACGGAGCAATGCCGCGTGGAGGTG-------…	A	T	C	T	C	A	T	G	G	A	G	A	G	T	T	C	G	A	T	C	C	T	G	G	C	T	C	A	G	G	A	T	G	A	A	C	G	C	T	G	G	C	G	G	C	A	T
[truncated: 1,840 more columns]

## Sheet: 18S
Species	Accession number	Sequence
Aegilops speltoides	NC_022666.1:c224123-222169:	-ATCATAGTCAAAATCTGAGTTTGATCCTGGCTCAGAAGGAACGCTAGCTATATGCTTAACACATGCAAGTCGAACGTTGTTTTCGGGGAGCTGGGCAGAAGGAAAAGAGGCTCCTAGCTAAAGTTGTCTCGCCCTGCTTCAAAACTACAGGGCGCGCGCTACGGCTTTGACCTAACGGCCTCCGTTTGCTGGAATCGGAATAGTTGAGAACAAAGTGGCGAACGGGTGCGTAACGCGTGGGAATCTGCCGAACAGTTCGGGCCAAATCCTGAAGAAAGCTCAAAAGCGCTGTTTGATGAGCCTGCGTAGTATTAGGTAGTTGGTCAGGTAAAGGCTGACCAAGCCAATGATGCTTAGCTGGTCTTTTCGGATGATCAGCCACACTGGGACTGAGACAC…	-	A	T	C	A	T	A	G	T	C	A	A	A	A	T	C	T	G	A	G	T	T	T	G	A	T	C	C	T	G	G	C	T	C	A	G	A	A	G	G	A	A	C	G	C	T	A
Aegilops speltoides	AP013107.1:c105120-103166:	-ATCATAGTCAAAATCTGAGTTTGATCCTGGCTCAGAAGGAACGCTAGCTATATGCTTAACACATGCAAGTCGAACGTTGTTTTCGGGGAGCTGGGCAGAAGGAAAAGAGGCTCCTAGCTAAAGTTGTCTCGCCCTGCTTCAAAACTACAGGGCGCGCGCTACGGCTTTGACCTAACGGCCTCCGTTTGCTGGAATCGGAATAGTTGAGAACAAAGTGGCGAACGGGTGCGTAACGCGTGGGAATCTGCCGAACAGTTCGGGCCAAATCCTGAAGAAAGCTCAAAAGCGCTGTTTGATGAGCCTGCGTAGTATTAGGTAGTTGGTCAGGTAAAGGCTGACCAAGCCAATGATGCTTAGCTGGTCTTTTCGGATGATCAGCCACACTGGGACTGAGACAC…	-	A	T	C	A	T	A	G	T	C	A	A	A	A	T	C	T	G	A	G	T	T	T	G	A	T	C	C	T	G	G	C	T	C	A	G	A	A	G	G	A	A	C	G	C	T	A
Aegilops tauschii	OV788895.2:88126-90080:	-ATCATAGTCAAAATCTGAGTTTGATCCTGGCTCAGAAGGAACGCTAGCTATATGCTTAACACATGCAAGTCGAACGTTGTTTTCGGGGAGCTGGGCAGAAGGAAAAGAGGCTCCTAGCTAAAGTTGTCTCGCCCTGCTTCAAAACTACAGGGCGCGCGCTACGGCTTTGACCTAACGGCCTCCGTTTGCTGGAATCGGAATAGTTGAGAACAAAGTGGCGAACGGGTGCGTAACGCGTGGGAATCTGCCGAACAGTTCGGGCCAAATCCTGAAGAAAGCTCAAAAGCGCTGTTTGATGAGCCTGCGTAGTATTAGGTAGTTGGTCAGGTAAAGGCTGACCAAGCCAATGATGCTTAGCTGGTCTTTTCGGATGATCAGCCACACTGGGACTGAGACAC…	-	A	T	C	A	T	A	G	T	C	A	A	A	A	T	C	T	G	A	G	T	T	T	G	A	T	C	C	T	G	G	C	T	C	A	G	A	A	G	G	A	A	C	G	C	T	A
Aegilops tauschii	OV788893.2:88126-90080:	-ATCATAGTCAAAATCTGAGTTTGATCCTGGCTCAGAAGGAACGCTAGCTATATGCTTAACACATGCAAGTCGAACGTTGTTTTCGGGGAGCTGGGCAGAAGGAAAAGAGGCTCCTAGCTAAAGTTGTCTCGCCCTGCTTCAAAACTACAGGGCGCGCGCTACGGCTTTGACCTAACGGCCTCCGTTTGCTGGAATCGGAATAGTTGAGAACAAAGTGGCGAACGGGTGCGTAACGCGTGGGAATCTGCCGAACAGTTCGGGCCAAATCCTGAAGAAAGCTCAAAAGCGCTGTTTGATGAGCCTGCGTAGTATTAGGTAGTTGGTCAGGTAAAGGCTGACCAAGCCAATGATGCTTAGCTGGTCTTTTCGGATGATCAGCCACACTGGGACTGAGACAC…	-	A	T	C	A	T	A	G	T	C	A	A	A	A	T	C	T	G	A	G	T	T	T	G	A	T	C	C	T	G	G	C	T	C	A	G	A	A	G	G	A	A	C	G	C	T	A
Aegilops tauschii	OV788318.2:c180212-178258:	-ATCATAGTCAAAATCTGAGTTTGATCCTGGCTCAGAAGGAACGCTAGCTATATGCTTAACACATGCAAGTCGAACGTTGTTTTCGGGGAGCTGGGCAGAAGGAAAAGAGGCTCCTAGCTAAAGTTGTCTCGCCCTGCTTCAAAACTACAGGGCGCGCGCTACGGCTTTGACCTAACGGCCTCCGTTTGCTGGAATCGGAATAGTTGAGAACAAAGTGGCGAACGGGTGCGTAACGCGTGGGAATCTGCCGAACAGTTCGGGCCAAATCCTGAAGAAAGCTCAAAAGCGCTGTTTGATGAGCCTGCGTAGTATTAGGTAGTTGGTCAGGTAAAGGCTGACCAAGCCAATGATGCTTAGCTGGTCTTTTCGGATGATCAGCCACACTGGGACTGAGACAC…	-	A	T	C	A	T	A	G	T	C	A	A	A	A	T	C	T	G	A	G	T	T	T	G	A	T	C	C	T	G	G	C	T	C	A	G	A	A	G	G	A	A	C	G	C	T	A
Aegilops tauschii	OV788313.2:88126-90080:	-ATCATAGTCAAAATCTGAGTTTGATCCTGGCTCAGAAGGAACGCTAGCTATATGCTTAACACATGCAAGTCGAACGTTGTTTTCGGGGAGCTGGGCAGAAGGAAAAGAGGCTCCTAGCTAAAGTTGTCTCGCCCTGCTTCAAAACTACAGGGCGCGCGCTACGGCTTTGACCTAACGGCCTCCGTTTGCTGGAATCGGAATAGTTGAGAACAAAGTGGCGAACGGGTGCGTAACGCGTGGGAATCTGCCGAACAGTTCGGGCCAAATCCTGAAGAAAGCTCAAAAGCGCTGTTTGATGAGCCTGCGTAGTATTAGGTAGTTGGTCAGGTAAAGGCTGACCAAGCCAATGATGCTTAGCTGGTCTTTTCGGATGATCAGCCACACTGGGACTGAGACAC…	-	A	T	C	A	T	A	G	T	C	A	A	A	A	T	C	T	G	A	G	T	T	T	G	A	T	C	C	T	G	G	C	T	C	A	G	A	A	G	G	A	A	C	G	C	T	A
Triticum timopheevii	NC_022714.1:87419-89373:	-ATCATAGTCAAAATCTGAGTTTGATCCTGGCTCAGAAGGAACGCTAGCTATATGCTTAACACATGCAAGTCGAACGTTGTTTTCGGGGAGCTGGGCAGAAGGAAAAGAGGCTCCTAGCTAAAGTTGTCTCGCCCTGCTTCAAAACTACAGGGCGCGCGCTACGGCTTTGACCTAACGGCCTCCGTTTGCTGGAATCGGAATAGTTGAGAACAAAGTGGCGAACGGGTGCGTAACGCGTGGGAATCTGCCGAACAGTTCGGGCCAAATCCTGAAGAAAGCTCAAAAGCGCTGTTTGATGAGCCTGCGTAGTATTAGGTAGTTGGTCAGGTAAAGGCTGACCAAGCCAATGATGCTTAGCTGGTCTTTTCGGATGATCAGCCACACTGGGACTGAGACAC…	-	A	T	C	A	T	A	G	T	C	A	A	A	A	T	C	T	G	A	G	T	T	T	G	A	T	C	C	T	G	G	C	T	C	A	G	A	A	G	G	A	A	C	G	C	T	A
Triticum timopheevii	AP013106.1:87419-89373:	-ATCATAGTCAAAATCTGAGTTTGATCCTGGCTCAGAAGGAACGCTAGCTATATGCTTAACACATGCAAGTCGAACGTTGTTTTCGGGGAGCTGGGCAGAAGGAAAAGAGGCTCCTAGCTAAAGTTGTCTCGCCCTGCTTCAAAACTACAGGGCGCGCGCTACGGCTTTGACCTAACGGCCTCCGTTTGCTGGAATCGGAATAGTTGAGAACAAAGTGGCGAACGGGTGCGTAACGCGTGGGAATCTGCCGAACAGTTCGGGCCAAATCCTGAAGAAAGCTCAAAAGCGCTGTTTGATGAGCCTGCGTAGTATTAGGTAGTTGGTCAGGTAAAGGCTGACCAAGCCAATGATGCTTAGCTGGTCTTTTCGGATGATCAGCCACACTGGGACTGAGACAC…	-	A	T	C	A	T	A	G	T	C	A	A	A	A	T	C	T	G	A	G	T	T	T	G	A	T	C	C	T	G	G	C	T	C	A	G	A	A	G	G	A	A	C	G	C	T	A
Triticum urartu	OV788311.2:208108-210062:	-ATCATAGTCAAAATCTGAGTTTGATCCTGGCTCAGAAGGAACGCTAGCTATATGCTTAACACATGCAAGTCGAACGTTGTTTTCGGGGAGCTGGGCAGAAGGAAAAGAGGCTCCTAGCTAAAGTTGTCTCGCCCTGCTTCAAAACTACAGGGCGCGCGCTACGGCTTTGACCTAACGGCCTCCGTTTGCTGGAATCGGAATAGTTGAGAACAAAGTGGCGAACGGGTGCGTAACGCGTGGGAATCTGCCGAACAGTTCGGGCCAAATCCTGAAGAAAGCTCAAAAGCGCTGTTTGATGAGCCTGCGTAGTATTAGGTAGTTGGTCAGGTAAAGGCTGACCAAGCCAATGATGCTTAGCTGGTCTTTTCGGATGATCAGCCACACTGGGACTGAGACAC…	-	A	T	C	A	T	A	G	T	C	A	A	A	A	T	C	T	G	A	G	T	T	T	G	A	T	C	C	T	G	G	C	T	C	A	G	A	A	G	G	A	A	C	G	C	T	A
Triticum urartu	OV785729.2:208108-210062:	-ATCATAGTCAAAATCTGAGTTTGATCCTGGCTCAGAAGGAACGCTAGCTATATGCTTAACACATGCAAGTCGAACGTTGTTTTCGGGGAGCTGGGCAGAAGGAAAAGAGGCTCCTAGCTAAAGTTGTCTCGCCCTGCTTCAAAACTACAGGGCGCGCGCTACGGCTTTGACCTAACGGCCTCCGTTTGCTGGAATCGGAATAGTTGAGAACAAAGTGGCGAACGGGTGCGTAACGCGTGGGAATCTGCCGAACAGTTCGGGCCAAATCCTGAAGAAAGCTCAAAAGCGCTGTTTGATGAGCCTGCGTAGTATTAGGTAGTTGGTCAGGTAAAGGCTGACCAAGCCAATGATGCTTAGCTGGTCTTTTCGGATGATCAGCCACACTGGGACTGAGACAC…	-	A	T	C	A	T	A	G	T	C	A	A	A	A	T	C	T	G	A	G	T	T	T	G	A	T	C	C	T	G	G	C	T	C	A	G	A	A	G	G	A	A	C	G	C	T	A
Triticum urartu	OV782725.2:208108-210062:	-ATCATAGTCAAAATCTGAGTTTGATCCTGGCTCAGAAGGAACGCTAGCTATATGCTTAACACATGCAAGTCGAACGTTGTTTTCGGGGAGCTGGGCAGAAGGAAAAGAGGCTCCTAGCTAAAGTTGTCTCGCCCTGCTTCAAAACTACAGGGCGCGCGCTACGGCTTTGACCTAACGGCCTCCGTTTGCTGGAATCGGAATAGTTGAGAACAAAGTGGCGAACGGGTGCGTAACGCGTGGGAATCTGCCGAACAGTTCGGGCCAAATCCTGAAGAAAGCTCAAAAGCGCTGTTTGATGAGCCTGCGTAGTATTAGGTAGTTGGTCAGGTAAAGGCTGACCAAGCCAATGATGCTTAGCTGGTCTTTTCGGATGATCAGCCACACTGGGACTGAGACAC…	-	A	T	C	A	T	A	G	T	C	A	A	A	A	T	C	T	G	A	G	T	T	T	G	A	T	C	C	T	G	G	C	T	C	A	G	A	A	G	G	A	A	C	G	C	T	A
Triticum urartu	OV781580.2:208108-210062:	-ATCATAGTCAAAATCTGAGTTTGATCCTGGCTCAGAAGGAACGCTAGCTATATGCTTAACACATGCAAGTCGAACGTTGTTTTCGGGGAGCTGGGCAGAAGGAAAAGAGGCTCCTAGCTAAAGTTGTCTCGCCCTGCTTCAAAACTACAGGGCGCGCGCTACGGCTTTGACCTAACGGCCTCCGTTTGCTGGAATCGGAATAGTTGAGAACAAAGTGGCGAACGGGTGCGTAACGCGTGGGAATCTGCCGAACAGTTCGGGCCAAATCCTGAAGAAAGCTCAAAAGCGCTGTTTGATGAGCCTGCGTAGTATTAGGTAGTTGGTCAGGTAAAGGCTGACCAAGCCAATGATGCTTAGCTGGTCTTTTCGGATGATCAGCCACACTGGGACTGAGACAC…	-	A	T	C	A	T	A	G	T	C	A	A	A	A	T	C	T	G	A	G	T	T	T	G	A	T	C	C	T	G	G	C	T	C	A	G	A	A	G	G	A	A	C	G	C	T	A
Triticum urartu	OV766538.2:208108-210062:	-ATCATAGTCAAAATCTGAGTTTGATCCTGGCTCAGAAGGAACGCTAGCTATATGCTTAACACATGCAAGTCGAACGTTGTTTTCGGGGAGCTGGGCAGAAGGAAAAGAGGCTCCTAGCTAAAGTTGTCTCGCCCTGCTTCAAAACTACAGGGCGCGCGCTACGGCTTTGACCTAACGGCCTCCGTTTGCTGGAATCGGAATAGTTGAGAACAAAGTGGCGAACGGGTGCGTAACGCGTGGGAATCTGCCGAACAGTTCGGGCCAAATCCTGAAGAAAGCTCAAAAGCGCTGTTTGATGAGCCTGCGTAGTATTAGGTAGTTGGTCAGGTAAAGGCTGACCAAGCCAATGATGCTTAGCTGGTCTTTTCGGATGATCAGCCACACTGGGACTGAGACAC…	-	A	T	C	A	T	A	G	T	C	A	A	A	A	T	C	T	G	A	G	T	T	T	G	A	T	C	C	T	G	G	C	T	C	A	G	A	A	G	G	A	A	C	G	C	T	A
Hordeum vulgare	MN127982.1:126961-128937:	-ATCATAGTCAAAATCTGAGTTTGATCCTGGCTCAGAAGGAACGCTAGCTATATGCTTAACACATGCAAGTCGAACGTTGTTTTCGGGGAGCTGGGCAGAAGGAAAAGAGGCTCCTAGCTAAAGTTGTCTCGCCCTGCTTCAAAACTACAGGGCGCGCGCTACGGCTTTGACCTAACGGCCTCCGTTTGCTGGAATCGGAATAGTTGAGAACAAAGTGGCGAACGGGTGCGTAACGCGTGGGAATCTGCCGAACAGTTCGGGCCAAATCCTGAAGAAAGCTCAAAAGCGCTGTTTGATGAGCCTGCGTAGTATTAGGTAGTTGGTCAGGTAAAGGCTGACCAAGCCAATGATGCTTAGCTGGTCTTTTCGGATGATCAGCCACACTGGGACTGAGACAC…	-	A	T	C	A	T	A	G	T	C	A	A	A	A	T	C	T	G	A	G	T	T	T	G	A	T	C	C	T	G	G	C	T	C	A	G	A	A	G	G	A	A	C	G	C	T	A
Hordeum vulgare	MN127981.1:126961-128937:	-ATCATAGTCAAAATCTGAGTTTGATCCTGGCTCAGAAGGAACGCTAGCTATATGCTTAACACATGCAAGTCGAACGTTGTTTTCGGGGAGCTGGGCAGAAGGAAAAGAGGCTCCTAGCTAAAGTTGTCTCGCCCTGCTTCAAAACTACAGGGCGCGCGCTACGGCTTTGACCTAACGGCCTCCGTTTGCTGGAATCGGAATAGTTGAGAACAAAGTGGCGAACGGGTGCGTAACGCGTGGGAATCTGCCGAACAGTTCGGGCCAAATCCTGAAGAAAGCTCAAAAGCGCTGTTTGATGAGCCTGCGTAGTATTAGGTAGTTGGTCAGGTAAAGGCTGACCAAGCCAATGATGCTTAGCTGGTCTTTTCGGATGATCAGCCACACTGGGACTGAGACAC…	-	A	T	C	A	T	A	G	T	C	A	A	A	A	T	C	T	G	A	G	T	T	T	G	A	T	C	C	T	G	G	C	T	C	A	G	A	A	G	G	A	A	C	G	C	T	A
Hordeum vulgare	MN127979.1:126961-128937:	-ATCATAGTCAAAATCTGAGTTTGATCCTGGCTCAGAAGGAACGCTAGCTATATGCTTAACACATGCAAGTCGAACGTTGTTTTCGGGGAGCTGGGCAGAAGGAAAAGAGGCTCCTAGCTAAAGTTGTCTCGCCCTGCTTCAAAACTACAGGGCGCGCGCTACGGCTTTGACCTAACGGCCTCCGTTTGCTGGAATCGGAATAGTTGAGAACAAAGTGGCGAACGGGTGCGTAACGCGTGGGAATCTGCCGAACAGTTCGGGCCAAATCCTGAAGAAAGCTCAAAAGCGCTGTTTGATGAGCCTGCGTAGTATTAGGTAGTTGGTCAGGTAAAGGCTGACCAAGCCAATGATGCTTAGCTGGTCTTTTCGGATGATCAGCCACACTGGGACTGAGACAC…	-	A	T	C	A	T	A	G	T	C	A	A	A	A	T	C	T	G	A	G	T	T	T	G	A	T	C	C	T	G	G	C	T	C	A	G	A	A	G	G	A	A	C	G	C	T	A
Hordeum vulgare	MN127975.1:126961-128937:	-ATCATAGTCAAAATCTGAGTTTGATCCTGGCTCAGAAGGAACGCTAGCTATATGCTTAACACATGCAAGTCGAACGTTGTTTTCGGGGAGCTGGGCAGAAGGAAAAGAGGCTCCTAGCTAAAGTTGTCTCGCCCTGCTTCAAAACTACAGGGCGCGCGCTACGGCTTTGACCTAACGGCCTCCGTTTGCTGGAATCGGAATAGTTGAGAACAAAGTGGCGAACGGGTGCGTAACGCGTGGGAATCTGCCGAACAGTTCGGGCCAAATCCTGAAGAAAGCTCAAAAGCGCTGTTTGATGAGCCTGCGTAGTATTAGGTAGTTGGTCAGGTAAAGGCTGACCAAGCCAATGATGCTTAGCTGGTCTTTTCGGATGATCAGCCACACTGGGACTGAGACAC…	-	A	T	C	A	T	A	G	T	C	A	A	A	A	T	C	T	G	A	G	T	T	T	G	A	T	C	C	T	G	G	C	T	C	A	G	A	A	G	G	A	A	C	G	C	T	A
Zea mays	OR933560.1:43842-45809:	-ATCATAGTCAAAATCTGAGTTTGATCCTGGCTCAGAAGGAACGCTAGCTATATGCTTAACACATGCAAGTCGAACGTTGTTTTCGGGGAGCTGGGCAGAAGGAAAAGAGGCTCCTAGCTAAAGTTGTCTCGCCCTGC-------CTGCAGGGCGCGCGCAACGGCTTTGACCTAACGGCCTCCGTTTGCTGGAATCGGAATAGTTGAGAACAAAGTGGCGAACGGGTGCGTAACGCGTGGGAATCTGCCGAACAGTTCGGGCCAAATCCTGAAGAAAGCTCAAAAGCGCTGTTTGATGAGCCTGCGTAGTATTAGGTAGTTGGTCAGGTAAAGGCTGACCAAGCCAATGATGCTTAGCTGGTCTTTTCGGATGATCAGCCACACTGGGACTGAGACAC…	-	A	T	C	A	T	A	G	T	C	A	A	A	A	T	C	T	G	A	G	T	T	T	G	A	T	C	C	T	G	G	C	T	C	A	G	A	A	G	G	A	A	C	G	C	T	A
Zea mays	NC_008332.1:518775-520742:	-ATCATAGTCAAAATCTGAGTTTGATCCTGGCTCAGAAGGAACGCTAGCTATATGCTTAACACATGCAAGTCGAACGTTGTTTTCGGGGAGCTGGGCAGAAGGAAAAGAGGCTCCTAGCTAAAGTTGTCTCGCCCTGC-------CTGCAGGGCGCGCGCAACGGCTTTGACCTAACGGCCTCCGTTTGCTGGAATCGGAATAGTTGAGAACAAAGTGGCGAACGGGTGCGTAACGCGTGGGAATCTGCCGAACAGTTCGGGCCAAATCCTGAAGAAAGCTCAAAAGCGCTGTTTGATGAGCCTGCGTAGTATTAGGTAGTTGGTCAGGTAAAGGCTGACCAAGCCAATGATGCTTAGCTGGTCTTTTCGGATGATCAGCCACACTGGGACTGAGACAC…	-	A	T	C	A	T	A	G	T	C	A	A	A	A	T	C	T	G	A	G	T	T	T	G	A	T	C	C	T	G	G	C	T	C	A	G	A	A	G	G	A	A	C	G	C	T	A
Zea mays	NC_007982.1:c421587-419620:	-ATCATAGTCAAAATCTGAGTTTGATCCTGGCTCAGAAGGAACGCTAGCTATATGCTTAACACATGCAAGTCGAACGTTGTTTTCGGGGAGCTGGGCAGAAGGAAAAGAGGCTCCTAGCTAAAGTTGTCTCGCCCTGC-------CTGCAGGGCGCGCGCAACGGCTTTGACCTAACGGCCTCCGTTTGCTGGAATCGGAATAGTTGAGAACAAAGTGGCGAACGGGTGCGTAACGCGTGGGAATCTGCCGAACAGTTCGGGCCAAATCCTGAAGAAAGCTCAAAAGCGCTGTTTGATGAGCCTGCGTAGTATTAGGTAGTTGGTCAGGTAAAGGCTGACCAAGCCAATGATGCTTAGCTGGTCTTTTCGGATGATCAGCCACACTGGGACTGAGACAC…	-	A	T	C	A	T	A	G	T	C	A	A	A	A	T	C	T	G	A	G	T	T	T	G	A	T	C	C	T	G	G	C	T	C	A	G	A	A	G	G	A	A	C	G	C	T	A
Zea mays	OP210278.1:43856-45823:	-ATCATAGTCAAAATCTGAGTTTGATCCTGGCTCAGAAGGAACGCTAGCTATATGCTTAACACATGCAAGTCGAACGTTGTTTTCGGGGAGCTGGGCAGAAGGAAAAGAGGCTCCTAGCTAAAGTTGTCTCGCCCTGC-------CTGCAGGGCGCGCGCAACGGCTTTGACCTAACGGCCTCCGTTTGCTGGAATCGGAATAGTTGAGAACAAAGTGGCGAACGGGTGCGTAACGCGTGGGAATCTGCCGAACAGTTCGGGCCAAATCCTGAAGAAAGCTCAAAAGCGCTGTTTGATGAGCCTGCGTAGTATTAGGTAGTTGGTCAGGTAAAGGCTGACCAAGCCAATGATGCTTAGCTGGTCTTTTCGGATGATCAGCCACACTGGGACTGAGACAC…	-	A	T	C	A	T	A	G	T	C	A	A	A	A	T	C	T	G	A	G	T	T	T	G	A	T	C	C	T	G	G	C	T	C	A	G	A	A	G	G	A	A	C	G	C	T	A
Zea mays	OP832500.1:c418472-416506:	AATCATAGTCAAAATCTGAGTTTGATCCTGGCTCAGAAGGAACGCTAGCTATATGCTTAACACATGCAAGTCGAACGTTGTTTTCGGGGAGCTGGGCAGAAGGAAAAGAGGCTCCTAGCTAAAGTTGTCTCGCCCTGC-------CTGCAGGGCGCGCGCAACGGCTTTGACCTAACGGCCTCCGTTTGCTGGAATCGGAATAGTTGAGAACAAAGTGGCGAACGGGTGCGTAACGCGTGGGAATCTGCCGAACAGTTCGGGCCAAATCCTGAAGAAAGCTCAAAAGCGCTGTTTGATGAGCCTGCGTAGTATTAGGTAGTTGGTCAGGTAAAGGCTGACCAAGCCAATGATGCTTAGCTGGTCTTTTCGGATGATCAGCCACACTGGGACTGAGACAC…	A	A	T	C	A	T	A	G	T	C	A	A	A	A	T	C	T	G	A	G	T	T	T	G	A	T	C	C	T	G	G	C	T	C	A	G	A	A	G	G	A	A	C	G	C	T	A
[truncated: 1,950 more columns]
